# Supplementary material for: Relationship between dental and periodontal health status and the salivary microbiome: bacterial diversity, co-occurrence networks and predictive models
Source: Sci Rep. 2021 Jan 13;11:929. doi: 10.1038/s41598-020-79875-x (PMC7806737; doi:10.1038/s41598-020-79875-x)
Supplement: Supplementary file 1 — Supplementary Table S1. [file 41598_2020_79875_MOESM1_ESM.xls]

## Sheet: Title_Authors
Ttile	Relationship between dental and periodontal health status and the salivary microbiome: bacterial diversity, co-occurrence networks and predictive models
Authors	Relvas M1, Regueira-Iglesias A2, Balsa-Castro C2, Salazar F1, Pacheco JJ1, Cabral C1, Henriques C1, Tomás I2*

## Sheet: Dental Subscale_Core
	genus_species_name	DG0	DG1	DG23	percent_DG0	percent_DG1	percent_DG23
Otu0001	Prevotella;melaninogenica	62257	30318	72853	7.973325	8.48906	9.659358
Otu0002	Porphyromonas;pasteri	82948	27724	37333	10.623245	7.762739	4.949869
Otu0003	Streptococcus;oralis_subsp._dentisani_clade_058	56582	23692	62916	7.246522	6.633776	8.341841
Otu0004	Prevotella;Prevotella_unclassified	28381	20855	70274	3.634787	5.839414	9.317416
Otu0005	Haemophilus;parainfluenzae	56506	24932	38522	7.236788	6.980977	5.107515
Otu0006	Fusobacterium;periodonticum	63887	20508	22952	8.182081	5.742254	3.043136
Otu0008	Veillonella;Veillonella_unclassified	24121	13184	28929	3.089204	3.691529	3.835608
Otu0009	Prevotella;pallens	14971	12881	24345	1.917353	3.606689	3.227829
Otu0010	Neisseria;Neisseria_unclassified	33079	8727	30797	4.236465	2.443566	4.083281
Otu0011	Saccharibacteria_(TM7)_[G-1];(TM7)_[G-1]_bacterium_HMT_352	23601	8521	20794	3.022607	2.385886	2.757013
Otu0012	Streptococcus;Streptococcus_unclassified	22037	10987	16990	2.822304	3.076367	2.252652
Otu0013	Leptotrichia;Leptotrichia_unclassified	19750	15537	25474	2.529405	4.35037	3.37752
Otu0014	Streptococcus;salivarius	10506	10263	29433	1.345515	2.873647	3.902432
Otu0015	Rothia;mucilaginosa	13384	6092	16965	1.714104	1.705764	2.249338
Otu0016	Veillonella;atypica	7276	10854	23367	0.931846	3.039127	3.098159
Otu0017	Veillonella;parvula	21948	6025	7023	2.810906	1.687004	0.931158
Otu0018	Alloprevotella;sp._HMT_473	24196	2825	6404	3.098809	0.791002	0.849087
Otu0019	Alloprevotella;sp._HMT_308	5635	4636	17727	0.721681	1.298083	2.350369
Otu0020	Granulicatella;adiacens	8812	4289	10419	1.128563	1.200923	1.381424
Otu0021	Alloprevotella;tannerae	13043	7357	5982	1.670432	2.059965	0.793135
Otu0022	Streptococcus;parasanguinis_clade_411	4760	6074	17307	0.609619	1.700724	2.294682
Otu0023	Gemella;sanguinis	13096	6593	4310	1.67722	1.846044	0.57145
Otu0024	Capnocytophaga;leadbetteri	17456	3200	8262	2.23561	0.896002	1.095433
Otu0025	Campylobacter;Campylobacter_unclassified	9354	5949	8711	1.197978	1.665724	1.154965
Otu0026	Fusobacterium;Fusobacterium_unclassified	8645	2576	10575	1.107175	0.721282	1.402107
Otu0027	Prevotella;salivae	5955	4065	11931	0.762664	1.138203	1.581895
Otu0028	Prevotella;veroralis	3020	4129	13672	0.386775	1.156123	1.812729
Otu0029	Alloprevotella;sp._HMT_914	14688	3763	4905	1.881109	1.053643	0.650339
Otu0030	Atopobium;Atopobium_unclassified	3754	2430	11070	0.480779	0.680402	1.467738
Otu0032	Fusobacterium;nucleatum_subsp._vincentii	3427	6568	8894	0.4389	1.839044	1.179228
Otu0033	Prevotella;intermedia	3923	1589	5039	0.502423	0.444921	0.668106
Otu0034	Saccharibacteria_(TM7)_[G-3];(TM7)_[G-3]_bacterium_HMT_351	7822	2024	5349	1.001773	0.566721	0.709208
Otu0035	Neisseria;macacae	5629	725	8339	0.720912	0.203	1.105643
Otu0036	Prevotella;nanceiensis	17772	4278	7648	2.27608	1.197843	1.014025
Otu0037	Oribacterium;Oribacterium_unclassified	6817	4165	3233	0.873061	1.166203	0.428654
Otu0039	Ruminococcaceae_[G-1];[G-1]_bacterium_HMT_075	5660	1502	4347	0.724883	0.420561	0.576356
Otu0041	Actinomyces;graevenitzii	5058	3783	5519	0.647784	1.059243	0.731747
Otu0042	Leptotrichia;sp._HMT_221	6588	3549	3175	0.843733	0.993722	0.420964
Otu0043	Leptotrichia;sp._HMT_215	3537	2022	3972	0.452988	0.566161	0.526635
Otu0044	Saccharibacteria_(TM7)_[G-6];(TM7)_[G-6]_bacterium_HMT_870	6205	1525	3985	0.794681	0.427001	0.528359
Otu0045	Campylobacter;rectus	7834	1264	3867	1.003309	0.353921	0.512714
Otu0052	Porphyromonas;endodontalis	6655	2417	7908	0.852313	0.676762	1.048498
Otu0053	Stomatobaculum;sp._HMT_097	3960	1744	1620	0.507162	0.488321	0.214791
Otu0065	Megasphaera;micronuciformis	2732	3354	9961	0.34989	0.939122	1.320699
Otu0067	Actinomyces;sp._HMT_180	7585	5798	9210	0.97142	1.623444	1.221126
Otu0085	Capnocytophaga;Capnocytophaga_unclassified	5964	1849	1914	0.763816	0.517721	0.253771

## Sheet: Periodontal Subscale_Core
	genus_species_name	PG0	PG1	PG2	PG3	percent_PG0	percent_PG1	percent_PG2	percent_PG3
Otu0001	Prevotella;melaninogenica	62257	65875	45241	665	7.506134	9.759751	9.057801	1.550117
Otu0002	Porphyromonas;pasteri	82948	60844	33523	8957	10.000784	9.01438	6.711714	20.878788
Otu0003	Streptococcus;oralis_subsp._dentisani_clade_058	56582	47128	48044	3599	6.821917	6.982278	9.618996	8.389277
Otu0004	Prevotella;Prevotella_unclassified	28381	34137	31017	115	3.421809	5.057588	6.209983	0.268065
Otu0005	Haemophilus;parainfluenzae	56506	36246	21768	1876	6.812754	5.370048	4.35822	4.37296
Otu0006	Fusobacterium;periodonticum	63887	37023	25741	1406	7.702658	5.485165	5.153663	3.277389
Otu0007	Neisseria;perflava	39626	28539	28691	0	4.777584	4.228213	5.744289	0
Otu0008	Veillonella;Veillonella_unclassified	24121	23150	19691	232	2.908194	3.429802	3.942379	0.540793
Otu0009	Prevotella;pallens	14971	27262	8480	967	1.805007	4.039018	1.6978	2.254079
Otu0010	Neisseria;Neisseria_unclassified	33079	30413	9812	7498	3.988233	4.505857	1.964482	17.477855
Otu0011	Saccharibacteria_(TM7)_[G-1];(TM7)_[G-1]_bacterium_HMT_352	23601	17754	11965	99	2.8455	2.630355	2.395539	0.230769
Otu0012	Streptococcus;Streptococcus_unclassified	22037	15574	9224	1876	2.656933	2.307375	1.846758	4.37296
Otu0013	Leptotrichia;Leptotrichia_unclassified	19750	17953	7081	436	2.381196	2.659838	1.417703	1.016317
Otu0014	Streptococcus;salivarius	10506	9353	7474	12	1.266676	1.385699	1.496386	0.027972
Otu0015	Rothia;mucilaginosa	13384	13360	10868	299	1.613667	1.979359	2.175906	0.69697
Otu0016	Veillonella;atypica	7276	10483	8302	243	0.877245	1.553115	1.662162	0.566434
Otu0017	Veillonella;parvula	21948	12352	8195	447	2.646202	1.830018	1.640739	1.041958
Otu0018	Alloprevotella;sp._HMT_473	24196	9962	8302	0	2.917237	1.475926	1.662162	0
Otu0019	Alloprevotella;sp._HMT_308	5635	12000	10222	544	0.679395	1.777867	2.046569	1.268065
Otu0020	Granulicatella;adiacens	8812	11826	12278	1386	1.062436	1.752088	2.458206	3.230769
Otu0021	Alloprevotella;tannerae	13043	11087	9850	94	1.572554	1.642601	1.97209	0.219114
Otu0022	Streptococcus;parasanguinis_clade_411	4760	6884	6002	434	0.573898	1.019903	1.201674	1.011655
Otu0023	Gemella;sanguinis	13096	11443	5353	785	1.578944	1.695345	1.071736	1.829837
Otu0024	Capnocytophaga;leadbetteri	17456	5614	3268	836	2.104616	0.831746	0.654294	1.948718
Otu0025	Campylobacter;Campylobacter_unclassified	9354	8869	3494	153	1.127783	1.313992	0.699542	0.356643
Otu0026	Fusobacterium;Fusobacterium_unclassified	8645	6799	4820	1146	1.042301	1.00731	0.965023	2.671329
Otu0027	Prevotella;salivae	5955	6967	4930	29	0.717976	1.0322	0.987046	0.067599
Otu0029	Alloprevotella;sp._HMT_914	14688	4659	4321	0	1.770887	0.690257	0.865117	0
Otu0030	Atopobium;Atopobium_unclassified	3754	6220	6123	84	0.452608	0.921528	1.225899	0.195804
Otu0032	Fusobacterium;nucleatum_subsp._vincentii	3427	2325	6932	847	0.413183	0.344462	1.387871	1.974359
Otu0033	Prevotella;intermedia	3923	4070	7276	1363	0.472984	0.602993	1.456744	3.177156
Otu0034	Saccharibacteria_(TM7)_[G-3];(TM7)_[G-3]_bacterium_HMT_351	7822	6611	4823	167	0.943074	0.979457	0.965624	0.389277
Otu0035	Neisseria;macacae	5629	3865	7778	977	0.678671	0.572621	1.557251	2.277389
Otu0036	Prevotella;nanceiensis	17772	9204	6710	672	2.142715	1.363624	1.343424	1.566434
Otu0037	Oribacterium;Oribacterium_unclassified	6817	3747	1735	560	0.821905	0.555139	0.347368	1.305361
Otu0039	Ruminococcaceae_[G-1];[G-1]_bacterium_HMT_075	5660	4821	2437	38	0.682409	0.714258	0.487917	0.088578
Otu0041	Actinomyces;graevenitzii	5058	4789	4387	115	0.609827	0.709517	0.878331	0.268065
Otu0043	Leptotrichia;sp._HMT_215	3537	4126	4076	261	0.426445	0.61129	0.816065	0.608392
Otu0044	Saccharibacteria_(TM7)_[G-6];(TM7)_[G-6]_bacterium_HMT_870	6205	2729	2669	28	0.748118	0.404317	0.534366	0.065268
Otu0045	Campylobacter;rectus	7834	5531	3058	579	0.944521	0.819449	0.612249	1.34965
Otu0052	Porphyromonas;endodontalis	6655	3305	9708	669	0.802373	0.489654	1.94366	1.559441
Otu0053	Stomatobaculum;sp._HMT_097	3960	3046	2114	89	0.477445	0.451282	0.423249	0.207459
Otu0055	Capnocytophaga;sputigena	5607	3375	3588	1335	0.676019	0.500025	0.718361	3.111888
Otu0059	Bergeyella;sp._HMT_322	3686	2648	1735	226	0.44441	0.392316	0.347368	0.526807
Otu0065	Megasphaera;micronuciformis	2732	5999	3045	5	0.329389	0.888786	0.609646	0.011655
Otu0067	Actinomyces;sp._HMT_180	7585	8241	5996	293	0.9145	1.22095	1.200473	0.682984
Otu0072	Catonella;morbi	3807	2733	1443	346	0.458998	0.404909	0.288906	0.806527
Otu0085	Capnocytophaga;Capnocytophaga_unclassified	5964	1945	2931	77	0.719061	0.288163	0.586822	0.179487
Otu0106	Haemophilus;Haemophilus_unclassified	5481	2080	2949	35	0.660827	0.308164	0.590426	0.081585

## Sheet: Oral Scale_Core
	genus_species_name	OG0	OG1	OG23	percent_OG0	percent_OG1	percent_OG23
Otu0001	Prevotella;melaninogenica	62257	106458	126098	7.73647	9.648301	9.001188
Otu0002	Porphyromonas;pasteri	82948	90854	87458	10.307672	8.234108	6.242969
Otu0003	Streptococcus;oralis_subsp._dentisani_clade_058	56582	75871	123443	7.031257	6.876197	8.811667
Otu0004	Prevotella;Prevotella_unclassified	28381	61239	109426	3.526812	5.550098	7.811099
Otu0005	Haemophilus;parainfluenzae	56506	63851	65391	7.021813	5.786823	4.667772
Otu0006	Fusobacterium;periodonticum	63887	58500	54295	7.939025	5.301862	3.875712
Otu0007	Neisseria;perflava	39626	43048	44654	4.924191	3.901445	3.187513
Otu0008	Veillonella;Veillonella_unclassified	24121	40161	52632	2.997436	3.639796	3.757003
Otu0009	Prevotella;pallens	14971	43798	37323	1.860396	3.969418	2.664208
Otu0010	Neisseria;Neisseria_unclassified	33079	40427	55105	4.110617	3.663904	3.933531
Otu0011	Saccharibacteria_(TM7)_[G-1];(TM7)_[G-1]_bacterium_HMT_352	23601	27562	35979	2.932818	2.497947	2.56827
Otu0012	Streptococcus;Streptococcus_unclassified	22037	28705	32277	2.738465	2.601537	2.304012
Otu0013	Leptotrichia;Leptotrichia_unclassified	19750	35123	36131	2.454267	3.183202	2.57912
Otu0014	Streptococcus;salivarius	10506	21095	38431	1.305546	1.911842	2.7433
Otu0015	Rothia;mucilaginosa	13384	20860	30048	1.663185	1.890544	2.144901
Otu0016	Veillonella;atypica	7276	23961	33629	0.904164	2.171588	2.400521
Otu0017	Veillonella;parvula	21948	19339	16991	2.727405	1.752696	1.21286
Otu0018	Alloprevotella;sp._HMT_473	24196	14066	18114	3.006756	1.274803	1.293022
Otu0019	Alloprevotella;sp._HMT_308	5635	18687	29359	0.700243	1.693605	2.095718
Otu0020	Granulicatella;adiacens	8812	16758	25313	1.095038	1.518779	1.806905
Otu0021	Alloprevotella;tannerae	13043	18929	17945	1.62081	1.715537	1.280959
Otu0022	Streptococcus;parasanguinis_clade_411	4760	13919	24476	0.591509	1.261481	1.747158
Otu0023	Gemella;sanguinis	13096	18275	11315	1.627396	1.656265	0.807693
Otu0024	Capnocytophaga;leadbetteri	17456	9674	13212	2.169199	0.876756	0.943105
Otu0025	Campylobacter;Campylobacter_unclassified	9354	15732	13585	1.16239	1.425793	0.969731
Otu0026	Fusobacterium;Fusobacterium_unclassified	8645	11278	18540	1.074285	1.022126	1.323431
Otu0027	Prevotella;salivae	5955	12206	18491	0.740008	1.106231	1.319933
Otu0030	Atopobium;Atopobium_unclassified	3754	9520	17901	0.466497	0.862799	1.277818
Otu0032	Fusobacterium;nucleatum_subsp._vincentii	3427	9341	17683	0.425862	0.846576	1.262256
Otu0033	Prevotella;intermedia	3923	6618	16846	0.487498	0.59979	1.202509
Otu0034	Saccharibacteria_(TM7)_[G-3];(TM7)_[G-3]_bacterium_HMT_351	7822	8702	11417	0.972014	0.788663	0.814974
Otu0035	Neisseria;macacae	5629	5846	21487	0.699497	0.529824	1.533795
Otu0036	Prevotella;nanceiensis	17772	14568	15318	2.208467	1.3203	1.093437
Otu0037	Oribacterium;Oribacterium_unclassified	6817	8466	6154	0.847126	0.767275	0.439288
Otu0039	Ruminococcaceae_[G-1];[G-1]_bacterium_HMT_075	5660	6722	7436	0.703349	0.609216	0.5308
Otu0040	Porphyromonas;Porphyromonas_unclassified	3172	5561	9886	0.394174	0.503994	0.705687
Otu0041	Actinomyces;graevenitzii	5058	8995	10898	0.628541	0.815218	0.777926
Otu0043	Leptotrichia;sp._HMT_215	3537	6235	8686	0.439531	0.565079	0.620028
Otu0044	Saccharibacteria_(TM7)_[G-6];(TM7)_[G-6]_bacterium_HMT_870	6205	4337	6819	0.771075	0.393063	0.486757
Otu0045	Campylobacter;rectus	7834	7239	8608	0.973505	0.656071	0.61446
Otu0052	Porphyromonas;endodontalis	6655	6910	20426	0.826995	0.626254	1.458059
Otu0053	Stomatobaculum;sp._HMT_097	3960	5456	4118	0.492096	0.494478	0.293953
Otu0060	Solobacterium;moorei	1596	4513	7367	0.19833	0.409014	0.525875
Otu0065	Megasphaera;micronuciformis	2732	10529	13656	0.339497	0.954244	0.974799
Otu0067	Actinomyces;sp._HMT_180	7585	14747	17239	0.942563	1.336522	1.230563
Otu0072	Catonella;morbi	3807	4166	3928	0.473083	0.377565	0.28039
Otu0085	Capnocytophaga;Capnocytophaga_unclassified	5964	4539	5370	0.741126	0.41137	0.383324
