# Supplementary material for: Relationship between dental and periodontal health status and the salivary microbiome: bacterial diversity, co-occurrence networks and predictive models
Source: Sci Rep. 2021 Jan 13;11:929. doi: 10.1038/s41598-020-79875-x (PMC7806737; doi:10.1038/s41598-020-79875-x)
Supplement: Supplementary file 2 — Supplementary Table S2. [file 41598_2020_79875_MOESM2_ESM.xlsx]

## Sheet: Title_Authors
Ttile	Relationship between dental and periodontal health status and the salivary microbiome: bacterial diversity, co-occurrence networks and predictive models
Authors	Relvas M1, Regueira-Iglesias A2, Balsa-Castro C2, Salazar F1, Pacheco JJ1, Cabral C1, Henriques C1, Tomás I2*

## Sheet: Relative Abundance
OTUs	Genus	Species	%_OTUS_DG0	CORE_DG0	%_OTUS_DG123	CORE_DG123	%_OTUS_DG1	CORE_DG1	%_OTUS_DG23	CORE_DG23
Otu0001	Prevotella	melaninogenica	6.01006	TRUE	7.5674	TRUE	6.81451	TRUE	7.86856	TRUE
Otu0002	Porphyromonas	pasteri	7.94705	TRUE	4.18586	TRUE	5.47038	TRUE	3.67205	TRUE
Otu0003	Streptococcus	oralis_subsp._dentisani_clade_058	5.49999	TRUE	6.02451	TRUE	5.02334	TRUE	6.42498	TRUE
Otu0004	Prevotella	Prevotella_unclassified	2.9626	TRUE	6.72569	TRUE	5.07651	TRUE	7.38536	TRUE
Otu0005	Haemophilus	parainfluenzae	5.43488	TRUE	4.33637	TRUE	5.27114	TRUE	3.96245	TRUE
Otu0006	Fusobacterium	periodonticum	6.09571	TRUE	2.75528	FALSE	4.21558	FALSE	2.17116	FALSE
Otu0007	Neisseria	perflava	3.8512	FALSE	1.65821	FALSE	1.76894	FALSE	1.61391	FALSE
Otu0008	Veillonella	Veillonella_unclassified	2.32052	TRUE	3.01331	TRUE	2.92682	TRUE	3.04791	TRUE
Otu0009	Prevotella	pallens	1.54076	TRUE	2.59816	FALSE	3.02449	TRUE	2.42763	FALSE
Otu0010	Neisseria	Neisseria_unclassified	3.17275	FALSE	2.72253	FALSE	2.05665	TRUE	2.98888	FALSE
Otu0011	Saccharibacteria_(TM7)_[G-1]	(TM7)_[G-1]_bacterium_HMT_352	2.24365	TRUE	2.04619	FALSE	1.9033	TRUE	2.10334	FALSE
Otu0012	Streptococcus	Streptococcus_unclassified	2.18166	TRUE	1.96959	TRUE	2.51458	TRUE	1.7516	TRUE
Otu0013	Leptotrichia	Leptotrichia_unclassified	1.92414	TRUE	2.74872	TRUE	3.38836	TRUE	2.49287	TRUE
Otu0014	Streptococcus	salivarius	1.03472	TRUE	2.81547	TRUE	2.47131	TRUE	2.95313	TRUE
Otu0015	Rothia	mucilaginosa	1.3409	TRUE	1.59073	TRUE	1.34112	TRUE	1.69058	TRUE
Otu0016	Veillonella	atypica	0.775881	FALSE	2.48476	TRUE	2.62341	TRUE	2.4293	TRUE
Otu0017	Veillonella	parvula	2.1064	TRUE	0.802337	TRUE	1.19529	TRUE	0.645156	TRUE
Otu0018	Alloprevotella	sp._HMT_473	2.26687	FALSE	0.7369	TRUE	0.563472	TRUE	0.806271	TRUE
Otu0019	Alloprevotella	sp._HMT_308	0.541461	FALSE	1.60838	TRUE	1.15652	TRUE	1.78913	TRUE
Otu0020	Granulicatella	adiacens	0.885344	TRUE	1.01112	TRUE	0.909598	TRUE	1.05173	TRUE
Otu0021	Alloprevotella	tannerae	1.24803	TRUE	0.82946	TRUE	1.41257	TRUE	0.596214	TRUE
Otu0022	Streptococcus	parasanguinis_clade_411	0.503183	FALSE	1.67354	TRUE	1.28673	TRUE	1.82827	TRUE
Otu0023	Gemella	sanguinis	1.25289	FALSE	0.714795	FALSE	1.36352	TRUE	0.455304	FALSE
Otu0024	Capnocytophaga	leadbetteri	1.69483	FALSE	0.781297	FALSE	0.612123	TRUE	0.848966	FALSE
Otu0025	Campylobacter	Campylobacter_unclassified	0.87682	FALSE	0.993569	FALSE	1.36924	TRUE	0.843301	FALSE
Otu0026	Fusobacterium	Fusobacterium_unclassified	0.865134	TRUE	0.894987	TRUE	0.545989	TRUE	1.03459	TRUE
Otu0027	Prevotella	salivae	0.656632	TRUE	1.17412	TRUE	0.951014	TRUE	1.26336	TRUE
Otu0028	Prevotella	veroralis	0.290501	FALSE	1.36691	TRUE	1.14178	TRUE	1.45696	TRUE
Otu0029	Alloprevotella	sp._HMT_914	1.39187	FALSE	0.555523	FALSE	0.722723	FALSE	0.488643	FALSE
Otu0030	Atopobium	Atopobium_unclassified	0.363765	TRUE	0.982797	TRUE	0.551033	TRUE	1.1555	TRUE
Otu0032	Fusobacterium	nucleatum_subsp._vincentii	0.352988	TRUE	1.05721	TRUE	1.38918	TRUE	0.924421	TRUE
Otu0033	Prevotella	intermedia	0.387578	FALSE	0.478622	FALSE	0.370175	FALSE	0.522001	TRUE
Otu0034	Saccharibacteria_(TM7)_[G-3]	(TM7)_[G-3]_bacterium_HMT_351	0.733381	TRUE	0.521218	FALSE	0.435341	TRUE	0.555568	FALSE
Otu0035	Neisseria	macacae	0.532944	TRUE	0.673333	FALSE	0.16137	FALSE	0.878118	FALSE
Otu0036	Prevotella	nanceiensis	1.74213	FALSE	0.78079	FALSE	0.840076	FALSE	0.757076	FALSE
Otu0037	Oribacterium	Oribacterium_unclassified	0.647159	TRUE	0.499731	FALSE	0.931861	TRUE	0.326879	FALSE
Otu0038	Veillonella	rogosae	0.55133	FALSE	0.410223	FALSE	1.22031	FALSE	0.0861879	FALSE
Otu0039	Ruminococcaceae_[G-1]	[G-1]_bacterium_HMT_075	0.529947	FALSE	0.400035	FALSE	0.335578	FALSE	0.425817	FALSE
Otu0040	Porphyromonas	Porphyromonas_unclassified	0.317616	TRUE	0.468286	FALSE	0.222852	FALSE	0.56646	FALSE
Otu0041	Actinomyces	graevenitzii	0.485968	TRUE	0.656685	FALSE	0.831159	TRUE	0.586895	FALSE
Otu0042	Leptotrichia	sp._HMT_221	0.720399	FALSE	0.47136	FALSE	0.80344	TRUE	0.338528	FALSE
Otu0043	Leptotrichia	sp._HMT_215	0.336343	FALSE	0.412739	FALSE	0.425025	TRUE	0.407825	FALSE
Otu0044	Saccharibacteria_(TM7)_[G-6]	(TM7)_[G-6]_bacterium_HMT_870	0.613754	FALSE	0.42369	FALSE	0.333674	FALSE	0.459697	FALSE
Otu0045	Campylobacter	rectus	0.747828	TRUE	0.326411	TRUE	0.2575	TRUE	0.353975	TRUE
Otu0046	Gemella	Gemella_unclassified	0.383785	TRUE	0.768367	TRUE	0.0852716	TRUE	1.04161	TRUE
Otu0048	Porphyromonas	gingivalis	0.111817	FALSE	0.639919	FALSE	0.187718	FALSE	0.8208	FALSE
Otu0049	Prevotella	aurantiaca	0.928564	FALSE	0.0517283	FALSE	0.178716	FALSE	0.000933218	FALSE
Otu0050	Leptotrichia	sp._HMT_218	0.418552	FALSE	0.515918	FALSE	0.179482	FALSE	0.650493	FALSE
Otu0051	Neisseria	subflava	1.47598	FALSE	0.0693253	FALSE	0.0158019	FALSE	0.0907347	FALSE
Otu0052	Porphyromonas	endodontalis	0.673527	FALSE	0.743736	FALSE	0.576475	FALSE	0.810641	TRUE
Otu0053	Stomatobaculum	sp._HMT_097	0.379396	TRUE	0.215645	FALSE	0.368127	FALSE	0.154653	FALSE
Otu0054	Sneathia	Sneathia_unclassified	0.159726	FALSE	0.541167	FALSE	0.0381765	FALSE	0.742363	FALSE
Otu0055	Capnocytophaga	sputigena	0.548555	TRUE	0.175844	FALSE	0.261672	FALSE	0.141513	TRUE
Otu0057	Prevotella	shahii	0.652108	FALSE	0.147645	FALSE	0.436292	FALSE	0.0321865	FALSE
Otu0058	Absconditabacteria_(SR1)_[G-1]	(SR1)_[G-1]_bacterium_HMT_875	0.84681	FALSE	0.111907	FALSE	0.118181	FALSE	0.109397	FALSE
Otu0059	Bergeyella	sp._HMT_322	0.356047	TRUE	0.20652	TRUE	0.319608	TRUE	0.161285	TRUE
Otu0060	Solobacterium	moorei	0.154661	TRUE	0.311246	TRUE	0.229411	TRUE	0.34398	TRUE
Otu0061	Oribacterium	asaccharolyticum	0.199153	FALSE	0.356291	FALSE	0.466624	TRUE	0.312157	FALSE
Otu0063	Oribacterium	parvum	0.339138	FALSE	0.127318	FALSE	0.192655	FALSE	0.101183	FALSE
Otu0064	Treponema	sp._HMT_237	0.114784	FALSE	0.173293	FALSE	0.158214	FALSE	0.179325	FALSE
Otu0065	Megasphaera	micronuciformis	0.277703	FALSE	0.962713	FALSE	0.801945	TRUE	1.02702	FALSE
Otu0066	Rothia	Rothia_unclassified	0.255943	TRUE	0.243355	TRUE	0.237339	TRUE	0.245761	TRUE
Otu0067	Actinomyces	sp._HMT_180	0.720502	FALSE	1.03207	TRUE	1.2844	TRUE	0.931142	TRUE
Otu0068	Peptostreptococcus	stomatis	0.240506	TRUE	0.116515	FALSE	0.10525	TRUE	0.121021	FALSE
Otu0069	Peptostreptococcaceae_[XI][G-1]	[XI][G-1]_sulci	0.133561	TRUE	0.152486	FALSE	0.113505	TRUE	0.168078	FALSE
Otu0070	Stomatobaculum	longum	0.0602753	FALSE	0.337786	TRUE	0.335362	TRUE	0.338756	TRUE
Otu0072	Catonella	morbi	0.368627	TRUE	0.18832	TRUE	0.262431	TRUE	0.158676	TRUE
Otu0073	Ruminococcaceae_[G-2]	[G-2]_bacterium_HMT_085	0.138129	FALSE	0.221553	FALSE	0.198197	TRUE	0.230895	FALSE
Otu0074	Campylobacter	sp._HMT_044	0.179452	FALSE	0.141322	FALSE	0.319878	FALSE	0.0698992	FALSE
Otu0075	Selenomonas	sp._HMT_136	0.220642	FALSE	0.236702	TRUE	0.322706	TRUE	0.2023	TRUE
Otu0076	Bergeyella	sp._HMT_206	0.34704	FALSE	0.245527	FALSE	0.00711917	FALSE	0.34089	FALSE
Otu0078	Aggregatibacter	Aggregatibacter_unclassified	0.13089	FALSE	0.290137	TRUE	0.118119	TRUE	0.358943	TRUE
Otu0079	Leptotrichia	sp._HMT_225	0.131732	FALSE	0.285265	FALSE	0.229417	FALSE	0.307605	TRUE
Otu0080	Prevotella	nigrescens	0.112803	TRUE	0.407682	TRUE	0.443863	TRUE	0.39321	TRUE
Otu0084	Filifactor	alocis	0.0608089	FALSE	0.0984579	FALSE	0.0902162	FALSE	0.101755	FALSE
Otu0085	Capnocytophaga	Capnocytophaga_unclassified	0.602767	TRUE	0.236163	TRUE	0.346486	TRUE	0.192034	TRUE
Otu0086	Butyrivibrio	sp._HMT_455	0.132779	TRUE	0.146909	FALSE	0.277898	FALSE	0.0945129	FALSE
Otu0088	Alloprevotella	rava	0.228697	TRUE	0.557757	TRUE	0.245759	TRUE	0.682556	TRUE
Otu0089	Lachnoanaerobaculum	Lachnoanaerobaculum_unclassified	0.204155	TRUE	0.0950314	TRUE	0.155076	TRUE	0.0710137	TRUE
Otu0090	Absconditabacteria_(SR1)_[G-1]	(SR1)_[G-1]_bacterium_HMT_345	0.256918	FALSE	0.0915281	FALSE	0.132871	FALSE	0.0749908	FALSE
Otu0094	Saccharibacteria_(TM7)_[G-5]	(TM7)_[G-5]_bacterium_HMT_356	0.0422538	FALSE	0.152806	FALSE	0.187739	FALSE	0.138833	FALSE
Otu0098	Treponema	Treponema_unclassified	0.243553	FALSE	0.186169	FALSE	0.138821	FALSE	0.205108	TRUE
Otu0099	Granulicatella	elegans	0.14507	FALSE	0.123407	FALSE	0.0552078	FALSE	0.150687	FALSE
Otu0100	Aggregatibacter	sp._HMT_512	0.211363	FALSE	0.180609	FALSE	0.052895	FALSE	0.231695	FALSE
Otu0101	Capnocytophaga	granulosa	0.437192	TRUE	0.299427	TRUE	0.337239	TRUE	0.284302	TRUE
Otu0102	Lachnospiraceae_[G-3]	[G-3]_bacterium_HMT_100	0.291302	FALSE	0.064033	FALSE	0.15681	FALSE	0.0269221	FALSE
Otu0103	Lachnoanaerobaculum	orale	0.130324	FALSE	0.167273	FALSE	0.193249	TRUE	0.156883	FALSE
Otu0105	Saccharibacteria_(TM7)_[G-1]	Saccharibacteria_(TM7)_[G-1]_unclassified	0.0875368	TRUE	0.277942	FALSE	0.225168	TRUE	0.299052	FALSE
Otu0106	Haemophilus	Haemophilus_unclassified	0.521371	TRUE	0.206392	FALSE	0.0625858	TRUE	0.263915	FALSE
Otu0107	Gemella	morbillorum	0.273011	FALSE	0.304209	TRUE	0.24595	TRUE	0.327512	TRUE
Otu0108	Tannerella	forsythia	0.05384	FALSE	0.116039	TRUE	0.161045	TRUE	0.0980365	TRUE
Otu0109	Treponema	denticola	0.082639	FALSE	0.168455	FALSE	0.0887281	FALSE	0.200346	TRUE
Otu0110	Lachnospiraceae_[G-2]	[G-2]_bacterium_HMT_096	0.165572	FALSE	0.036753	FALSE	0.0288743	FALSE	0.0399044	FALSE
Otu0113	Absconditabacteria_(SR1)_[G-1]	(SR1)_[G-1]_bacterium_HMT_874	0.169599	FALSE	0.0730966	FALSE	0.0645021	FALSE	0.0765344	FALSE
Otu0114	Mycoplasma	faucium	0.0190339	FALSE	0.123506	FALSE	0.0776172	FALSE	0.141862	FALSE
Otu0116	Prevotella	denticola	0.0722334	FALSE	0.346047	FALSE	0.359202	FALSE	0.340785	TRUE
Otu0117	Haemophilus	sp._HMT_036	0.164395	FALSE	0.0617516	FALSE	0.0129181	FALSE	0.0812851	FALSE
Otu0118	Bacteroidales_[G-2]	[G-2]_bacterium_HMT_274	0.143239	TRUE	0.194344	TRUE	0.196426	TRUE	0.193511	TRUE
Otu0119	Abiotrophia	defectiva	0.0731022	FALSE	0.0738167	FALSE	0.035077	FALSE	0.0893126	FALSE
Otu0120	Leptotrichia	wadei	0.01433	FALSE	0.180785	TRUE	0.265862	TRUE	0.146754	TRUE
Otu0121	Lautropia	mirabilis	0.137811	TRUE	0.120433	TRUE	0.119241	TRUE	0.120909	TRUE
Otu0123	Leptotrichia	hongkongensis	0.0592245	FALSE	0.135279	FALSE	0.152633	FALSE	0.128337	TRUE
Otu0124	Saccharibacteria_(TM7)_[G-1]	(TM7)_[G-1]_bacterium_HMT_346	0.0589576	TRUE	0.161384	TRUE	0.172391	TRUE	0.156982	TRUE
Otu0125	Treponema	socranskii	0.0662047	FALSE	0.0965133	TRUE	0.140944	TRUE	0.078741	TRUE
Otu0126	Selenomonas	sputigena	0.0741906	FALSE	0.0896693	TRUE	0.11803	TRUE	0.0783249	TRUE
Otu0127	Veillonella	sp._HMT_780	0.121115	FALSE	0.105723	FALSE	0.026635	FALSE	0.137358	FALSE
Otu0128	Capnocytophaga	gingivalis	0.0824862	FALSE	0.0610413	FALSE	0.0871338	FALSE	0.0506042	FALSE
Otu0130	Tannerella	Tannerella_unclassified	0.132832	FALSE	0.032361	FALSE	0.0413966	FALSE	0.0287467	FALSE
Otu0131	Neisseria	elongata	0.112318	FALSE	0.0807725	FALSE	0.0676953	TRUE	0.0860034	FALSE
Otu0132	Campylobacter	gracilis	0.0540887	FALSE	0.179207	TRUE	0.321514	TRUE	0.122285	TRUE
Otu0136	Tannerella	sp._HMT_286	0.075106	TRUE	0.154464	TRUE	0.24556	TRUE	0.118026	TRUE
Otu0137	Parvimonas	micra	0.13889	TRUE	0.100107	TRUE	0.0566059	TRUE	0.117507	TRUE
Otu0139	Prevotella	sp._HMT_304	0.0330452	FALSE	0.0952101	FALSE	0.0227862	FALSE	0.12418	FALSE
Otu0140	Actinomyces	Actinomyces_unclassified	0.13533	TRUE	0.140323	TRUE	0.169632	TRUE	0.128599	TRUE
Otu0141	Prevotella	sp._HMT_317	0.040195	TRUE	0.0772704	FALSE	0.0464617	TRUE	0.0895939	FALSE
Otu0143	Bacteroidetes_[G-5]	[G-5]_bacterium_HMT_511	0.0128892	FALSE	0.0991986	FALSE	0.229994	FALSE	0.0468806	FALSE
Otu0145	Mogibacterium	vescum	0.0640255	FALSE	0.0778821	TRUE	0.105181	TRUE	0.0669624	TRUE
Otu0146	Rothia	aeria	0.111987	FALSE	0.0459451	FALSE	0.0409703	FALSE	0.047935	FALSE
Otu0149	Peptostreptococcaceae_[XI][G-5]	[XI][G-5]_saphenum	0.0228715	FALSE	0.0754836	FALSE	0.0806496	FALSE	0.0734172	FALSE
Otu0151	Gracilibacteria_(GN02)_[G-2]	(GN02)_[G-2]_bacterium_HMT_873	0.0465381	FALSE	0.0419664	FALSE	0.00264868	FALSE	0.0576934	FALSE
Otu0153	Leptotrichia	sp._HMT_498	0.0572704	FALSE	0.11125	FALSE	0.180142	FALSE	0.0836935	FALSE
Otu0155	Peptostreptococcaceae_[XI][G-6]	[XI][G-6]_nodatum	0.0332482	FALSE	0.0592815	FALSE	0.0399052	FALSE	0.067032	FALSE
Otu0157	Prevotella	scopos	0.0325445	FALSE	0.111675	FALSE	0.0841637	FALSE	0.122679	FALSE
Otu0158	Prevotella	pleuritidis	0.0316449	FALSE	0.125621	FALSE	0.156483	FALSE	0.113276	FALSE
Otu0160	Dialister	invisus	0.0308134	FALSE	0.0590483	TRUE	0.101644	TRUE	0.0420101	TRUE
Otu0162	Haemophilus	sputorum	0.114949	FALSE	0.0891384	FALSE	0.0635273	FALSE	0.0993828	FALSE
Otu0164	Moraxella	sp._HMT_276	0.102076	FALSE	0.0778393	FALSE	0.00268329	FALSE	0.107902	FALSE
Otu0165	Fusobacterium	sp._HMT_203	0.0580695	FALSE	0.196163	FALSE	0.232699	FALSE	0.181549	FALSE
Otu0168	Leptotrichiaceae_unclassified	Leptotrichiaceae_unclassified	0.0851095	FALSE	0.0384093	FALSE	0.008347	FALSE	0.0504342	FALSE
Otu0172	Selenomonas	Selenomonas_unclassified	0.0556063	TRUE	0.0775559	FALSE	0.0561304	FALSE	0.0861261	TRUE
Otu0174	Prevotella	oris	0.288267	TRUE	0.308233	TRUE	0.49197	TRUE	0.234738	TRUE
Otu0178	Fusobacterium	sp._HMT_248	0.0278217	FALSE	0.0425411	FALSE	0.00047224	FALSE	0.0593686	FALSE
Otu0181	Cardiobacterium	hominis	0.0556419	TRUE	0.0415083	FALSE	0.0533753	FALSE	0.0367615	FALSE
Otu0182	Leptotrichia	shahii	0.0132839	FALSE	0.126485	FALSE	0.0374634	FALSE	0.162093	FALSE
Otu0183	Kingella	Kingella_unclassified	0.0402084	FALSE	0.0338034	FALSE	0.0157286	FALSE	0.0410333	FALSE
Otu0185	Treponema	sp._HMT_257	0.0444574	FALSE	0.0927943	FALSE	0.0365774	FALSE	0.115281	FALSE
Otu0186	Treponema	sp._HMT_230	0.163203	FALSE	0.0303957	FALSE	0.0389348	FALSE	0.02698	FALSE
Otu0191	Kingella	oralis	0.0307011	FALSE	0.0664503	FALSE	0.150439	TRUE	0.0328548	FALSE
Otu0193	Neisseria	oralis	0.100722	FALSE	0.0864339	FALSE	0.0301499	FALSE	0.108948	FALSE
Otu0194	Porphyromonas	sp._HMT_930	0.0971159	FALSE	0.108283	FALSE	0.0254362	FALSE	0.141422	FALSE
Otu0197	Treponema	sp._HMT_238	0.0657279	FALSE	0.0284145	FALSE	0.0507773	FALSE	0.0194695	FALSE
Otu0199	Bergeyella	Bergeyella_unclassified	0.0562705	FALSE	0.0382531	FALSE	0.0357637	FALSE	0.0392489	FALSE
Otu0200	Saccharibacteria_(TM7)_[G-1]	(TM7)_[G-1]_bacterium_HMT_349	0.0256228	FALSE	0.0472396	FALSE	0.0188688	FALSE	0.0585879	FALSE
Otu0202	Capnocytophaga	sp._HMT_332	0.115008	FALSE	0.0191148	FALSE	0.0192376	FALSE	0.0190656	FALSE
Otu0204	Treponema	lecithinolyticum	0.0200085	FALSE	0.0378865	FALSE	0.0363167	FALSE	0.0385145	FALSE
Otu0211	Campylobacter	concisus	0.108053	TRUE	0.0285132	FALSE	0.0189805	FALSE	0.0323262	FALSE
Otu0212	Selenomonas	sp._HMT_478	0.0170743	FALSE	0.00952751	FALSE	0.0160899	FALSE	0.00690254	FALSE
Otu0213	Peptostreptococcaceae_[XI][G-9]	[XI][G-9]_brachy	0.0154835	FALSE	0.0382952	FALSE	0.0256841	FALSE	0.0433397	FALSE
Otu0214	Kingella	sp._HMT_012	0.0285954	FALSE	0.0145151	FALSE	0.00912636	FALSE	0.0166706	FALSE
Otu0217	Eikenella	corrodens	0.0612396	FALSE	0.0332565	FALSE	0.0411437	FALSE	0.0301017	TRUE
Otu0218	Fretibacterium	fastidiosum	0.013097	FALSE	0.0403229	FALSE	0.0547288	FALSE	0.0345605	FALSE
Otu0219	Bacteroidetes_[G-5]	[G-5]_bacterium_HMT_505	0.0101766	FALSE	0.0246644	FALSE	0.017319	FALSE	0.0276025	FALSE
Otu0220	Lactobacillus	gasseri	0.00158914	FALSE	0.0620375	FALSE	0.0100153	FALSE	0.0828464	FALSE
Otu0222	Lactobacillus	fermentum	0.00140131	FALSE	0.051279	FALSE	0.0291129	FALSE	0.0601455	FALSE
Otu0224	Treponema	sp._HMT_258	0.00791629	FALSE	0.0267159	FALSE	0.0115473	FALSE	0.0327833	FALSE
Otu0227	Leptotrichia	sp._HMT_392	0.0950426	FALSE	0.0489118	FALSE	0.0396886	FALSE	0.0526011	FALSE
Otu0228	Peptostreptococcaceae_[XI][G-5]	[XI][G-5]_bacterium_HMT_493	0.0912201	FALSE	0.0068749	FALSE	0.0218422	FALSE	0.000887987	FALSE
Otu0234	Prevotella	maculosa	0.0172099	TRUE	0.0289903	FALSE	0.0475961	TRUE	0.021548	FALSE
Otu0239	Treponema	sp._HMT_927	0.01258	FALSE	0.054001	FALSE	0.137079	FALSE	0.0207698	FALSE
Otu0241	Corynebacterium	Corynebacterium_unclassified	0	FALSE	0	FALSE	0	FALSE	0	FALSE
Otu0244	Peptostreptococcaceae_[XI][G-7]	Peptostreptococcaceae_[XI][G-7]_unclassified	0.116069	FALSE	0.00926583	FALSE	0.0242722	FALSE	0.00326329	FALSE
Otu0246	Veillonella	sp._HMT_917	0.00016859	FALSE	0.119236	FALSE	0.0677403	FALSE	0.139834	FALSE
Otu0247	Prevotella	multisaccharivorax	0.00863724	FALSE	0.0813756	FALSE	0.197127	FALSE	0.035075	FALSE
Otu0249	Dialister	pneumosintes	0.0116697	FALSE	0.0279489	FALSE	0.0286567	TRUE	0.0276658	FALSE
Otu0250	Peptococcus	Peptococcus_unclassified	0.0423941	FALSE	0.00880516	FALSE	0.0104948	FALSE	0.00812931	FALSE
Otu0251	Capnocytophaga	sp._HMT_336	0.0275144	FALSE	0.089257	FALSE	0.215087	TRUE	0.038925	FALSE
Otu0253	Alloprevotella	sp._HMT_912	0.0221944	FALSE	0.036907	FALSE	0.0236229	FALSE	0.0422207	FALSE
Otu0255	Leptotrichia	sp._HMT_463	0.0060716	FALSE	0.0356888	FALSE	0.0706191	FALSE	0.0217166	FALSE
Otu0259	Saccharibacteria_(TM7)_[G-1]	(TM7)_[G-1]_bacterium_HMT_348	0.00318654	FALSE	0.0449502	FALSE	0.0510669	FALSE	0.0425035	FALSE
Otu0261	Neisseriaceae_unclassified	Neisseriaceae_unclassified	0.0446635	FALSE	0.0385397	FALSE	0.0208877	FALSE	0.0456006	FALSE
Otu0264	Fretibacterium	Fretibacterium_unclassified	0.0236391	FALSE	0.0503375	FALSE	0.0330439	FALSE	0.057255	FALSE
Otu0265	Pasteurellaceae_unclassified	Pasteurellaceae_unclassified	0.006174	FALSE	0.00910701	FALSE	0.00577939	FALSE	0.0104381	FALSE
Otu0266	Atopobium	parvulum	0.000516404	FALSE	0.072454	FALSE	0.221906	FALSE	0.0126733	FALSE
Otu0269	Atopobium	sp._HMT_416	0	FALSE	0.0666047	FALSE	0.168221	FALSE	0.025958	FALSE
Otu0272	Prevotella	dentalis	0.00729595	FALSE	0.031042	FALSE	0.0537458	FALSE	0.0219605	FALSE
Otu0274	Leptotrichia	hofstadii	0.0224464	FALSE	0.0168738	FALSE	0.0127821	FALSE	0.0185105	FALSE
Otu0276	Actinomyces	sp._HMT_169	0.0413875	FALSE	0.028504	FALSE	0.051233	FALSE	0.0194123	FALSE
Otu0278	Mollicutes_[G-1]	[G-1]_bacterium_HMT_504	0.00414137	FALSE	0.0257805	FALSE	0.0315427	FALSE	0.0234756	FALSE
Otu0279	Porphyromonas	catoniae	0.151163	TRUE	0.0851754	FALSE	0.0709055	FALSE	0.0908833	FALSE
Otu0280	Prevotella	sp._HMT_443	0.152518	FALSE	0.0588845	FALSE	0.0508865	FALSE	0.0620837	FALSE
Otu0281	Prevotella	sp._HMT_396	0.041483	FALSE	0.0242587	FALSE	0.0314267	FALSE	0.0213915	FALSE
Otu0284	Streptococcus	anginosus	0.0104582	FALSE	0.0486772	FALSE	0.0663875	TRUE	0.0415931	FALSE
Otu0289	Treponema	sp._HMT_270	0.00310534	FALSE	0.0308814	FALSE	0.00416482	FALSE	0.0415681	FALSE
Otu0290	Saccharibacteria_(TM7)_[G-2]	(TM7)_[G-2]_bacterium_HMT_350	0.00681935	FALSE	0.0240617	FALSE	0.0267526	FALSE	0.0229853	FALSE
Otu0297	Bacteria_unclassified	Bacteria_unclassified	0.0715295	FALSE	0.017608	FALSE	0.0121621	TRUE	0.0197863	FALSE
Otu0301	Porphyromonas	uenonis	0.00327522	FALSE	0.0329099	FALSE	0.072504	FALSE	0.0170722	FALSE
Otu0302	Aggregatibacter	aphrophilus	0.0167203	FALSE	0.0384722	FALSE	0.0911824	FALSE	0.0173882	FALSE
Otu0303	Bifidobacterium	longum	0.00119301	FALSE	0.0353225	FALSE	0.000531666	FALSE	0.0492389	FALSE
Otu0304	Lactobacillus	salivarius	0.000842949	FALSE	0.0479213	FALSE	0	FALSE	0.0670898	FALSE
Otu0307	Bacteroidaceae_[G-1]	[G-1]_bacterium_HMT_272	0.00248477	FALSE	0.0241141	FALSE	0.0164278	FALSE	0.0271887	FALSE
Otu0308	Gracilibacteria_(GN02)_[G-1]	(GN02)_[G-1]_bacterium_HMT_872	0.0500861	FALSE	0.015364	FALSE	0.0165975	FALSE	0.0148705	FALSE
Otu0311	Streptococcus	mutans	0.00461368	FALSE	0.043298	FALSE	0.0217329	FALSE	0.051924	FALSE
Otu0313	Mitsuokella	sp._HMT_521	0.00345894	FALSE	0.050252	FALSE	0.0357542	FALSE	0.0560511	FALSE
Otu0317	Prevotella	sp._HMT_309	0.00785374	FALSE	0.0475009	FALSE	0.0240022	FALSE	0.0569004	FALSE
Otu0319	Prevotella	sp._HMT_942	0.0354807	FALSE	0.0129057	FALSE	0.00134101	FALSE	0.0175316	FALSE
Otu0322	Lactobacillus	iners	0.000132557	FALSE	0.0644551	FALSE	0	FALSE	0.0902371	FALSE
Otu0323	Saccharibacteria_(TM7)_[G-1]	(TM7)_[G-1]_bacterium_HMT_952	0.0095736	FALSE	0.0229336	FALSE	0.00737399	FALSE	0.0291574	FALSE
Otu0324	Prevotella	baroniae	0.0111621	FALSE	0.0280783	FALSE	0.0399281	TRUE	0.0233383	FALSE
Otu0326	Pseudoramibacter	alactolyticus	0.00131995	FALSE	0.0321326	FALSE	0.0568092	FALSE	0.022262	FALSE
Otu0328	Alloscardovia	omnicolens	0.00689028	FALSE	0.0489234	FALSE	0.00565667	FALSE	0.0662301	FALSE
Otu0332	Moraxella	Moraxella_unclassified	0.00102728	FALSE	0.00544664	FALSE	0.00993289	FALSE	0.00365214	FALSE
Otu0336	Corynebacterium	matruchotii	0.0505523	FALSE	0.0910865	TRUE	0.115487	TRUE	0.0813264	TRUE
Otu0338	Capnocytophaga	sp._HMT_326	0.0169213	FALSE	0.0689688	FALSE	0.126058	FALSE	0.046133	FALSE
Otu0344	Selenomonas	sp._HMT_481	0.0140093	FALSE	0.0317099	FALSE	0.0217839	FALSE	0.0356804	FALSE
Otu0353	Bacteroidetes_[G-3]	[G-3]_bacterium_HMT_365	0.0239388	FALSE	0.0364758	FALSE	0.0532673	FALSE	0.0297592	FALSE
Otu0354	Saccharibacteria_(TM7)_[G-4]	(TM7)_[G-4]_bacterium_HMT_355	0.0372454	FALSE	0.0145268	FALSE	0.000212748	FALSE	0.0202524	FALSE
Otu0358	Lachnospiraceae_[G-8]	[G-8]_bacterium_HMT_500	0.0511978	FALSE	0.0143907	FALSE	0.0106978	FALSE	0.0158679	FALSE
Otu0359	Lactobacillus	Lactobacillus_unclassified	0.000927244	FALSE	0.0403591	FALSE	0.0294859	FALSE	0.0447084	FALSE
Otu0361	Actinomyces	lingnae_[Not_Validly_Published]	0.0421239	FALSE	0.0947386	TRUE	0.0800367	TRUE	0.100619	TRUE
Otu0362	Mogibacterium	timidum	0.0067199	FALSE	0.0151512	FALSE	0.0216777	TRUE	0.0125406	FALSE
Otu0364	Selenomonas	noxia	0.0263551	FALSE	0.0677616	TRUE	0.10428	TRUE	0.0531542	TRUE
Otu0367	Oribacterium	sp._HMT_078	0.00361844	FALSE	0.0192535	FALSE	0.0255522	TRUE	0.016734	FALSE
Otu0369	Catonella	sp._HMT_451	0.00776389	FALSE	0.00903415	FALSE	0.00865677	FALSE	0.0091851	FALSE
Otu0373	Bacteroidetes_[G-5]	[G-5]_bacterium_HMT_507	0.00693411	FALSE	0.0255626	FALSE	0.040914	FALSE	0.019422	FALSE
Otu0375	Bacteroidetes_[G-3]	[G-3]_bacterium_HMT_503	0.00109335	FALSE	0.0196846	FALSE	0.00454095	FALSE	0.025742	FALSE
Otu0382	Streptococcus	constellatus	0.00287816	FALSE	0.0137455	FALSE	0.0121057	FALSE	0.0144015	FALSE
Otu0383	Haemophilus	sp._HMT_908	0.0933102	FALSE	0.0282885	FALSE	0.00336384	FALSE	0.0382584	FALSE
Otu0399	Saccharibacteria_(TM7)_[G-1]	(TM7)_[G-1]_bacterium_HMT_347	0.0204128	FALSE	0.0307164	FALSE	0.0278186	FALSE	0.0318756	FALSE
Otu0403	Prevotella	oulorum	0.0328548	FALSE	0.115659	TRUE	0.121759	TRUE	0.113218	TRUE
Otu0404	Corynebacterium	durum	0.0324381	TRUE	0.0283761	FALSE	0.0256301	FALSE	0.0294745	FALSE
Otu0408	Treponema	sp._HMT_262	0.00246456	FALSE	0.0294579	FALSE	0.0455072	FALSE	0.0230382	FALSE
Otu0410	Prevotella	sp._HMT_475	0.0451874	FALSE	0.0222913	FALSE	0.045143	FALSE	0.0131506	FALSE
Otu0417	Anaeroglobus	geminatus	0.00547976	FALSE	0.0297644	FALSE	0.0425053	TRUE	0.0246681	FALSE
Otu0420	Prevotella	sp._HMT_305	0.0348309	FALSE	0.0820113	FALSE	0.0635357	FALSE	0.0894015	FALSE
Otu0421	Streptococcus	sobrinus	0.00857428	FALSE	0.0215394	FALSE	0.0108992	FALSE	0.0257955	FALSE
Otu0422	Treponema	sp._HMT_951	0.00538629	FALSE	0.0126062	FALSE	0.0101578	FALSE	0.0135856	FALSE
Otu0426	Capnocytophaga	sp._HMT_863	0.0179117	FALSE	0.0321543	FALSE	0.00466747	FALSE	0.043149	FALSE
Otu0439	Simonsiella	muelleri	0.0287359	FALSE	0.0223444	FALSE	0.00364865	FALSE	0.0298227	FALSE
Otu0442	Absconditabacteria_(SR1)_[G-1]	Absconditabacteria_(SR1)_[G-1]_unclassified	0.0307108	FALSE	0.0139524	FALSE	0.00084083	FALSE	0.019197	FALSE
Otu0445	Selenomonas	flueggei	0.00108222	FALSE	0.0127463	FALSE	0.0236017	TRUE	0.00840418	FALSE
Otu0446	Peptostreptococcaceae_[XI][G-7]	[XI][G-7]_bacterium_HMT_081	0.00964786	FALSE	0.0147559	FALSE	0.0365099	FALSE	0.00605436	FALSE
Otu0448	Prevotella	oralis	0.00542722	FALSE	0.0130819	FALSE	0.028451	FALSE	0.00693425	FALSE
Otu0450	Cardiobacterium	valvarum	0.0106358	FALSE	0.0278564	FALSE	0.0250335	FALSE	0.0289856	FALSE
Otu0451	Bulleidia	extructa	0.00705118	FALSE	0.00801367	FALSE	0.00601011	FALSE	0.00881509	FALSE
Otu0452	Prevotella	micans	0.0068875	FALSE	0.0118433	FALSE	0.0168914	FALSE	0.00982401	FALSE
Otu0455	Johnsonella	sp._HMT_166	0.00161166	FALSE	0.0104427	FALSE	0.00563503	FALSE	0.0123657	FALSE
Otu0456	Mobiluncus	mulieris	0.0189468	FALSE	0.00488084	FALSE	0.00590823	FALSE	0.00446988	FALSE
Otu0458	Mycoplasma	salivarium	0.0141804	FALSE	0.0209381	FALSE	0.0326437	FALSE	0.0162559	FALSE
Otu0462	Bacteroidetes_[G-3]	[G-3]_bacterium_HMT_280	0.0042012	FALSE	0.0131024	FALSE	0.00708857	FALSE	0.015508	FALSE
Otu0463	Prevotella	sp._HMT_315	0.0129001	FALSE	0.0104406	FALSE	0.0122228	FALSE	0.00972765	FALSE
Otu0464	Treponema	maltophilum	0.0172871	FALSE	0.0233059	FALSE	0.00807736	FALSE	0.0293973	FALSE
Otu0469	Alloprevotella	Alloprevotella_unclassified	0.00674847	FALSE	0.0304327	FALSE	0	FALSE	0.0426058	FALSE
Otu0474	Veillonellaceae_[G-1]	[G-1]_bacterium_HMT_155	0.00150723	FALSE	0.0149358	FALSE	0.0207598	FALSE	0.0126062	FALSE
Otu0482	Peptostreptococcaceae_[XI][G-4]	[XI][G-4]_bacterium_HMT_369	0.00327555	FALSE	0.00638355	FALSE	0.0058403	FALSE	0.00660085	FALSE
Otu0487	Bacteroidetes_[G-6]	[G-6]_bacterium_HMT_516	0.00422757	FALSE	0.00451523	FALSE	0.000265833	FALSE	0.00621499	FALSE
Otu0489	Scardovia	wiggsiae	0.000796548	FALSE	0.0137216	FALSE	0.00360381	FALSE	0.0177688	FALSE
Otu0494	Peptostreptococcaceae_[XI][G-7]	[XI][G-7]_yurii_subspp._yurii_&_margaretiae	0.0147336	FALSE	0.0112455	FALSE	0.0130187	FALSE	0.0105362	FALSE
Otu0497	Bergeyella	sp._HMT_931	0.0376524	FALSE	0.0184269	FALSE	0.0124906	FALSE	0.0208015	FALSE
Otu0501	Prevotella	sp._HMT_472	0.0530187	FALSE	0.0253565	FALSE	0.017272	FALSE	0.0285904	FALSE
Otu0504	Prevotella	sp._HMT_526	0.0136991	FALSE	0.0654383	FALSE	0.0306002	FALSE	0.0793736	FALSE
Otu0512	Atopobium	rimae	0.00540854	FALSE	0.0263206	FALSE	0.0421173	FALSE	0.0200019	FALSE
Otu0518	Treponema	amylovorum	0.0157851	FALSE	0.0266135	FALSE	0.025777	FALSE	0.0269481	FALSE
Otu0525	Shuttleworthia	satelles	0.00854443	FALSE	0.0275822	FALSE	0.0490041	TRUE	0.0190134	FALSE
Otu0526	Veillonella	dispar	0.00180499	FALSE	0.0126454	FALSE	0.0122604	TRUE	0.0127994	FALSE
Otu0527	Treponema	sp._HMT_263	0.00312908	FALSE	0.00735209	FALSE	0.0196087	FALSE	0.00244947	FALSE
Otu0529	Fusobacterium	necrophorum	0.00199251	FALSE	0.000776904	FALSE	0.000171795	FALSE	0.00101895	FALSE
Otu0531	Leptotrichia	sp._HMT_212	0.00909191	FALSE	0.00960149	FALSE	0.0125817	FALSE	0.0084094	FALSE
Otu0537	Lactobacillus	ultunensis	0.000397671	FALSE	0.0525066	FALSE	0.0224675	FALSE	0.0645222	FALSE
Otu0538	Streptococcus	intermedius	0.00643356	FALSE	0.00469397	FALSE	0.00271354	FALSE	0.00548614	FALSE
Otu0541	Peptostreptococcaceae_[XI][G-1]	[XI][G-1]_infirmum	0.00254898	FALSE	0.010158	FALSE	0.0176302	FALSE	0.00716909	FALSE
Otu0544	Desulfobulbus	sp._HMT_041	0.00210345	FALSE	0.0040746	FALSE	0.00121569	FALSE	0.00521817	FALSE
Otu0551	Clostridiales_[F-1][G-1]	[F-1][G-1]_bacterium_HMT_093	0.00567694	FALSE	0.025478	FALSE	0.0391585	FALSE	0.0200058	FALSE
Otu0553	Ottowia	sp._HMT_894	0.00992713	FALSE	0.0146985	FALSE	0.00559201	FALSE	0.018341	FALSE
Otu0559	Leptotrichia	goodfellowii	0.00790762	FALSE	0.00809603	FALSE	0.0154018	FALSE	0.00517374	FALSE
Otu0567	Butyrivibrio	sp._HMT_080	0.00832184	FALSE	0.00606493	FALSE	0.00238946	FALSE	0.00753512	FALSE
Otu0570	Selenomonas	artemidis	0.00229371	FALSE	0.016433	FALSE	0.0170088	FALSE	0.0162026	FALSE
Otu0577	Neisseria	bacilliformis	0.00753821	FALSE	0.0163431	FALSE	0.0275722	FALSE	0.0118514	FALSE
Otu0578	Haemophilus	influenzae	0.00636264	FALSE	0.0204564	FALSE	0.00313691	FALSE	0.0273842	FALSE
Otu0580	Leptotrichia	sp._HMT_417	0.00581484	FALSE	0.0104386	FALSE	0.0135757	TRUE	0.0091838	FALSE
Otu0583	Aggregatibacter	sp._HMT_898	0.00995094	FALSE	0.0139373	FALSE	0.00563723	FALSE	0.0172573	FALSE
Otu0586	Selenomonas	dianae	0.00266634	FALSE	0.00914336	FALSE	0.0105774	FALSE	0.00856975	FALSE
Otu0593	Gracilibacteria_(GN02)_[G-1]	(GN02)_[G-1]_bacterium_HMT_871	0.00761069	FALSE	0.0125104	FALSE	0.0147364	FALSE	0.0116199	FALSE
Otu0601	Lachnoanaerobaculum	saburreum	0.00153836	FALSE	0.00675141	FALSE	0.0176596	FALSE	0.00238813	FALSE
Otu0604	Prevotella	marshii	0.00401758	FALSE	0.0125684	FALSE	0.0229431	FALSE	0.00841856	FALSE
Otu0608	Peptostreptococcaceae_[XI][G-2]	[XI][G-2]_bacterium_HMT_091	0.0115505	FALSE	0.00666956	FALSE	0.00911489	FALSE	0.00569142	FALSE
Otu0611	Bifidobacterium	dentium	0.00246741	FALSE	0.0297569	FALSE	0.0236011	FALSE	0.0322192	FALSE
Otu0614	Saccharibacteria_(TM7)_[G-1]	(TM7)_[G-1]_bacterium_HMT_488	0.00570763	FALSE	0.00741516	FALSE	0.00328321	FALSE	0.00906794	FALSE
Otu0617	Lachnospiraceae_[G-2]	[G-2]_bacterium_HMT_088	0.0219463	FALSE	0.00146994	FALSE	0.000721793	FALSE	0.00176921	FALSE
Otu0620	Anaerolineae_[G-1]	[G-1]_bacterium_HMT_439	0.000651376	FALSE	0.0112569	FALSE	0.030967	FALSE	0.0033729	FALSE
Otu0621	Prevotella	sp._HMT_515	0.00162555	FALSE	0.00966312	FALSE	0.0284106	FALSE	0.00216412	FALSE
Otu0641	Prevotella	sp._HMT_376	0.00639803	FALSE	0.00801272	FALSE	0.00415001	FALSE	0.0095578	FALSE
Otu0642	Treponema	sp._HMT_234	0.00427641	FALSE	0.00904958	FALSE	0.00652822	FALSE	0.0100581	FALSE
Otu0649	Prevotella	saccharolytica	0.0108456	FALSE	0.0113735	FALSE	0.0108117	FALSE	0.0115982	FALSE
Otu0650	Prevotella	fusca	0	FALSE	0.0066754	FALSE	0.0188741	FALSE	0.0017959	FALSE
Otu0653	Mycoplasma	orale	0.00820215	FALSE	0.000608663	FALSE	0.00169142	FALSE	0.00017556	FALSE
Otu0659	Saccharibacteria_(TM7)_[G-1]	(TM7)_[G-1]_bacterium_HMT_869	0.00806988	FALSE	0.00320127	FALSE	0.00244656	FALSE	0.00350316	FALSE
Otu0665	Mitsuokella	sp._HMT_131	0.000349409	FALSE	0.0222258	FALSE	0.00975336	FALSE	0.0272148	FALSE
Otu0666	Leptotrichia	sp._HMT_219	0.0155086	FALSE	0.0111736	FALSE	0.00747875	FALSE	0.0126516	FALSE
Otu0670	Treponema	sp._HMT_242	0.000224822	FALSE	0.00147433	FALSE	0.00516017	FALSE	0	FALSE
Otu0673	Peptidiphaga	sp._HMT_183	0.00378469	FALSE	0.00567467	FALSE	0.00787297	FALSE	0.00479535	FALSE
Otu0674	Saccharibacteria_(TM7)_[G-8]	(TM7)_[G-8]_bacterium_HMT_955	0.00877994	FALSE	0.00301697	FALSE	0.000393515	FALSE	0.00406635	FALSE
Otu0676	Peptostreptococcaceae_[XI][G-6]	Peptostreptococcaceae_[XI][G-6]_unclassified	0	FALSE	0.00245568	FALSE	0.000425496	FALSE	0.00326776	FALSE
Otu0678	Treponema	sp._HMT_264	0.00877886	FALSE	0.0059149	FALSE	0	FALSE	0.00828087	FALSE
Otu0679	Kingella	sp._HMT_459	0.000505949	FALSE	0.00435039	FALSE	0.0130609	FALSE	0.000866178	FALSE
Otu0687	Bacteroidetes_[F-1]_unclassified	Bacteroidetes_[F-1]_unclassified	0.00707694	FALSE	0.00133168	FALSE	0.00315002	FALSE	0.000604347	FALSE
Otu0688	Treponema	sp._HMT_235	0.00390201	FALSE	0.00601005	FALSE	0.0024862	FALSE	0.00741959	FALSE
Otu0689	Prevotella	sp._HMT_300	0.0175288	FALSE	0.0413861	FALSE	0.0447035	TRUE	0.0400591	FALSE
Otu0690	Treponema	sp._HMT_268	0.000269867	FALSE	0.00557152	FALSE	0.0101357	FALSE	0.00374583	FALSE
Otu0702	Lachnospiraceae_[XIV]_unclassified	Lachnospiraceae_[XIV]_unclassified	0.00286568	FALSE	0.00540306	FALSE	0.00173568	FALSE	0.00687002	FALSE
Otu0712	Dialister	micraerophilus	9.14317e-05	FALSE	0.00939974	FALSE	0.00926495	FALSE	0.00945366	FALSE
Otu0715	Haemophilus	pittmaniae	0.000104303	FALSE	0.00184858	FALSE	0	FALSE	0.00258802	FALSE
Otu0731	Atopobium	sp._HMT_199	0.000973549	FALSE	0.0144348	FALSE	0.0188333	FALSE	0.0126754	FALSE
Otu0732	Bacteroidetes_[G-3]	[G-3]_bacterium_HMT_436	0.00198836	FALSE	0.00202505	FALSE	0.000412814	FALSE	0.00266994	FALSE
Otu0734	Leptotrichia	sp._HMT_223	0.00282201	FALSE	0.00374585	FALSE	0.00561764	FALSE	0.00299713	FALSE
Otu0742	Prevotella	sp._HMT_301	0.00218052	FALSE	0.00365745	FALSE	0.00268329	FALSE	0.00404712	FALSE
Otu0748	Tannerella	sp._HMT_808	0.00591959	FALSE	0.00973259	FALSE	0.0134358	FALSE	0.00825131	FALSE
Otu0758	Gardnerella	vaginalis	0.000834421	FALSE	0.0145134	FALSE	0	FALSE	0.0203188	FALSE
Otu0763	Proteobacteria_unclassified	Proteobacteria_unclassified	0.00373554	FALSE	0.0083272	FALSE	0.00574419	FALSE	0.00936041	FALSE
Otu0767	Parascardovia	denticolens	0.00332077	FALSE	0.00558014	FALSE	0.00237422	FALSE	0.00686251	FALSE
Otu0772	Capnocytophaga	sp._HMT_412	0.000233403	FALSE	0.00373889	FALSE	0.00142555	FALSE	0.00466423	FALSE
Otu0776	Actinomyces	sp._HMT_178	0.000614398	FALSE	0.00524599	FALSE	0.00218384	FALSE	0.00647084	FALSE
Otu0779	Veillonellaceae_[G-1]	Veillonellaceae_[G-1]_unclassified	0.000266809	FALSE	0.00304026	FALSE	0.00558571	FALSE	0.00202209	FALSE
Otu0786	Bacteroidetes_unclassified	Bacteroidetes_unclassified	0.00106596	FALSE	0.00943065	FALSE	0.018707	FALSE	0.00572012	FALSE
Otu0790	Propionibacterium	acidifaciens	0.00023686	FALSE	0.00884018	FALSE	0.00410311	FALSE	0.010735	FALSE
Otu0793	Lachnospiraceae_[G-2]	Lachnospiraceae_[G-2]_unclassified	0.000695547	FALSE	0.00545761	FALSE	0.000412814	FALSE	0.00747553	FALSE
Otu0796	Capnocytophaga	sp._HMT_338	0.00647786	FALSE	0.0049207	FALSE	0.00270874	FALSE	0.00580548	FALSE
Otu0798	Capnocytophaga	sp._HMT_878	0.00523924	FALSE	0.00238648	FALSE	0	FALSE	0.00334107	FALSE
Otu0805	Mollicutes_[G-2]	[G-2]_bacterium_HMT_906	0.000357856	FALSE	0.00253768	FALSE	0.00139764	FALSE	0.00299369	FALSE
Otu0807	Haemophilus	paraphrohaemolyticus	0.00677909	FALSE	0.00729851	FALSE	0.00796156	FALSE	0.00703329	FALSE
Otu0813	Treponema	parvum	0.000978686	FALSE	0.00266561	FALSE	0.00183822	FALSE	0.00299657	FALSE
Otu0815	Treponema	sp._HMT_249	0	FALSE	0.00547851	FALSE	0	FALSE	0.00766992	FALSE
Otu0832	Peptidiphaga	gingivicola	0.00259872	FALSE	0.00355557	FALSE	0.00379729	FALSE	0.00345889	FALSE
Otu0834	Treponema	sp._HMT_239	0	FALSE	0.00495489	FALSE	0.00214849	FALSE	0.00607745	FALSE
Otu0841	Actinomyces	naeslundii	0.00587212	FALSE	0.00994708	FALSE	0.0116028	FALSE	0.0092848	FALSE
Otu0844	Pseudopropionibacterium	propionicum	0.00215452	FALSE	0.00624306	FALSE	0.00226323	FALSE	0.00783499	FALSE
Otu0849	Lactococcus	lactis	0.00995469	FALSE	0	FALSE	0	FALSE	0	FALSE
Otu0862	Staphylococcus	capitis	0.00212554	FALSE	0.00447873	FALSE	0.00180861	FALSE	0.00554677	FALSE
Otu0865	Leptotrichia	sp._HMT_847	0.00137582	FALSE	0.00135902	FALSE	0.0010574	FALSE	0.00147966	FALSE
Otu0866	Actinomyces	massiliensis	0.00408701	FALSE	0.00252434	FALSE	0.00409782	FALSE	0.00189495	FALSE
Otu0869	Treponema	sp._HMT_226	0.00326992	FALSE	0.0118125	FALSE	0.00247688	FALSE	0.0155467	FALSE
Otu0875	Campylobacter	curvus	0.00265524	FALSE	0.00640269	FALSE	0.0110401	FALSE	0.00454773	FALSE
Otu0876	Cryptobacterium	curtum	0.000481966	FALSE	0.00492508	FALSE	0.00181401	FALSE	0.00616951	FALSE
Otu0877	Johnsonella	ignava	0.00267891	FALSE	0.00349097	FALSE	0.000619221	FALSE	0.00463966	FALSE
Otu0888	Peptococcus	sp._HMT_167	0.00512472	FALSE	0.0052091	FALSE	0.000478581	FALSE	0.00710131	FALSE
Otu0898	Lactobacillus	oris	8.42949e-05	FALSE	0.00982302	FALSE	0.000531666	FALSE	0.0135396	FALSE
Otu0906	Treponema	sp._HMT_254	0.00262477	FALSE	0.00129908	FALSE	0.00165125	FALSE	0.00115821	FALSE
Otu0912	Tannerella	sp._HMT_916	0.00179362	FALSE	0.00444303	FALSE	0.00266728	FALSE	0.00515333	FALSE
Otu0913	Fusobacterium	nucleatum_subsp._animalis	0.00238603	FALSE	0.00495322	FALSE	0.000265833	FALSE	0.00682818	FALSE
Otu0916	Olsenella	uli	0.000200024	FALSE	0.001803	FALSE	0.0026396	FALSE	0.00146836	FALSE
Otu0918	Capnocytophaga	haemolytica	0.000801745	FALSE	0.00276535	FALSE	0.00393828	FALSE	0.00229617	FALSE
Otu0927	Neisseria	sp._HMT_020	0.00482515	FALSE	0.00418407	FALSE	0.00852307	FALSE	0.00244847	FALSE
Otu0939	Bergeyella	sp._HMT_907	0.00113666	FALSE	0.0104856	FALSE	0.0164231	FALSE	0.00811061	FALSE
Otu0950	Treponema	sp._HMT_256	0.000984614	FALSE	0.00361467	FALSE	0.000825627	FALSE	0.00473029	FALSE
Otu0961	Prevotella	sp._HMT_820	0.00192167	FALSE	0	FALSE	0	FALSE	0	FALSE
Otu0964	Prevotella	enoeca	0.00173341	FALSE	0.0035118	FALSE	0.0122913	FALSE	0	FALSE
Otu0966	Fretibacterium	sp._HMT_361	0.000608922	FALSE	0.00205901	FALSE	0.00133513	FALSE	0.00234856	FALSE
Otu0971	Treponema	sp._HMT_252	0.000233403	FALSE	0.000379828	FALSE	0.000206407	FALSE	0.000449196	FALSE
Otu0985	Lachnospiraceae_[G-7]	[G-7]_bacterium_HMT_163	9.57212e-05	FALSE	0.00596574	FALSE	0.00149347	FALSE	0.00775465	FALSE
Otu0993	Leptotrichia	sp._HMT_879	0	FALSE	0.00504781	FALSE	0	FALSE	0.00706693	FALSE
Otu0996	Actinomyces	cardiffensis	0.00214046	FALSE	0.00111497	FALSE	0.000691329	FALSE	0.00128442	FALSE
Otu0999	Bacteroidetes_[G-5]	Bacteroidetes_[G-5]_unclassified	0.00138541	FALSE	0.00408745	FALSE	0	FALSE	0.00572243	FALSE
Otu1001	Veillonellaceae_[G-1]	[G-1]_bacterium_HMT_150	0.0030065	FALSE	0.0055564	FALSE	0.00528752	FALSE	0.00566395	FALSE
Otu1003	Veillonellaceae_[G-1]	[G-1]_bacterium_HMT_135	0.000898224	FALSE	0.00154645	FALSE	0.000265833	FALSE	0.0020587	FALSE
Otu1006	Peptoniphilus	lacrimalis	0.000530228	FALSE	0.00434082	FALSE	0.0105745	FALSE	0.00184736	FALSE
Otu1013	Prevotellaceae_unclassified	Prevotellaceae_unclassified	0.00050577	FALSE	0.00262033	FALSE	0.00315553	FALSE	0.00240624	FALSE
Otu1019	Treponema	sp._HMT_227	0	FALSE	0	FALSE	0	FALSE	0	FALSE
Otu1023	Helicobacter	pylori	0.000662087	FALSE	0.00131512	FALSE	0.00123844	FALSE	0.00134579	FALSE
Otu1024	Selenomonas	sp._HMT_388	0	FALSE	0.00169803	FALSE	0.00435761	FALSE	0.000634191	FALSE
Otu1026	Erysipelotrichaceae_[G-1]	[G-1]_bacterium_HMT_905	0.0013129	FALSE	0.00136083	FALSE	0.00101897	FALSE	0.00149757	FALSE
Otu1028	Treponema	sp._HMT_508	0	FALSE	0.00245722	FALSE	0.00247688	FALSE	0.00244936	FALSE
Otu1029	Bacteroidetes_[G-3]	Bacteroidetes_[G-3]_unclassified	0.00509526	FALSE	0.00716115	FALSE	0.0138884	FALSE	0.00447026	FALSE
Otu1040	Lachnospiraceae_[G-7]	[G-7]_bacterium_HMT_086	0.000715977	FALSE	0.00163124	FALSE	0.000412814	FALSE	0.0021186	FALSE
Otu1044	Megasphaera	sp._HMT_123	0.0003538	FALSE	0.0111933	FALSE	0.00261306	FALSE	0.0146254	FALSE
Otu1050	Oribacterium	sp._HMT_102	0.000273115	FALSE	0.00539112	FALSE	0.0093124	FALSE	0.00382261	FALSE
Otu1062	Prevotella	buccae	0.00358593	FALSE	0.0151948	FALSE	0.017079	FALSE	0.0144411	FALSE
Otu1066	Pseudopropionibacterium	sp._HMT_194	0.00156779	FALSE	0.000775834	FALSE	0.000669035	FALSE	0.000818553	FALSE
Otu1068	Stomatobaculum	sp._HMT_373	0.000802852	FALSE	0.00207955	FALSE	0.000477733	FALSE	0.00272028	FALSE
Otu1086	Actinomyces	sp._HMT_448	0.000360712	FALSE	0.0029081	FALSE	0.00659381	FALSE	0.00143382	FALSE
Otu1093	Desulfovibrio	fairfieldensis	8.45178e-05	FALSE	5.67317e-05	FALSE	0	FALSE	7.94243e-05	FALSE
Otu1094	Aggregatibacter	actinomycetemcomitans	0.00191442	FALSE	0.00371848	FALSE	0.00135663	FALSE	0.00466321	FALSE
Otu1098	Peptoniphilaceae_[G-2]	[G-2]_bacterium_HMT_790	0.000507107	FALSE	9.42528e-05	FALSE	0	FALSE	0.000131954	FALSE
Otu1131	Olsenella	sp._HMT_807	0.000208605	FALSE	0.00365645	FALSE	0.00381607	FALSE	0.0035926	FALSE
Otu1132	Mycoplasma	fermentans	0.00779692	FALSE	0.000282759	FALSE	0	FALSE	0.000395862	FALSE
Otu1155	Treponema	pectinovorum	0.000104303	FALSE	0.00312884	FALSE	0.0059858	FALSE	0.00198606	FALSE
Otu1164	Peptostreptococcaceae_[XI][G-6]	[XI][G-6]_minutum	0.000388488	FALSE	0.00134275	FALSE	0.000788073	FALSE	0.00156463	FALSE
Otu1168	Neisseria	sp._HMT_499	0.000265114	FALSE	0.00159266	FALSE	0.00206154	FALSE	0.00140511	FALSE
Otu1189	Treponema	sp._HMT_271	0	FALSE	0.0011635	FALSE	0	FALSE	0.0016289	FALSE
Otu1258	Prevotella	bivia	0.000195547	FALSE	0.00308858	FALSE	0.00120257	FALSE	0.00384298	FALSE
Otu1261	Bacteroides	Bacteroides_unclassified	8.45178e-05	FALSE	0.000482945	FALSE	0.000412814	FALSE	0.000510997	FALSE
Otu1267	Alphaproteobacteria_unclassified	Alphaproteobacteria_unclassified	0.0014368	FALSE	0.000575954	FALSE	0	FALSE	0.000806336	FALSE
Otu1276	Selenomonas	sp._HMT_919	0.00229214	FALSE	0.000524233	FALSE	0.000825627	FALSE	0.000403675	FALSE
Otu1284	Peptoniphilaceae_[G-1]	[G-1]_bacterium_HMT_113	0.000132557	FALSE	0.000777991	FALSE	0	FALSE	0.00108919	FALSE
Otu1346	Slackia	exigua	0.000546566	FALSE	0.00197015	FALSE	0.00364582	FALSE	0.00129987	FALSE
Otu1350	Peptoniphilaceae_unclassified	Peptoniphilaceae_unclassified	0	FALSE	0.00254445	FALSE	0.00397361	FALSE	0.00197278	FALSE
Otu1358	Clostridiales_unclassified	Clostridiales_unclassified	0	FALSE	0.00113954	FALSE	0.000196757	FALSE	0.00151665	FALSE
Otu1363	Treponema	sp._HMT_490	0	FALSE	0.00142651	FALSE	0.00206407	FALSE	0.00117148	FALSE
Otu1408	Lactobacillus	vaginalis	0.00238603	FALSE	0.00131613	FALSE	0	FALSE	0.00184258	FALSE
Otu1421	Bergeyella	sp._HMT_900	0.00328498	FALSE	0.000181264	FALSE	0.000634424	FALSE	0	FALSE
Otu1433	Selenomonas	sp._HMT_133	0	FALSE	0.000946087	FALSE	0	FALSE	0.00132452	FALSE
Otu1451	Mycoplasma	lipophilum	0	FALSE	0.00201466	FALSE	0	FALSE	0.00282053	FALSE
Otu1467	Dialister	sp._HMT_119	0.00103427	FALSE	0.00100447	FALSE	0.00141024	FALSE	0.00084216	FALSE
Otu1497	Eggerthia	catenaformis	0.000458251	FALSE	9.42528e-05	FALSE	0	FALSE	0.000131954	FALSE
Otu1561	Lachnoanaerobaculum	sp._HMT_083	0.000574327	FALSE	0.000435723	FALSE	0.00078703	FALSE	0.0002952	FALSE
Otu1582	Prevotella	sp._HMT_313	0.00151826	FALSE	0.00381017	FALSE	0.00172355	FALSE	0.00464481	FALSE
Otu1597	Selenomonadaceae_unclassified	Selenomonadaceae_unclassified	0	FALSE	0.00216429	FALSE	0.00412814	FALSE	0.00137875	FALSE
Otu1639	Veillonellaceae_[G-1]	[G-1]_bacterium_HMT_145	0.000357633	FALSE	0.00124148	FALSE	0.000206407	FALSE	0.0016555	FALSE
Otu1645	Betaproteobacteria_unclassified	Betaproteobacteria_unclassified	0.00131428	FALSE	0.000377115	FALSE	0.000290833	FALSE	0.000411627	FALSE
Otu1663	Parvimonas	Parvimonas_unclassified	0.00124438	FALSE	0	FALSE	0	FALSE	0	FALSE
Otu1668	Erysipelotrichaceae_[G-1]	[G-1]_bacterium_HMT_904	0.000425878	FALSE	0.000791385	FALSE	0	FALSE	0.00110794	FALSE
Otu1775	Scardovia	inopinata	0.000602294	FALSE	0.00177261	FALSE	0.00207994	FALSE	0.00164968	FALSE
Otu1831	Veillonellaceae_[G-1]	[G-1]_bacterium_HMT_129	0.000194334	FALSE	0.000343264	FALSE	0	FALSE	0.00048057	FALSE
Otu1984	Firmicutes_unclassified	Firmicutes_unclassified	0.000670048	FALSE	0.000928772	FALSE	0.000206407	FALSE	0.00121772	FALSE
Otu2022	Capnocytophaga	sp._HMT_335	0.00116484	FALSE	9.0183e-05	FALSE	0	FALSE	0.000126256	FALSE

## Sheet: 0 vs 123 Diff Abundance
TOTAL	baseMean	log2FoldChange	pvalue	padj	log_padj	threshold	Genus	Species
Otu0001	4000.23	-0.162232	0.597426	0.727559	0.138132	FALSE	Prevotella	melaninogenica
Otu0002	3532.19	1.17378	0.0138128	0.0558632	1.25287	FALSE	Porphyromonas	pasteri
Otu0003	3398.17	0.0334601	0.914306	0.955326	0.0198485	FALSE	Streptococcus	oralis_subsp._dentisani_clade_058
Otu0004	2894.45	-0.935249	0.0996134	0.235624	0.62778	FALSE	Prevotella	Prevotella_unclassified
Otu0005	2951.07	0.511507	0.141037	0.300825	0.521686	FALSE	Haemophilus	parainfluenzae
Otu0006	2465.38	1.32063	0.0123139	0.0526417	1.27867	FALSE	Fusobacterium	periodonticum
Otu0007	1321.04	1.473	0.190132	0.359789	0.443952	FALSE	Neisseria	perflava
Otu0008	1587.96	-0.0252812	0.946492	0.9693	0.013542	FALSE	Veillonella	Veillonella_unclassified
Otu0009	1270.97	-0.682494	0.201913	0.374402	0.426662	FALSE	Prevotella	pallens
Otu0010	1852.79	0.250888	0.72679	0.832874	0.0794206	FALSE	Neisseria	Neisseria_unclassified
Otu0011	1228.71	0.246107	0.605966	0.73312	0.134825	FALSE	Saccharibacteria_(TM7)_[G-1]	(TM7)_[G-1]_bacterium_HMT_352
Otu0012	1174.29	0.382235	0.234299	0.413667	0.383349	FALSE	Streptococcus	Streptococcus_unclassified
Otu0013	1296.89	-0.390339	0.31091	0.492386	0.307695	FALSE	Leptotrichia	Leptotrichia_unclassified
Otu0014	1168.56	-1.21126	0.0433207	0.125869	0.900082	FALSE	Streptococcus	salivarius
Otu0015	813.879	0.0534289	0.878944	0.940087	0.0268318	FALSE	Rothia	mucilaginosa
Otu0016	1015.68	-1.60075	0.0127434	0.0528352	1.27708	FALSE	Veillonella	atypica
Otu0017	737.177	1.62276	4.46817e-05	0.000867766	3.0616	TRUE	Veillonella	parvula
Otu0018	738.251	1.98919	0.000155009	0.0020428	2.68977	TRUE	Alloprevotella	sp._HMT_473
Otu0019	718.501	-1.80942	0.00530592	0.0275758	1.55947	TRUE	Alloprevotella	sp._HMT_308
Otu0020	570.52	-0.0623899	0.845865	0.91532	0.0384271	FALSE	Granulicatella	adiacens
Otu0021	466.074	1.22559	0.00343028	0.0218237	1.66107	TRUE	Alloprevotella	tannerae
Otu0022	624.288	-1.44505	0.0138184	0.0558632	1.25287	FALSE	Streptococcus	parasanguinis_clade_411
Otu0023	584.604	1.05624	0.229217	0.408605	0.388697	FALSE	Gemella	sanguinis
Otu0024	740.831	1.53242	0.0144962	0.0575174	1.2402	FALSE	Capnocytophaga	leadbetteri
Otu0025	537.677	-0.027033	0.959804	0.974728	0.0111166	FALSE	Campylobacter	Campylobacter_unclassified
Otu0026	360.437	-0.439322	0.179175	0.340802	0.467498	FALSE	Fusobacterium	Fusobacterium_unclassified
Otu0027	520.648	-0.757444	0.177192	0.340802	0.467498	FALSE	Prevotella	salivae
Otu0028	473.184	-1.90071	0.00540639	0.0277077	1.5574	TRUE	Prevotella	veroralis
Otu0029	550.39	1.73642	0.0696168	0.182189	0.739479	FALSE	Alloprevotella	sp._HMT_914
Otu0030	418.219	-1.28273	0.005269	0.0275758	1.55947	TRUE	Atopobium	Atopobium_unclassified
Otu0032	373.184	-1.42995	0.00314267	0.0203447	1.69155	TRUE	Fusobacterium	nucleatum_subsp._vincentii
Otu0033	231.976	-0.416554	0.541719	0.68457	0.164582	FALSE	Prevotella	intermedia
Otu0034	345.54	0.961853	0.038819	0.116457	0.933834	FALSE	Saccharibacteria_(TM7)_[G-3]	(TM7)_[G-3]_bacterium_HMT_351
Otu0035	319.846	-0.102253	0.884278	0.940278	0.0267438	FALSE	Neisseria	macacae
Otu0036	773.318	1.09409	0.114681	0.259615	0.58567	FALSE	Prevotella	nanceiensis
Otu0037	322.772	0.538694	0.193669	0.364611	0.438171	FALSE	Oribacterium	Oribacterium_unclassified
Otu0038	227.558	1.01754	0.481443	0.63314	0.1985	FALSE	Veillonella	rogosae
Otu0039	232.29	0.563189	0.326758	0.504492	0.297145	FALSE	Ruminococcaceae_[G-1]	[G-1]_bacterium_HMT_075
Otu0040	200.131	-0.396329	0.536564	0.682731	0.16575	FALSE	Porphyromonas	Porphyromonas_unclassified
Otu0041	330.575	-0.240628	0.634006	0.752245	0.123641	FALSE	Actinomyces	graevenitzii
Otu0042	302.971	0.736345	0.374869	0.551103	0.258767	FALSE	Leptotrichia	sp._HMT_221
Otu0043	222.696	-0.165492	0.782535	0.869745	0.0606078	FALSE	Leptotrichia	sp._HMT_215
Otu0044	266.143	0.945753	0.105241	0.245785	0.609444	FALSE	Saccharibacteria_(TM7)_[G-6]	(TM7)_[G-6]_bacterium_HMT_870
Otu0045	263.728	1.65665	3.01222e-06	0.000158787	3.79919	TRUE	Campylobacter	rectus
Otu0046	341.785	-0.865823	0.160952	0.324675	0.488551	FALSE	Gemella	Gemella_unclassified
Otu0048	207.871	-2.36516	0.0220021	0.0767043	1.11518	FALSE	Porphyromonas	gingivalis
Otu0049	253.156	4.30152	0.00746559	0.0357767	1.4464	TRUE	Prevotella	aurantiaca
Otu0050	275.381	-0.0269442	0.98516	0.990528	0.00413312	FALSE	Leptotrichia	sp._HMT_218
Otu0051	185.17	5.13036	0.00356782	0.022124	1.65514	TRUE	Neisseria	subflava
Otu0052	340.494	-0.0308188	0.96152	0.974728	0.0111166	FALSE	Porphyromonas	endodontalis
Otu0053	177.899	1.05097	0.0974662	0.232032	0.634451	FALSE	Stomatobaculum	sp._HMT_097
Otu0054	72.2838	-4.14624	0.00388335	0.0224051	1.64965	TRUE	Sneathia	Sneathia_unclassified
Otu0055	185.212	1.79106	0.000334571	0.00374111	2.427	TRUE	Capnocytophaga	sputigena
Otu0057	214.706	2.31574	0.0370034	0.11192	0.951091	FALSE	Prevotella	shahii
Otu0058	252.565	3.72693	0.000131329	0.00193841	2.71255	TRUE	Absconditabacteria_(SR1)_[G-1]	(SR1)_[G-1]_bacterium_HMT_875
Otu0059	161.567	0.995123	0.0151015	0.0592815	1.22708	FALSE	Bergeyella	sp._HMT_322
Otu0060	153.586	-0.915362	0.0272686	0.0890452	1.05039	FALSE	Solobacterium	moorei
Otu0061	165.879	-0.754469	0.167682	0.332659	0.478001	FALSE	Oribacterium	asaccharolyticum
Otu0063	123.778	1.63947	0.0154224	0.0599038	1.22255	FALSE	Oribacterium	parvum
Otu0064	69.8736	-0.498049	0.466838	0.631989	0.19929	FALSE	Treponema	sp._HMT_237
Otu0065	380.484	-1.73711	0.00401558	0.0227961	1.64214	TRUE	Megasphaera	micronuciformis
Otu0066	126.441	0.688968	0.0838688	0.208347	0.681214	FALSE	Rothia	Rothia_unclassified
Otu0067	520.919	-0.419887	0.250427	0.424643	0.371977	FALSE	Actinomyces	sp._HMT_180
Otu0068	101.479	1.07502	0.0497833	0.140229	0.853162	FALSE	Peptostreptococcus	stomatis
Otu0069	64.804	0.501373	0.35811	0.541624	0.266302	FALSE	Peptostreptococcaceae_[XI][G-1]	[XI][G-1]_sulci
Otu0070	124.714	-2.39941	0.000974077	0.00816896	2.08783	TRUE	Stomatobaculum	longum
Otu0072	141.092	1.21987	1.36297e-05	0.000386873	3.41243	TRUE	Catonella	morbi
Otu0073	110.711	-0.605995	0.242718	0.420756	0.37597	FALSE	Ruminococcaceae_[G-2]	[G-2]_bacterium_HMT_085
Otu0074	60.1884	1.41633	0.0573775	0.155679	0.807771	FALSE	Campylobacter	sp._HMT_044
Otu0075	133.641	-0.0554665	0.919603	0.955326	0.0198485	FALSE	Selenomonas	sp._HMT_136
Otu0076	139.653	0.47919	0.731005	0.835111	0.0782557	FALSE	Bergeyella	sp._HMT_206
Otu0078	113.349	-0.733444	0.101551	0.238678	0.622188	FALSE	Aggregatibacter	Aggregatibacter_unclassified
Otu0079	108.104	-0.956256	0.0729261	0.189244	0.722977	FALSE	Leptotrichia	sp._HMT_225
Otu0080	137.857	-1.50768	0.000518203	0.00516802	2.28668	TRUE	Prevotella	nigrescens
Otu0084	42.9665	-0.588559	0.365867	0.548303	0.260979	FALSE	Filifactor	alocis
Otu0085	215.082	1.7861	9.50702e-05	0.00154907	2.80993	TRUE	Capnocytophaga	Capnocytophaga_unclassified
Otu0086	78.7356	-0.0453055	0.948285	0.9693	0.013542	FALSE	Butyrivibrio	sp._HMT_455
Otu0088	246.497	-1.50219	0.019385	0.0708224	1.14983	FALSE	Alloprevotella	rava
Otu0089	81.1381	1.22126	0.00441814	0.0243328	1.61381	TRUE	Lachnoanaerobaculum	Lachnoanaerobaculum_unclassified
Otu0090	81.2463	2.04805	0.00388598	0.0224051	1.64965	TRUE	Absconditabacteria_(SR1)_[G-1]	(SR1)_[G-1]_bacterium_HMT_345
Otu0094	47.5086	-1.84565	0.0180566	0.0673017	1.17197	FALSE	Saccharibacteria_(TM7)_[G-5]	(TM7)_[G-5]_bacterium_HMT_356
Otu0098	104.992	0.701685	0.106797	0.247851	0.60581	FALSE	Treponema	Treponema_unclassified
Otu0099	70.3172	0.349962	0.611538	0.733746	0.134454	FALSE	Granulicatella	elegans
Otu0100	89.5418	0.570342	0.472966	0.631989	0.19929	FALSE	Aggregatibacter	sp._HMT_512
Otu0101	185.163	1.10249	0.0215484	0.0767043	1.11518	FALSE	Capnocytophaga	granulosa
Otu0102	88.9493	2.50666	0.00022117	0.00263264	2.57961	TRUE	Lachnospiraceae_[G-3]	[G-3]_bacterium_HMT_100
Otu0103	84.3531	-0.29578	0.646629	0.76232	0.117863	FALSE	Lachnoanaerobaculum	orale
Otu0105	91.7906	-1.3989	0.00215954	0.0150353	1.82289	TRUE	Saccharibacteria_(TM7)_[G-1]	Saccharibacteria_(TM7)_[G-1]_unclassified
Otu0106	159.085	1.59388	0.000904894	0.0078924	2.10279	TRUE	Haemophilus	Haemophilus_unclassified
Otu0107	146.133	0.022193	0.967871	0.978478	0.00944889	FALSE	Gemella	morbillorum
Otu0108	39.6625	-0.787838	0.131433	0.28197	0.549797	FALSE	Tannerella	forsythia
Otu0109	60.9619	-0.904003	0.161018	0.324675	0.488551	FALSE	Treponema	denticola
Otu0110	27.1038	0.741833	0.394939	0.5619	0.250341	FALSE	Lachnospiraceae_[G-2]	[G-2]_bacterium_HMT_096
Otu0113	62.623	1.75237	0.00302376	0.0199244	1.70061	TRUE	Absconditabacteria_(SR1)_[G-1]	(SR1)_[G-1]_bacterium_HMT_874
Otu0114	41.0326	-2.3028	0.00964705	0.0428887	1.36766	TRUE	Mycoplasma	faucium
Otu0116	89.6876	-1.92851	0.00165893	0.0122429	1.91212	TRUE	Prevotella	denticola
Otu0117	20.4885	1.10795	0.0506484	0.141585	0.848982	FALSE	Haemophilus	sp._HMT_036
Otu0118	77.3258	-0.0699099	0.884998	0.940278	0.0267438	FALSE	Bacteroidales_[G-2]	[G-2]_bacterium_HMT_274
Otu0119	37.4707	0.141585	0.824677	0.897657	0.0468897	FALSE	Abiotrophia	defectiva
Otu0120	47.6354	-3.32014	8.98837e-08	8.29177e-06	5.08135	TRUE	Leptotrichia	wadei
Otu0121	67.2691	0.35943	0.457732	0.627892	0.202115	FALSE	Lautropia	mirabilis
Otu0123	50.5124	-0.87019	0.0793189	0.200721	0.697406	FALSE	Leptotrichia	hongkongensis
Otu0124	58.4991	-1.29787	0.00020481	0.00260418	2.58433	TRUE	Saccharibacteria_(TM7)_[G-1]	(TM7)_[G-1]_bacterium_HMT_346
Otu0125	36.6034	0.05771	0.887701	0.940278	0.0267438	FALSE	Treponema	socranskii
Otu0126	39.507	0.0464898	0.924258	0.955326	0.0198485	FALSE	Selenomonas	sputigena
Otu0127	57.004	0.515523	0.513242	0.661592	0.17941	FALSE	Veillonella	sp._HMT_780
Otu0128	40.3667	0.435513	0.514572	0.661592	0.17941	FALSE	Capnocytophaga	gingivalis
Otu0130	41.6336	1.84931	0.117799	0.265048	0.576676	FALSE	Tannerella	Tannerella_unclassified
Otu0131	46.7804	0.704068	0.155437	0.316886	0.499097	FALSE	Neisseria	elongata
Otu0132	51.0737	-1.12162	0.00959412	0.0428887	1.36766	TRUE	Campylobacter	gracilis
Otu0136	60.1182	-0.796383	0.0870934	0.211431	0.674832	FALSE	Tannerella	sp._HMT_286
Otu0137	69.4264	0.572683	0.279357	0.462254	0.33512	FALSE	Parvimonas	micra
Otu0139	32.8384	-1.37251	0.261804	0.439117	0.35742	FALSE	Prevotella	sp._HMT_304
Otu0140	73.4525	0.226499	0.540485	0.68457	0.164582	FALSE	Actinomyces	Actinomyces_unclassified
Otu0141	29.6244	-0.527498	0.173536	0.337024	0.472339	FALSE	Prevotella	sp._HMT_317
Otu0143	20.685	-2.15277	0.00574362	0.0290328	1.53711	TRUE	Bacteroidetes_[G-5]	[G-5]_bacterium_HMT_511
Otu0145	42.2235	-0.208625	0.599572	0.72777	0.138006	FALSE	Mogibacterium	vescum
Otu0146	39.6232	1.51351	0.0035974	0.022124	1.65514	TRUE	Rothia	aeria
Otu0149	25.985	-1.65124	0.083813	0.208347	0.681214	FALSE	Peptostreptococcaceae_[XI][G-5]	[XI][G-5]_saphenum
Otu0151	19.5501	0.610985	0.649397	0.763145	0.117393	FALSE	Gracilibacteria_(GN02)_[G-2]	(GN02)_[G-2]_bacterium_HMT_873
Otu0153	39.8675	-0.793491	0.314404	0.492753	0.307371	FALSE	Leptotrichia	sp._HMT_498
Otu0155	25.2584	-0.736508	0.418851	0.587666	0.230869	FALSE	Peptostreptococcaceae_[XI][G-6]	[XI][G-6]_nodatum
Otu0157	20.3933	-3.20974	0.0263611	0.0868503	1.06123	FALSE	Prevotella	scopos
Otu0158	44.0239	-1.91993	0.00874149	0.0398223	1.39987	TRUE	Prevotella	pleuritidis
Otu0160	20.8146	-0.565711	0.194738	0.364762	0.43799	FALSE	Dialister	invisus
Otu0162	52.9867	0.416946	0.758851	0.856318	0.0673649	FALSE	Haemophilus	sputorum
Otu0164	4.60641	1.26776	0.53048	0.677326	0.169202	FALSE	Moraxella	sp._HMT_276
Otu0165	70.7607	-1.37787	0.163439	0.325994	0.48679	FALSE	Fusobacterium	sp._HMT_203
Otu0168	27.9069	1.01106	0.373148	0.550766	0.259033	FALSE	Leptotrichiaceae_unclassified	Leptotrichiaceae_unclassified
Otu0172	31.8557	0.0520705	0.89889	0.947687	0.0233353	FALSE	Selenomonas	Selenomonas_unclassified
Otu0174	133.701	0.163525	0.715941	0.828158	0.0818869	FALSE	Prevotella	oris
Otu0178	5.47999	0.993252	0.34529	0.526496	0.278605	FALSE	Fusobacterium	sp._HMT_248
Otu0181	21.5466	0.83116	0.0864178	0.21118	0.675347	FALSE	Cardiobacterium	hominis
Otu0182	35.3638	-2.82355	6.91301e-06	0.000283434	3.54755	TRUE	Leptotrichia	shahii
Otu0183	19.1211	0.571453	0.451142	0.621161	0.206795	FALSE	Kingella	Kingella_unclassified
Otu0185	33.9977	-0.97204	0.359902	0.542057	0.265955	FALSE	Treponema	sp._HMT_257
Otu0186	43.4845	2.99517	0.000438457	0.00449418	2.34735	TRUE	Treponema	sp._HMT_230
Otu0191	20.8236	-0.254996	0.629329	0.749104	0.125458	FALSE	Kingella	oralis
Otu0193	46.9188	0.524002	0.47104	0.631989	0.19929	FALSE	Neisseria	oralis
Otu0194	61.6331	-0.256366	0.786647	0.87169	0.0596378	FALSE	Porphyromonas	sp._HMT_930
Otu0197	12.7604	-1.1467	0.431327	0.596103	0.224678	FALSE	Treponema	sp._HMT_238
Otu0199	26.1701	0.96201	0.177772	0.340802	0.467498	FALSE	Bergeyella	Bergeyella_unclassified
Otu0200	16.528	-0.713461	0.390503	0.5619	0.250341	FALSE	Saccharibacteria_(TM7)_[G-1]	(TM7)_[G-1]_bacterium_HMT_349
Otu0202	24.0923	2.73994	0.0357649	0.110901	0.955064	FALSE	Capnocytophaga	sp._HMT_332
Otu0204	14.0904	-0.778016	0.378766	0.554622	0.256003	FALSE	Treponema	lecithinolyticum
Otu0211	11.8525	1.70234	0.00523627	0.0275758	1.55947	TRUE	Campylobacter	concisus
Otu0212	6.83922	0.950527	0.250191	0.424643	0.371977	FALSE	Selenomonas	sp._HMT_478
Otu0213	14.4295	-1.10779	0.0676236	0.178236	0.749003	FALSE	Peptostreptococcaceae_[XI][G-9]	[XI][G-9]_brachy
Otu0214	7.46755	0.352278	0.745898	0.849495	0.070839	FALSE	Kingella	sp._HMT_012
Otu0217	26.0669	1.22229	0.0258965	0.0860884	1.06506	FALSE	Eikenella	corrodens
Otu0218	12.8411	-1.42442	0.0173305	0.0666141	1.17643	FALSE	Fretibacterium	fastidiosum
Otu0219	8.34814	-0.865827	0.564884	0.697132	0.156685	FALSE	Bacteroidetes_[G-5]	[G-5]_bacterium_HMT_505
Otu0220	14.4999	-4.45576	4.06281e-05	0.000832875	3.07942	TRUE	Lactobacillus	gasseri
Otu0222	5.2287	-2.65683	0.111613	0.254229	0.594775	FALSE	Lactobacillus	fermentum
Otu0224	8.93814	-1.57708	0.122755	0.269622	0.569244	FALSE	Treponema	sp._HMT_258
Otu0227	34.0327	0.99527	0.0733385	0.189244	0.722977	FALSE	Leptotrichia	sp._HMT_392
Otu0228	22.2642	4.00272	0.000404314	0.004388	2.35773	TRUE	Peptostreptococcaceae_[XI][G-5]	[XI][G-5]_bacterium_HMT_493
Otu0234	10.2181	-0.248238	0.558704	0.694664	0.158225	FALSE	Prevotella	maculosa
Otu0239	6.44152	-5.6364	0.00067529	0.00607761	2.21627	TRUE	Treponema	sp._HMT_927
Otu0244	29.7272	3.98902	3.20397e-05	0.000788177	3.10338	TRUE	Peptostreptococcaceae_[XI][G-7]	Peptostreptococcaceae_[XI][G-7]_unclassified
Otu0246	37.2524	-9.5466	2.87844e-10	1.06214e-07	6.97382	TRUE	Veillonella	sp._HMT_917
Otu0247	7.12815	-2.96868	0.00275104	0.0187988	1.72587	TRUE	Prevotella	multisaccharivorax
Otu0249	10.2775	-1.2424	0.00863774	0.0398223	1.39987	TRUE	Dialister	pneumosintes
Otu0250	11.8464	2.84754	0.00184565	0.013097	1.88283	TRUE	Peptococcus	Peptococcus_unclassified
Otu0251	11.8668	-1.47904	0.00689606	0.0341623	1.46645	TRUE	Capnocytophaga	sp._HMT_336
Otu0253	14.6761	-0.0362837	0.958138	0.974728	0.0111166	FALSE	Alloprevotella	sp._HMT_912
Otu0255	9.87011	-1.89444	0.122477	0.269622	0.569244	FALSE	Leptotrichia	sp._HMT_463
Otu0259	11.3277	-3.44229	0.0249219	0.0851498	1.06982	FALSE	Saccharibacteria_(TM7)_[G-1]	(TM7)_[G-1]_bacterium_HMT_348
Otu0261	21.2687	0.835059	0.239444	0.420736	0.37599	FALSE	Neisseriaceae_unclassified	Neisseriaceae_unclassified
Otu0264	19.086	-0.907966	0.151525	0.312361	0.505344	FALSE	Fretibacterium	Fretibacterium_unclassified
Otu0265	3.58849	-0.129703	0.92864	0.957173	0.0190094	FALSE	Pasteurellaceae_unclassified	Pasteurellaceae_unclassified
Otu0266	1.91935	-3.32741	0.0962571	0.230642	0.637061	FALSE	Atopobium	parvulum
Otu0269	5.53112	-5.60354	2.02409e-08	2.48964e-06	5.60386	TRUE	Atopobium	sp._HMT_416
Otu0272	8.55809	-1.86665	0.0255924	0.0858508	1.06626	FALSE	Prevotella	dentalis
Otu0274	9.85093	0.213784	0.864947	0.927807	0.0325425	FALSE	Leptotrichia	hofstadii
Otu0276	8.93175	-0.114892	0.918082	0.955326	0.0198485	FALSE	Actinomyces	sp._HMT_169
Otu0278	7.45264	-2.41452	0.220286	0.396515	0.40174	FALSE	Mollicutes_[G-1]	[G-1]_bacterium_HMT_504
Otu0279	54.3182	1.25695	0.046008	0.132632	0.87735	FALSE	Porphyromonas	catoniae
Otu0280	48.9729	1.5375	0.0928868	0.224021	0.649711	FALSE	Prevotella	sp._HMT_443
Otu0281	16.8221	0.9092	0.358147	0.541624	0.266302	FALSE	Prevotella	sp._HMT_396
Otu0284	15.1254	-2.05817	0.00103318	0.00831138	2.08033	TRUE	Streptococcus	anginosus
Otu0289	4.40675	-2.03657	0.0854726	0.210263	0.677238	FALSE	Treponema	sp._HMT_270
Otu0290	7.74333	-1.8689	0.0563983	0.154155	0.812041	FALSE	Saccharibacteria_(TM7)_[G-2]	(TM7)_[G-2]_bacterium_HMT_350
Otu0297	18.0369	2.18552	0.000211722	0.00260418	2.58433	TRUE	Bacteria_unclassified	Bacteria_unclassified
Otu0301	11.968	-3.60114	0.00152281	0.0114677	1.94052	TRUE	Porphyromonas	uenonis
Otu0302	6.70419	-1.32983	0.200714	0.374057	0.427062	FALSE	Aggregatibacter	aphrophilus
Otu0303	9.53935	-4.5722	0.0113249	0.049199	1.30804	TRUE	Bifidobacterium	longum
Otu0304	3.58255	-3.78312	0.0247207	0.0851498	1.06982	FALSE	Lactobacillus	salivarius
Otu0307	6.31801	-2.93062	3.97424e-05	0.000832875	3.07942	TRUE	Bacteroidaceae_[G-1]	[G-1]_bacterium_HMT_272
Otu0308	14.2327	2.22869	0.0126687	0.0528352	1.27708	FALSE	Gracilibacteria_(GN02)_[G-1]	(GN02)_[G-1]_bacterium_HMT_872
Otu0311	11.3917	-2.9743	0.000547253	0.00517786	2.28585	TRUE	Streptococcus	mutans
Otu0313	18.396	-6.33328	1.41436e-07	1.0438e-05	4.98138	TRUE	Mitsuokella	sp._HMT_521
Otu0317	20.1008	-2.68693	0.0113331	0.049199	1.30804	TRUE	Prevotella	sp._HMT_309
Otu0319	4.70915	0.887848	0.467784	0.631989	0.19929	FALSE	Prevotella	sp._HMT_942
Otu0323	7.87696	-1.14014	0.423841	0.58796	0.230652	FALSE	Saccharibacteria_(TM7)_[G-1]	(TM7)_[G-1]_bacterium_HMT_952
Otu0324	9.44498	-1.08769	0.0420137	0.12304	0.909954	FALSE	Prevotella	baroniae
Otu0326	7.05477	-3.94116	3.58765e-05	0.000827401	3.08228	TRUE	Pseudoramibacter	alactolyticus
Otu0328	2.17847	-2.59798	0.0299785	0.0961917	1.01686	FALSE	Alloscardovia	omnicolens
Otu0332	1.1009	-0.555296	0.810249	0.887187	0.0519849	FALSE	Moraxella	Moraxella_unclassified
Otu0336	33.5148	-0.453605	0.152497	0.312619	0.504984	FALSE	Corynebacterium	matruchotii
Otu0338	18.6123	-1.13224	0.0212014	0.0766993	1.11521	FALSE	Capnocytophaga	sp._HMT_326
Otu0344	10.6457	-0.862057	0.205394	0.377882	0.422643	FALSE	Selenomonas	sp._HMT_481
Otu0353	13.6624	-0.451543	0.612449	0.733746	0.134454	FALSE	Bacteroidetes_[G-3]	[G-3]_bacterium_HMT_365
Otu0354	11.1096	1.39703	0.288585	0.470902	0.327069	FALSE	Saccharibacteria_(TM7)_[G-4]	(TM7)_[G-4]_bacterium_HMT_355
Otu0358	16.7716	2.3732	0.000542161	0.00517786	2.28585	TRUE	Lachnospiraceae_[G-8]	[G-8]_bacterium_HMT_500
Otu0359	9.83392	-5.13894	9.18598e-07	5.64938e-05	4.248	TRUE	Lactobacillus	Lactobacillus_unclassified
Otu0361	40.7505	-0.991557	0.0353184	0.110445	0.956855	FALSE	Actinomyces	lingnae_[Not_Validly_Published]
Otu0362	5.97863	-1.0824	0.0648179	0.17207	0.764294	FALSE	Mogibacterium	timidum
Otu0364	20.8458	-1.01631	0.049206	0.139669	0.854899	FALSE	Selenomonas	noxia
Otu0367	5.2693	-1.85263	0.000102912	0.00158228	2.80072	TRUE	Oribacterium	sp._HMT_078
Otu0369	4.6024	-0.267854	0.75138	0.853105	0.0689975	FALSE	Catonella	sp._HMT_451
Otu0373	9.24944	-1.73293	0.334107	0.51369	0.289299	FALSE	Bacteroidetes_[G-5]	[G-5]_bacterium_HMT_507
Otu0375	5.40246	-3.67847	0.013928	0.0558632	1.25287	FALSE	Bacteroidetes_[G-3]	[G-3]_bacterium_HMT_503
Otu0382	4.73394	-2.03411	0.00104487	0.00831138	2.08033	TRUE	Streptococcus	constellatus
Otu0383	30.3382	1.62494	0.0640746	0.17133	0.766167	FALSE	Haemophilus	sp._HMT_908
Otu0399	14.0263	-0.237524	0.720845	0.831225	0.0802815	FALSE	Saccharibacteria_(TM7)_[G-1]	(TM7)_[G-1]_bacterium_HMT_347
Otu0403	38.872	-1.10889	0.0401927	0.119606	0.922248	FALSE	Prevotella	oulorum
Otu0404	16.2236	0.463475	0.368163	0.548303	0.260979	FALSE	Corynebacterium	durum
Otu0408	9.92681	-4.04489	0.00840952	0.0392799	1.40583	TRUE	Treponema	sp._HMT_262
Otu0410	14.4339	1.31262	0.10995	0.251998	0.598604	FALSE	Prevotella	sp._HMT_475
Otu0417	7.405	-2.03211	0.00105863	0.00831138	2.08033	TRUE	Anaeroglobus	geminatus
Otu0420	35.5412	-1.15241	0.270574	0.449739	0.34704	FALSE	Prevotella	sp._HMT_305
Otu0421	1.48987	-3.1121	0.178299	0.340802	0.467498	FALSE	Streptococcus	sobrinus
Otu0422	3.95346	-1.07254	0.412556	0.581043	0.235792	FALSE	Treponema	sp._HMT_951
Otu0426	4.99906	-0.521436	0.691196	0.804579	0.0944314	FALSE	Capnocytophaga	sp._HMT_863
Otu0439	11.1646	1.63145	0.205838	0.377882	0.422643	FALSE	Simonsiella	muelleri
Otu0442	3.33344	3.00854	0.0071585	0.0347564	1.45897	TRUE	Absconditabacteria_(SR1)_[G-1]	Absconditabacteria_(SR1)_[G-1]_unclassified
Otu0445	3.0856	-2.85453	0.000148173	0.00202503	2.69357	TRUE	Selenomonas	flueggei
Otu0446	5.15132	-0.149443	0.851968	0.919229	0.0365763	FALSE	Peptostreptococcaceae_[XI][G-7]	[XI][G-7]_bacterium_HMT_081
Otu0448	4.59011	-0.7863	0.222859	0.399199	0.398811	FALSE	Prevotella	oralis
Otu0450	9.37315	-0.918119	0.124071	0.2709	0.56719	FALSE	Cardiobacterium	valvarum
Otu0451	3.76658	-0.345174	0.685659	0.800659	0.0965525	FALSE	Bulleidia	extructa
Otu0452	3.97183	-0.242201	0.644501	0.762247	0.117904	FALSE	Prevotella	micans
Otu0455	3.30054	-2.36611	0.017696	0.0666309	1.17632	FALSE	Johnsonella	sp._HMT_166
Otu0456	1.29968	-0.522894	0.611476	0.733746	0.134454	FALSE	Mobiluncus	mulieris
Otu0458	8.22793	-0.189362	0.77921	0.868666	0.0611473	FALSE	Mycoplasma	salivarium
Otu0462	4.2936	-1.43034	0.0220343	0.0767043	1.11518	FALSE	Bacteroidetes_[G-3]	[G-3]_bacterium_HMT_280
Otu0463	5.93629	0.402184	0.502779	0.655567	0.183383	FALSE	Prevotella	sp._HMT_315
Otu0464	10.1642	-0.189814	0.726492	0.832874	0.0794206	FALSE	Treponema	maltophilum
Otu0469	1.62938	1.57887	0.313392	0.492753	0.307371	FALSE	Alloprevotella	Alloprevotella_unclassified
Otu0474	3.79735	-2.99698	0.000424069	0.0044709	2.34961	TRUE	Veillonellaceae_[G-1]	[G-1]_bacterium_HMT_155
Otu0482	2.55671	-0.950012	0.128024	0.276262	0.558679	FALSE	Peptostreptococcaceae_[XI][G-4]	[XI][G-4]_bacterium_HMT_369
Otu0487	0.733059	0.935505	0.715459	0.828158	0.0818869	FALSE	Bacteroidetes_[G-6]	[G-6]_bacterium_HMT_516
Otu0489	3.66806	-3.61558	8.52558e-05	0.00149807	2.82447	TRUE	Scardovia	wiggsiae
Otu0494	5.7925	0.717717	0.245156	0.420756	0.37597	FALSE	Peptostreptococcaceae_[XI][G-7]	[XI][G-7]_yurii_subspp._yurii_&_margaretiae
Otu0497	13.4393	1.0342	0.119381	0.266978	0.573524	FALSE	Bergeyella	sp._HMT_931
Otu0501	18.9968	1.10299	0.0364077	0.111028	0.954566	FALSE	Prevotella	sp._HMT_472
Otu0504	21.7518	-2.19966	0.0218195	0.0767043	1.11518	FALSE	Prevotella	sp._HMT_526
Otu0512	7.9933	-1.87041	0.0336489	0.106124	0.974188	FALSE	Atopobium	rimae
Otu0518	10.4396	-0.659769	0.592496	0.726349	0.138855	FALSE	Treponema	amylovorum
Otu0525	9.17447	-1.65876	0.0184927	0.0682382	1.16597	FALSE	Shuttleworthia	satelles
Otu0526	4.87634	-2.72389	8.13035e-06	0.00030001	3.52286	TRUE	Veillonella	dispar
Otu0527	0.358805	-1.79211	0.554926	0.694127	0.158561	FALSE	Treponema	sp._HMT_263
Otu0529	0.804073	1.43599	0.47442	0.631989	0.19929	FALSE	Fusobacterium	necrophorum
Otu0531	4.86253	0.0335783	0.972052	0.98002	0.00876528	FALSE	Leptotrichia	sp._HMT_212
Otu0537	13.8901	-6.40837	8.70213e-09	1.60554e-06	5.79438	TRUE	Lactobacillus	ultunensis
Otu0538	3.25633	0.762741	0.368507	0.548303	0.260979	FALSE	Streptococcus	intermedius
Otu0541	3.04319	-1.63667	0.0175944	0.0666309	1.17632	FALSE	Peptostreptococcaceae_[XI][G-1]	[XI][G-1]_infirmum
Otu0544	1.73278	-0.710405	0.482147	0.63314	0.1985	FALSE	Desulfobulbus	sp._HMT_041
Otu0551	6.14334	-1.60057	0.0470847	0.134684	0.870684	FALSE	Clostridiales_[F-1][G-1]	[F-1][G-1]_bacterium_HMT_093
Otu0553	1.79317	-2.17233	0.14866	0.309975	0.508673	FALSE	Ottowia	sp._HMT_894
Otu0559	3.65212	0.545024	0.395919	0.5619	0.250341	FALSE	Leptotrichia	goodfellowii
Otu0567	2.08961	-0.985086	0.23309	0.41351	0.383514	FALSE	Butyrivibrio	sp._HMT_080
Otu0570	4.63899	-2.34376	0.00386676	0.0224051	1.64965	TRUE	Selenomonas	artemidis
Otu0577	6.00225	0.106714	0.922275	0.955326	0.0198485	FALSE	Neisseria	bacilliformis
Otu0578	0.47514	-1.11145	0.46456	0.631989	0.19929	FALSE	Haemophilus	influenzae
Otu0580	4.81357	-0.732172	0.24446	0.420756	0.37597	FALSE	Leptotrichia	sp._HMT_417
Otu0583	6.2124	-0.255779	0.802042	0.882319	0.0543745	FALSE	Aggregatibacter	sp._HMT_898
Otu0586	2.89464	-1.65617	0.0255045	0.0858508	1.06626	FALSE	Selenomonas	dianae
Otu0593	4.40491	-2.25463	0.0841291	0.208347	0.681214	FALSE	Gracilibacteria_(GN02)_[G-1]	(GN02)_[G-1]_bacterium_HMT_871
Otu0601	1.55168	-1.48508	0.108371	0.249931	0.60218	FALSE	Lachnoanaerobaculum	saburreum
Otu0604	3.26525	-0.937479	0.265618	0.443498	0.353109	FALSE	Prevotella	marshii
Otu0608	4.52754	1.03311	0.0562759	0.154155	0.812041	FALSE	Peptostreptococcaceae_[XI][G-2]	[XI][G-2]_bacterium_HMT_091
Otu0611	7.32187	-3.55391	0.000656852	0.00605946	2.21757	TRUE	Bifidobacterium	dentium
Otu0614	2.24864	1.01892	0.42287	0.58796	0.230652	FALSE	Saccharibacteria_(TM7)_[G-1]	(TM7)_[G-1]_bacterium_HMT_488
Otu0617	6.17896	4.76824	6.10519e-06	0.000281602	3.55036	TRUE	Lachnospiraceae_[G-2]	[G-2]_bacterium_HMT_088
Otu0620	1.02781	-1.80003	0.0297192	0.0961917	1.01686	FALSE	Anaerolineae_[G-1]	[G-1]_bacterium_HMT_439
Otu0621	0.836083	-0.308055	0.818965	0.894077	0.0486249	FALSE	Prevotella	sp._HMT_515
Otu0641	2.07705	0.994165	0.422021	0.58796	0.230652	FALSE	Prevotella	sp._HMT_376
Otu0642	0.492623	-2.15225	0.477871	0.63314	0.1985	FALSE	Treponema	sp._HMT_234
Otu0649	5.45564	0.442854	0.406458	0.574647	0.240599	FALSE	Prevotella	saccharolytica
Otu0650	0.337369	-1.60577	0.528633	0.677311	0.169212	FALSE	Prevotella	fusca
Otu0653	2.04401	3.7836	1.08766e-05	0.000364861	3.43787	TRUE	Mycoplasma	orale
Otu0659	2.5186	1.80499	0.0408583	0.120614	0.918603	FALSE	Saccharibacteria_(TM7)_[G-1]	(TM7)_[G-1]_bacterium_HMT_869
Otu0665	4.92079	-4.92026	2.12898e-05	0.000561138	3.25093	TRUE	Mitsuokella	sp._HMT_131
Otu0666	6.5392	0.96354	0.149527	0.309975	0.508673	FALSE	Leptotrichia	sp._HMT_219
Otu0673	2.11292	-0.0999304	0.889314	0.940278	0.0267438	FALSE	Peptidiphaga	sp._HMT_183
Otu0674	0.724153	1.06832	0.342527	0.52445	0.280296	FALSE	Saccharibacteria_(TM7)_[G-8]	(TM7)_[G-8]_bacterium_HMT_955
Otu0676	0.685721	-2.60329	0.294225	0.4741	0.32413	FALSE	Peptostreptococcaceae_[XI][G-6]	Peptostreptococcaceae_[XI][G-6]_unclassified
Otu0687	2.02034	2.52382	0.0029997	0.0199244	1.70061	TRUE	Bacteroidetes_[F-1]_unclassified	Bacteroidetes_[F-1]_unclassified
Otu0688	1.56319	1.17283	0.482122	0.63314	0.1985	FALSE	Treponema	sp._HMT_235
Otu0689	13.2812	-0.848646	0.170611	0.334869	0.475124	FALSE	Prevotella	sp._HMT_300
Otu0690	1.4694	-3.17073	0.000919711	0.0078924	2.10279	TRUE	Treponema	sp._HMT_268
Otu0702	2.01016	-0.665738	0.568758	0.699572	0.155168	FALSE	Lachnospiraceae_[XIV]_unclassified	Lachnospiraceae_[XIV]_unclassified
Otu0712	2.93364	-4.50349	1.2659e-05	0.000386873	3.41243	TRUE	Dialister	micraerophilus
Otu0731	4.65519	-3.69606	0.00528018	0.0275758	1.55947	TRUE	Atopobium	sp._HMT_199
Otu0732	0.498128	-2.16951	0.3264	0.504492	0.297145	FALSE	Bacteroidetes_[G-3]	[G-3]_bacterium_HMT_436
Otu0734	1.84137	-0.22999	0.770053	0.863677	0.0636489	FALSE	Leptotrichia	sp._HMT_223
Otu0742	1.20737	-0.435986	0.627426	0.749104	0.125458	FALSE	Prevotella	sp._HMT_301
Otu0748	3.86652	-0.401673	0.543642	0.684654	0.164529	FALSE	Tannerella	sp._HMT_808
Otu0758	1.28525	-1.57204	0.504665	0.655709	0.183289	FALSE	Gardnerella	vaginalis
Otu0763	3.10968	-1.07798	0.551627	0.692348	0.159676	FALSE	Proteobacteria_unclassified	Proteobacteria_unclassified
Otu0767	1.20844	1.33843	0.300697	0.478911	0.319745	FALSE	Parascardovia	denticolens
Otu0772	0.454689	-1.46383	0.250873	0.424643	0.371977	FALSE	Capnocytophaga	sp._HMT_412
Otu0776	1.6571	-2.69812	0.000276321	0.00318633	2.49671	TRUE	Actinomyces	sp._HMT_178
Otu0779	0.947465	-2.48251	0.00694356	0.0341623	1.46645	TRUE	Veillonellaceae_[G-1]	Veillonellaceae_[G-1]_unclassified
Otu0786	1.94376	-2.32087	0.0124115	0.0526417	1.27867	FALSE	Bacteroidetes_unclassified	Bacteroidetes_unclassified
Otu0790	2.10413	-3.8465	0.000141926	0.00201426	2.69588	TRUE	Propionibacterium	acidifaciens
Otu0793	1.85245	-2.57623	0.0512991	0.142326	0.846716	FALSE	Lachnospiraceae_[G-2]	Lachnospiraceae_[G-2]_unclassified
Otu0796	2.82783	0.790458	0.245016	0.420756	0.37597	FALSE	Capnocytophaga	sp._HMT_338
Otu0798	1.65858	1.84547	0.162217	0.325316	0.487694	FALSE	Capnocytophaga	sp._HMT_878
Otu0805	0.721777	-1.86416	0.146251	0.308381	0.510913	FALSE	Mollicutes_[G-2]	[G-2]_bacterium_HMT_906
Otu0807	3.84745	-0.0191471	0.988531	0.991218	0.00383099	FALSE	Haemophilus	paraphrohaemolyticus
Otu0813	0.928128	-1.33603	0.148826	0.309975	0.508673	FALSE	Treponema	parvum
Otu0815	0.663711	-2.56409	0.3704	0.548907	0.260502	FALSE	Treponema	sp._HMT_249
Otu0832	1.30706	0.0691873	0.934084	0.960103	0.0176821	FALSE	Peptidiphaga	gingivicola
Otu0834	1.14436	-3.33968	0.0608495	0.163894	0.785437	FALSE	Treponema	sp._HMT_239
Otu0841	4.44271	-0.59569	0.290046	0.470902	0.327069	FALSE	Actinomyces	naeslundii
Otu0844	2.41558	-1.07881	0.14616	0.308381	0.510913	FALSE	Pseudopropionibacterium	propionicum
Otu0849	0.656615	3.21304	0.124805	0.2709	0.56719	FALSE	Lactococcus	lactis
Otu0862	1.6884	-0.791496	0.297793	0.477764	0.320786	FALSE	Staphylococcus	capitis
Otu0865	0.830274	-0.309523	0.793729	0.876905	0.0570476	FALSE	Leptotrichia	sp._HMT_847
Otu0866	1.62668	1.29369	0.0794182	0.200721	0.697406	FALSE	Actinomyces	massiliensis
Otu0869	0.934621	-1.36632	0.464001	0.631989	0.19929	FALSE	Treponema	sp._HMT_226
Otu0875	1.95593	-0.261596	0.776778	0.868579	0.0611909	FALSE	Campylobacter	curvus
Otu0876	1.41183	-2.88646	0.00386601	0.0224051	1.64965	TRUE	Cryptobacterium	curtum
Otu0877	1.48811	0.257795	0.766509	0.862322	0.0643303	FALSE	Johnsonella	ignava
Otu0888	2.53434	-0.150626	0.842761	0.914644	0.038748	FALSE	Peptococcus	sp._HMT_167
Otu0898	1.07582	-3.07079	0.0309533	0.0984635	1.00672	FALSE	Lactobacillus	oris
Otu0906	0.372057	-1.14039	0.562643	0.696695	0.156957	FALSE	Treponema	sp._HMT_254
Otu0912	1.47369	-1.07541	0.322866	0.50269	0.298699	FALSE	Tannerella	sp._HMT_916
Otu0916	0.596679	-1.80934	0.0360764	0.110935	0.954932	FALSE	Olsenella	uli
Otu0918	1.01248	-1.27229	0.386389	0.5619	0.250341	FALSE	Capnocytophaga	haemolytica
Otu0927	1.54473	1.70506	0.259447	0.43715	0.359369	FALSE	Neisseria	sp._HMT_020
Otu0939	3.44357	-2.80184	0.0013552	0.0104181	1.98221	TRUE	Bergeyella	sp._HMT_907
Otu0950	1.12038	-1.51588	0.392149	0.5619	0.250341	FALSE	Treponema	sp._HMT_256
Otu0966	0.700394	-1.3197	0.315148	0.492753	0.307371	FALSE	Fretibacterium	sp._HMT_361
Otu0985	1.64645	-3.67768	5.47357e-05	0.00100987	2.99573	TRUE	Lachnospiraceae_[G-7]	[G-7]_bacterium_HMT_163
Otu0993	1.3252	-3.54443	0.0745727	0.191092	0.718756	FALSE	Leptotrichia	sp._HMT_879
Otu0996	0.72581	1.01052	0.506978	0.656403	0.18283	FALSE	Actinomyces	cardiffensis
Otu0999	1.36618	-1.52274	0.469782	0.631989	0.19929	FALSE	Bacteroidetes_[G-5]	Bacteroidetes_[G-5]_unclassified
Otu1001	2.11015	-0.728686	0.21768	0.395685	0.40265	FALSE	Veillonellaceae_[G-1]	[G-1]_bacterium_HMT_150
Otu1003	0.506308	-0.197163	0.913095	0.955326	0.0198485	FALSE	Veillonellaceae_[G-1]	[G-1]_bacterium_HMT_135
Otu1006	0.701718	-1.70674	0.500685	0.655152	0.183658	FALSE	Peptoniphilus	lacrimalis
Otu1013	0.734334	-1.76051	0.215668	0.393969	0.404538	FALSE	Prevotellaceae_unclassified	Prevotellaceae_unclassified
Otu1023	0.462596	-0.391455	0.803412	0.882319	0.0543745	FALSE	Helicobacter	pylori
Otu1026	0.665931	-0.153462	0.859976	0.925163	0.0337816	FALSE	Erysipelotrichaceae_[G-1]	[G-1]_bacterium_HMT_905
Otu1029	2.93886	-0.723422	0.651515	0.763203	0.11736	FALSE	Bacteroidetes_[G-3]	Bacteroidetes_[G-3]_unclassified
Otu1044	2.96906	-4.16991	9.65547e-05	0.00154907	2.80993	TRUE	Megasphaera	sp._HMT_123
Otu1050	1.40495	-3.07736	0.00171268	0.0123918	1.90687	TRUE	Oribacterium	sp._HMT_102
Otu1062	4.7389	-1.97456	0.00431848	0.0241442	1.61719	TRUE	Prevotella	buccae
Otu1066	0.645508	1.35037	0.219828	0.396515	0.40174	FALSE	Pseudopropionibacterium	sp._HMT_194
Otu1068	0.768799	-1.07363	0.391707	0.5619	0.250341	FALSE	Stomatobaculum	sp._HMT_373
Otu1086	0.690196	-1.96941	0.12214	0.269622	0.569244	FALSE	Actinomyces	sp._HMT_448
Otu1094	1.58101	-1.05223	0.59492	0.726905	0.138522	FALSE	Aggregatibacter	actinomycetemcomitans
Otu1131	0.935825	-2.65204	0.00824355	0.0389983	1.40895	TRUE	Olsenella	sp._HMT_807
Otu1132	0.93357	3.24658	0.171732	0.335285	0.474585	FALSE	Mycoplasma	fermentans
Otu1155	0.341138	-1.48845	0.394585	0.5619	0.250341	FALSE	Treponema	pectinovorum
Otu1168	0.566674	-1.87584	0.391924	0.5619	0.250341	FALSE	Neisseria	sp._HMT_499
Otu1258	0.941293	-2.65553	0.289523	0.470902	0.327069	FALSE	Prevotella	bivia
Otu1350	0.542166	-2.29961	0.290964	0.470902	0.327069	FALSE	Peptoniphilaceae_unclassified	Peptoniphilaceae_unclassified
Otu1408	0.360408	-1.46533	0.55912	0.694664	0.158225	FALSE	Lactobacillus	vaginalis
Otu1467	0.448281	-0.19212	0.907756	0.954308	0.0203116	FALSE	Dialister	sp._HMT_119
Otu1582	1.64144	-1.38246	0.169928	0.334869	0.475124	FALSE	Prevotella	sp._HMT_313
Otu1597	0.523741	-2.25495	0.244529	0.420756	0.37597	FALSE	Selenomonadaceae_unclassified	Selenomonadaceae_unclassified
Otu1639	0.461624	-1.13511	0.284388	0.468479	0.32931	FALSE	Veillonellaceae_[G-1]	[G-1]_bacterium_HMT_145
Otu1668	0.392583	-0.603118	0.754371	0.853874	0.0686064	FALSE	Erysipelotrichaceae_[G-1]	[G-1]_bacterium_HMT_904
Otu1775	0.685887	-1.47163	0.301104	0.478911	0.319745	FALSE	Scardovia	inopinata
Otu1984	0.388319	-0.0145785	0.995457	0.995457	0.00197769	FALSE	Firmicutes_unclassified	Firmicutes_unclassified

## Sheet: 0 vs 1 Diff Abundance
TOTAL	baseMean	log2FoldChange	pvalue	padj	log_padj	threshold	Genus	Species
Otu0001	4129.05	0.268096	0.417942	0.734163	0.134207	FALSE	Prevotella	melaninogenica
Otu0002	3651.96	0.695371	0.131653	0.437087	0.359432	FALSE	Porphyromonas	pasteri
Otu0003	3545.84	0.501714	0.0908688	0.342267	0.465635	FALSE	Streptococcus	oralis_subsp._dentisani_clade_058
Otu0004	2827.76	0.0490453	0.930499	0.986983	0.0056903	FALSE	Prevotella	Prevotella_unclassified
Otu0005	2643.45	0.265133	0.470586	0.773832	0.111353	FALSE	Haemophilus	parainfluenzae
Otu0006	2523.55	0.743727	0.158566	0.482973	0.316077	FALSE	Fusobacterium	periodonticum
Otu0007	1860.9	1.65556	0.155527	0.478102	0.320479	FALSE	Neisseria	perflava
Otu0008	1661.58	0.389016	0.297923	0.636862	0.195954	FALSE	Veillonella	Veillonella_unclassified
Otu0009	1309.37	-0.237952	0.634752	0.829676	0.0810913	FALSE	Prevotella	pallens
Otu0010	1710.62	0.539574	0.451683	0.762414	0.117809	FALSE	Neisseria	Neisseria_unclassified
Otu0011	1231.1	0.532439	0.280553	0.615954	0.210452	FALSE	Saccharibacteria_(TM7)_[G-1]	(TM7)_[G-1]_bacterium_HMT_352
Otu0012	1107.4	-0.126064	0.669775	0.842292	0.0745372	FALSE	Streptococcus	Streptococcus_unclassified
Otu0013	1154.17	-0.408452	0.345209	0.673882	0.171416	FALSE	Leptotrichia	Leptotrichia_unclassified
Otu0014	966.253	-0.563844	0.341013	0.673882	0.171416	FALSE	Streptococcus	salivarius
Otu0015	873.273	0.639481	0.0938477	0.346194	0.460681	FALSE	Rothia	mucilaginosa
Otu0016	922.264	-0.80838	0.198892	0.529078	0.27648	FALSE	Veillonella	atypica
Otu0017	745.924	0.768407	0.0445607	0.259547	0.585785	FALSE	Veillonella	parvula
Otu0018	748.71	0.907962	0.175451	0.497862	0.302891	FALSE	Alloprevotella	sp._HMT_473
Otu0019	793.224	0.341544	0.618941	0.821953	0.0851529	FALSE	Alloprevotella	sp._HMT_308
Otu0020	755.218	1.02071	0.00905257	0.101126	0.995136	FALSE	Granulicatella	adiacens
Otu0021	551.353	0.852079	0.0613079	0.313142	0.504259	FALSE	Alloprevotella	tannerae
Otu0022	584.399	0.073211	0.908814	0.9759	0.0105949	FALSE	Streptococcus	parasanguinis_clade_411
Otu0023	594.441	0.314446	0.713957	0.861941	0.0645225	FALSE	Gemella	sanguinis
Otu0024	570.402	1.16488	0.0424074	0.251415	0.599608	FALSE	Capnocytophaga	leadbetteri
Otu0025	504.35	-0.0840179	0.869141	0.961849	0.0168931	FALSE	Campylobacter	Campylobacter_unclassified
Otu0026	471.478	0.448771	0.225714	0.54225	0.2658	FALSE	Fusobacterium	Fusobacterium_unclassified
Otu0027	518.951	-0.0414603	0.938397	0.989041	0.0047859	FALSE	Prevotella	salivae
Otu0028	450.527	-0.567597	0.454693	0.762414	0.117809	FALSE	Prevotella	veroralis
Otu0029	461.178	0.922124	0.333715	0.673882	0.171416	FALSE	Alloprevotella	sp._HMT_914
Otu0030	441.816	0.556736	0.245825	0.566764	0.246598	FALSE	Atopobium	Atopobium_unclassified
Otu0032	363.415	-0.619469	0.22289	0.54225	0.2658	FALSE	Fusobacterium	nucleatum_subsp._vincentii
Otu0033	337.997	-0.141725	0.849136	0.94953	0.0224912	FALSE	Prevotella	intermedia
Otu0034	368.282	1.14651	0.00758068	0.0932143	1.03052	FALSE	Saccharibacteria_(TM7)_[G-3]	(TM7)_[G-3]_bacterium_HMT_351
Otu0035	425.258	-0.192954	0.793969	0.908957	0.0414565	FALSE	Neisseria	macacae
Otu0036	748.039	1.15318	0.0753794	0.328914	0.482918	FALSE	Prevotella	nanceiensis
Otu0037	284.796	-0.354359	0.395032	0.722407	0.141218	FALSE	Oribacterium	Oribacterium_unclassified
Otu0038	259.304	-0.86221	0.487688	0.773832	0.111353	FALSE	Veillonella	rogosae
Otu0039	243.817	0.817116	0.145467	0.459498	0.337717	FALSE	Ruminococcaceae_[G-1]	[G-1]_bacterium_HMT_075
Otu0040	225.221	0.34305	0.555101	0.814642	0.089033	FALSE	Porphyromonas	Porphyromonas_unclassified
Otu0041	325.976	-0.148731	0.769359	0.90591	0.0429149	FALSE	Actinomyces	graevenitzii
Otu0042	273.666	-0.0443728	0.961603	0.996692	0.00143902	FALSE	Leptotrichia	sp._HMT_221
Otu0043	286.765	0.762477	0.198172	0.529078	0.27648	FALSE	Leptotrichia	sp._HMT_215
Otu0044	234.777	1.23273	0.0551864	0.290824	0.53637	FALSE	Saccharibacteria_(TM7)_[G-6]	(TM7)_[G-6]_bacterium_HMT_870
Otu0045	287.119	1.37982	0.000397122	0.0186349	1.72967	TRUE	Campylobacter	rectus
Otu0046	286.266	1.03235	0.088212	0.342267	0.465635	FALSE	Gemella	Gemella_unclassified
Otu0048	277.488	-0.0661365	0.95131	0.996692	0.00143902	FALSE	Porphyromonas	gingivalis
Otu0049	193.523	1.09551	0.557211	0.814642	0.089033	FALSE	Prevotella	aurantiaca
Otu0050	201.9	1.22358	0.41599	0.734163	0.134207	FALSE	Leptotrichia	sp._HMT_218
Otu0051	243.231	6.16	0.00180386	0.0469071	1.32876	TRUE	Neisseria	subflava
Otu0052	401.831	0.231672	0.71085	0.861941	0.0645225	FALSE	Porphyromonas	endodontalis
Otu0053	179.179	0.0783684	0.884361	0.965816	0.0151058	FALSE	Stomatobaculum	sp._HMT_097
Otu0054	81.9519	2.98303	0.0608469	0.313142	0.504259	FALSE	Sneathia	Sneathia_unclassified
Otu0055	224.451	1.00555	0.0661871	0.318466	0.496937	FALSE	Capnocytophaga	sputigena
Otu0057	161.359	0.151426	0.883398	0.965816	0.0151058	FALSE	Prevotella	shahii
Otu0058	201.758	2.81162	0.0108078	0.115748	0.936486	FALSE	Absconditabacteria_(SR1)_[G-1]	(SR1)_[G-1]_bacterium_HMT_875
Otu0059	169.792	0.40776	0.318609	0.665272	0.177001	FALSE	Bergeyella	sp._HMT_322
Otu0060	205.487	0.799825	0.088791	0.342267	0.465635	FALSE	Solobacterium	moorei
Otu0061	144.157	-0.656295	0.220101	0.54225	0.2658	FALSE	Oribacterium	asaccharolyticum
Otu0063	143.63	1.1455	0.0986598	0.359946	0.443763	FALSE	Oribacterium	parvum
Otu0064	114.37	0.5272	0.499947	0.77926	0.108318	FALSE	Treponema	sp._HMT_237
Otu0065	360.257	-0.511838	0.390083	0.72018	0.142559	FALSE	Megasphaera	micronuciformis
Otu0066	114.149	0.408107	0.385301	0.718652	0.143482	FALSE	Rothia	Rothia_unclassified
Otu0067	529.057	-0.171115	0.630597	0.827503	0.0822302	FALSE	Actinomyces	sp._HMT_180
Otu0068	129.571	1.17081	0.0274058	0.197798	0.703778	FALSE	Peptostreptococcus	stomatis
Otu0069	131.243	1.24869	0.0476919	0.272995	0.563845	FALSE	Peptostreptococcaceae_[XI][G-1]	[XI][G-1]_sulci
Otu0070	107.322	-1.14424	0.104035	0.367442	0.434811	FALSE	Stomatobaculum	longum
Otu0072	147.701	0.521432	0.122357	0.414515	0.38246	FALSE	Catonella	morbi
Otu0073	100.866	-0.584298	0.268261	0.605868	0.217622	FALSE	Ruminococcaceae_[G-2]	[G-2]_bacterium_HMT_085
Otu0074	89.0619	-0.456366	0.580274	0.814642	0.089033	FALSE	Campylobacter	sp._HMT_044
Otu0075	120.971	-0.0156856	0.978812	0.996692	0.00143902	FALSE	Selenomonas	sp._HMT_136
Otu0076	102.016	4.82901	0.00407943	0.0677185	1.16929	FALSE	Bergeyella	sp._HMT_206
Otu0078	120.204	0.0232016	0.965794	0.996692	0.00143902	FALSE	Aggregatibacter	Aggregatibacter_unclassified
Otu0079	95.6469	-0.515239	0.3508	0.673882	0.171416	FALSE	Leptotrichia	sp._HMT_225
Otu0080	132.783	-1.16628	0.0121613	0.12235	0.912396	FALSE	Prevotella	nigrescens
Otu0084	67.4797	-0.245891	0.713579	0.861941	0.0645225	FALSE	Filifactor	alocis
Otu0085	200.118	0.409844	0.403214	0.727539	0.138144	FALSE	Capnocytophaga	Capnocytophaga_unclassified
Otu0086	78.583	-0.502535	0.484011	0.773832	0.111353	FALSE	Butyrivibrio	sp._HMT_455
Otu0088	233.92	0.424127	0.510566	0.78841	0.103248	FALSE	Alloprevotella	rava
Otu0089	85.2986	0.455501	0.274788	0.608199	0.215955	FALSE	Lachnoanaerobaculum	Lachnoanaerobaculum_unclassified
Otu0090	76.3509	1.34397	0.0496886	0.274944	0.560757	FALSE	Absconditabacteria_(SR1)_[G-1]	(SR1)_[G-1]_bacterium_HMT_345
Otu0094	57.3992	-1.05572	0.212137	0.54225	0.2658	FALSE	Saccharibacteria_(TM7)_[G-5]	(TM7)_[G-5]_bacterium_HMT_356
Otu0098	115.697	0.517191	0.350309	0.673882	0.171416	FALSE	Treponema	Treponema_unclassified
Otu0099	68.1234	0.506884	0.450407	0.762414	0.117809	FALSE	Granulicatella	elegans
Otu0100	77.1511	0.566056	0.516061	0.789549	0.102621	FALSE	Aggregatibacter	sp._HMT_512
Otu0101	155.387	0.716306	0.200795	0.529078	0.27648	FALSE	Capnocytophaga	granulosa
Otu0102	72.6846	0.812206	0.225199	0.54225	0.2658	FALSE	Lachnospiraceae_[G-3]	[G-3]_bacterium_HMT_100
Otu0103	70.7461	-0.361651	0.579826	0.814642	0.089033	FALSE	Lachnoanaerobaculum	orale
Otu0105	90.6999	-0.867628	0.0653569	0.318466	0.496937	FALSE	Saccharibacteria_(TM7)_[G-1]	Saccharibacteria_(TM7)_[G-1]_unclassified
Otu0106	193.419	2.25414	0.000153581	0.0101978	1.99149	TRUE	Haemophilus	Haemophilus_unclassified
Otu0107	142.995	0.473442	0.347045	0.673882	0.171416	FALSE	Gemella	morbillorum
Otu0108	56.1675	0.0109614	0.984684	0.996692	0.00143902	FALSE	Tannerella	forsythia
Otu0109	99.9381	0.624428	0.369312	0.696657	0.156981	FALSE	Treponema	denticola
Otu0110	72.8184	3.05627	0.00194027	0.0469071	1.32876	TRUE	Lachnospiraceae_[G-2]	[G-2]_bacterium_HMT_096
Otu0113	60.0784	1.41731	0.0270868	0.197798	0.703778	FALSE	Absconditabacteria_(SR1)_[G-1]	(SR1)_[G-1]_bacterium_HMT_874
Otu0114	52.9364	-0.134182	0.87629	0.963747	0.0160369	FALSE	Mycoplasma	faucium
Otu0116	77.7255	-1.31403	0.041926	0.251415	0.599608	FALSE	Prevotella	denticola
Otu0117	58.0077	1.76417	0.0147558	0.131515	0.881025	FALSE	Haemophilus	sp._HMT_036
Otu0118	66.4326	-0.284162	0.553697	0.814642	0.089033	FALSE	Bacteroidales_[G-2]	[G-2]_bacterium_HMT_274
Otu0119	59.3023	0.291562	0.673595	0.843901	0.0737087	FALSE	Abiotrophia	defectiva
Otu0120	38.7218	-1.67208	0.0178599	0.141834	0.848221	FALSE	Leptotrichia	wadei
Otu0121	75.4811	0.563498	0.325634	0.671494	0.172958	FALSE	Lautropia	mirabilis
Otu0123	47.9096	-0.496225	0.351149	0.673882	0.171416	FALSE	Leptotrichia	hongkongensis
Otu0124	62.1908	-0.800078	0.0782656	0.328914	0.482918	FALSE	Saccharibacteria_(TM7)_[G-1]	(TM7)_[G-1]_bacterium_HMT_346
Otu0125	44.8963	-0.230025	0.577494	0.814642	0.089033	FALSE	Treponema	socranskii
Otu0126	38.9259	-0.277514	0.545136	0.811593	0.0906617	FALSE	Selenomonas	sputigena
Otu0127	72.5753	1.14079	0.186572	0.516183	0.287196	FALSE	Veillonella	sp._HMT_780
Otu0128	79.5291	-0.0227873	0.96964	0.996692	0.00143902	FALSE	Capnocytophaga	gingivalis
Otu0130	50.2993	2.23785	0.0737595	0.326509	0.486105	FALSE	Tannerella	Tannerella_unclassified
Otu0131	55.8582	1.08714	0.0488767	0.274944	0.560757	FALSE	Neisseria	elongata
Otu0132	45.2409	-1.31837	0.0013264	0.0404668	1.3929	TRUE	Campylobacter	gracilis
Otu0136	60.6129	-0.897648	0.0844907	0.342084	0.465867	FALSE	Tannerella	sp._HMT_286
Otu0137	87.8541	1.54378	0.00259609	0.0538689	1.26866	FALSE	Parvimonas	micra
Otu0139	50.3845	0.553152	0.682475	0.845776	0.0727448	FALSE	Prevotella	sp._HMT_304
Otu0140	77.9315	-0.530011	0.214711	0.54225	0.2658	FALSE	Actinomyces	Actinomyces_unclassified
Otu0141	37.112	0.136389	0.769478	0.90591	0.0429149	FALSE	Prevotella	sp._HMT_317
Otu0143	26.7598	-0.711905	0.390459	0.72018	0.142559	FALSE	Bacteroidetes_[G-5]	[G-5]_bacterium_HMT_511
Otu0145	39.4843	-0.545936	0.139197	0.445811	0.350849	FALSE	Mogibacterium	vescum
Otu0146	38.6222	0.557797	0.335759	0.673882	0.171416	FALSE	Rothia	aeria
Otu0149	38.2362	-0.191702	0.849429	0.94953	0.0224912	FALSE	Peptostreptococcaceae_[XI][G-5]	[XI][G-5]_saphenum
Otu0151	36.648	1.85207	0.212015	0.54225	0.2658	FALSE	Gracilibacteria_(GN02)_[G-2]	(GN02)_[G-2]_bacterium_HMT_873
Otu0153	41.6055	-1.89804	0.0150529	0.131515	0.881025	FALSE	Leptotrichia	sp._HMT_498
Otu0155	36.2632	-0.481429	0.583991	0.814642	0.089033	FALSE	Peptostreptococcaceae_[XI][G-6]	[XI][G-6]_nodatum
Otu0157	9.82204	1.83694	0.266458	0.605868	0.217622	FALSE	Prevotella	scopos
Otu0158	45.946	-0.351901	0.694809	0.850167	0.0704958	FALSE	Prevotella	pleuritidis
Otu0160	25.4975	-0.836929	0.0652405	0.318466	0.496937	FALSE	Dialister	invisus
Otu0162	41.7724	0.683359	0.596966	0.815607	0.0885189	FALSE	Haemophilus	sputorum
Otu0164	7.29071	3.78486	0.104015	0.367442	0.434811	FALSE	Moraxella	sp._HMT_276
Otu0165	69.3782	-0.545289	0.642995	0.830373	0.0807267	FALSE	Fusobacterium	sp._HMT_203
Otu0168	28.5639	2.15105	0.0398848	0.249881	0.602266	FALSE	Leptotrichiaceae_unclassified	Leptotrichiaceae_unclassified
Otu0172	36.1709	-0.108258	0.793699	0.908957	0.0414565	FALSE	Selenomonas	Selenomonas_unclassified
Otu0174	124.98	-0.528455	0.270234	0.606201	0.217384	FALSE	Prevotella	oris
Otu0178	10.7316	3.56876	0.00637569	0.0846692	1.07227	FALSE	Fusobacterium	sp._HMT_248
Otu0181	21.2866	0.0017572	0.997205	0.998113	0.000820377	FALSE	Cardiobacterium	hominis
Otu0182	28.4705	-1.58696	0.0069971	0.0893476	1.04892	FALSE	Leptotrichia	shahii
Otu0183	23.4176	-0.569526	0.525311	0.796361	0.0988898	FALSE	Kingella	Kingella_unclassified
Otu0185	80.4894	0.597807	0.60986	0.819731	0.0863284	FALSE	Treponema	sp._HMT_257
Otu0186	44.212	1.24734	0.210717	0.54225	0.2658	FALSE	Treponema	sp._HMT_230
Otu0191	18.9405	-0.757999	0.139652	0.445811	0.350849	FALSE	Kingella	oralis
Otu0193	49.5346	1.50424	0.076907	0.328914	0.482918	FALSE	Neisseria	oralis
Otu0194	60.4236	0.528841	0.592439	0.814793	0.0889526	FALSE	Porphyromonas	sp._HMT_930
Otu0197	26.5669	-0.894845	0.593915	0.814793	0.0889526	FALSE	Treponema	sp._HMT_238
Otu0199	21.5384	0.228429	0.744653	0.889298	0.0509526	FALSE	Bergeyella	Bergeyella_unclassified
Otu0200	21.2131	-0.00192508	0.998113	0.998113	0.000820377	FALSE	Saccharibacteria_(TM7)_[G-1]	(TM7)_[G-1]_bacterium_HMT_349
Otu0202	17.0203	1.91034	0.245233	0.566764	0.246598	FALSE	Capnocytophaga	sp._HMT_332
Otu0204	18.1692	0.0444377	0.963701	0.996692	0.00143902	FALSE	Treponema	lecithinolyticum
Otu0211	8.80949	0.84808	0.173398	0.497862	0.302891	FALSE	Campylobacter	concisus
Otu0212	5.25941	1.4578	0.0773265	0.328914	0.482918	FALSE	Selenomonas	sp._HMT_478
Otu0213	18.4594	0.445156	0.47177	0.773832	0.111353	FALSE	Peptostreptococcaceae_[XI][G-9]	[XI][G-9]_brachy
Otu0214	11.7645	2.12048	0.0719862	0.322965	0.490845	FALSE	Kingella	sp._HMT_012
Otu0217	27.2152	0.538902	0.290853	0.629662	0.200893	FALSE	Eikenella	corrodens
Otu0218	15.5983	-0.254979	0.678842	0.845776	0.0727448	FALSE	Fretibacterium	fastidiosum
Otu0219	7.34575	-0.172737	0.91711	0.9759	0.0105949	FALSE	Bacteroidetes_[G-5]	[G-5]_bacterium_HMT_505
Otu0220	13.6597	-0.421775	0.767703	0.90591	0.0429149	FALSE	Lactobacillus	gasseri
Otu0222	1.29473	-2.93906	0.117889	0.403496	0.394161	FALSE	Lactobacillus	fermentum
Otu0224	12.703	-0.456822	0.688259	0.84945	0.0708621	FALSE	Treponema	sp._HMT_258
Otu0227	32.636	0.430882	0.443185	0.762414	0.117809	FALSE	Leptotrichia	sp._HMT_392
Otu0228	15.7228	1.29659	0.362522	0.687756	0.162566	FALSE	Peptostreptococcaceae_[XI][G-5]	[XI][G-5]_bacterium_HMT_493
Otu0234	11.7918	-0.667806	0.135225	0.440145	0.356404	FALSE	Prevotella	maculosa
Otu0239	19.6316	-2.21048	0.192288	0.525043	0.279805	FALSE	Treponema	sp._HMT_927
Otu0241	1.46221	4.08394	0.311877	0.655336	0.183536	FALSE	Corynebacterium	Corynebacterium_unclassified
Otu0244	21.1725	1.28423	0.243297	0.566764	0.246598	FALSE	Peptostreptococcaceae_[XI][G-7]	Peptostreptococcaceae_[XI][G-7]_unclassified
Otu0246	30.1932	-1.57868	0.494822	0.778583	0.108695	FALSE	Veillonella	sp._HMT_917
Otu0247	3.51121	-0.794921	0.497614	0.77926	0.108318	FALSE	Prevotella	multisaccharivorax
Otu0249	14.4391	-0.205858	0.668862	0.842292	0.0745372	FALSE	Dialister	pneumosintes
Otu0250	11.989	0.628224	0.462384	0.771414	0.112713	FALSE	Peptococcus	Peptococcus_unclassified
Otu0251	17.0405	-1.60468	0.013238	0.125571	0.901109	FALSE	Capnocytophaga	sp._HMT_336
Otu0253	14.6738	-0.448439	0.564196	0.814642	0.089033	FALSE	Alloprevotella	sp._HMT_912
Otu0255	10.6411	-1.11157	0.429331	0.746271	0.127103	FALSE	Leptotrichia	sp._HMT_463
Otu0259	10.2345	-1.82405	0.299249	0.636862	0.195954	FALSE	Saccharibacteria_(TM7)_[G-1]	(TM7)_[G-1]_bacterium_HMT_348
Otu0261	26.7737	0.467944	0.518838	0.790157	0.102286	FALSE	Neisseriaceae_unclassified	Neisseriaceae_unclassified
Otu0264	28.8166	0.0203174	0.974936	0.996692	0.00143902	FALSE	Fretibacterium	Fretibacterium_unclassified
Otu0265	3.59173	4.99941	0.00303785	0.0593274	1.22674	FALSE	Pasteurellaceae_unclassified	Pasteurellaceae_unclassified
Otu0266	2.23072	-6.35202	0.00197801	0.0469071	1.32876	TRUE	Atopobium	parvulum
Otu0269	9.32864	-23.6973	5.55163e-63	1.84314e-60	59.7344	TRUE	Atopobium	sp._HMT_416
Otu0272	10.8996	-0.588586	0.483244	0.773832	0.111353	FALSE	Prevotella	dentalis
Otu0274	10.3162	0.373337	0.774856	0.907984	0.0419219	FALSE	Leptotrichia	hofstadii
Otu0276	6.97912	-0.812248	0.489472	0.773832	0.111353	FALSE	Actinomyces	sp._HMT_169
Otu0278	3.83243	-1.26102	0.628126	0.827503	0.0822302	FALSE	Mollicutes_[G-1]	[G-1]_bacterium_HMT_504
Otu0279	69.1571	-0.455959	0.515384	0.789549	0.102621	FALSE	Porphyromonas	catoniae
Otu0280	69.6976	0.188596	0.840044	0.946818	0.0237337	FALSE	Prevotella	sp._HMT_443
Otu0281	21.2651	-0.119701	0.891787	0.970732	0.0129007	FALSE	Prevotella	sp._HMT_396
Otu0284	16.1797	-1.35433	0.0535023	0.286496	0.542881	FALSE	Streptococcus	anginosus
Otu0289	3.97595	-0.93036	0.402444	0.727539	0.138144	FALSE	Treponema	sp._HMT_270
Otu0290	8.9529	-1.15128	0.240513	0.566315	0.246942	FALSE	Saccharibacteria_(TM7)_[G-2]	(TM7)_[G-2]_bacterium_HMT_350
Otu0297	22.7788	0.830018	0.216617	0.54225	0.2658	FALSE	Bacteria_unclassified	Bacteria_unclassified
Otu0301	12.1376	-1.57655	0.192938	0.525043	0.279805	FALSE	Porphyromonas	uenonis
Otu0302	19.6808	-0.651891	0.609241	0.819731	0.0863284	FALSE	Aggregatibacter	aphrophilus
Otu0303	8.49895	1.87928	0.350475	0.673882	0.171416	FALSE	Bifidobacterium	longum
Otu0304	6.62813	1.17586	0.548336	0.812712	0.0900632	FALSE	Lactobacillus	salivarius
Otu0307	8.15605	-1.43589	0.0361837	0.246083	0.608918	FALSE	Bacteroidaceae_[G-1]	[G-1]_bacterium_HMT_272
Otu0308	13.6586	1.33958	0.166484	0.497862	0.302891	FALSE	Gracilibacteria_(GN02)_[G-1]	(GN02)_[G-1]_bacterium_HMT_872
Otu0311	8.5262	-1.8101	0.0652849	0.318466	0.496937	FALSE	Streptococcus	mutans
Otu0313	12.2754	-3.20958	0.00526798	0.0794986	1.09964	FALSE	Mitsuokella	sp._HMT_521
Otu0317	22.0541	0.120477	0.91178	0.9759	0.0105949	FALSE	Prevotella	sp._HMT_309
Otu0319	9.98239	3.51386	0.0217276	0.163945	0.785302	FALSE	Prevotella	sp._HMT_942
Otu0323	16.4065	0.812145	0.53781	0.804293	0.0945857	FALSE	Saccharibacteria_(TM7)_[G-1]	(TM7)_[G-1]_bacterium_HMT_952
Otu0324	13.9857	-0.163054	0.778808	0.907984	0.0419219	FALSE	Prevotella	baroniae
Otu0326	5.92896	-3.55021	5.68144e-06	0.000628746	3.20152	TRUE	Pseudoramibacter	alactolyticus
Otu0328	2.51069	-1.36036	0.172781	0.497862	0.302891	FALSE	Alloscardovia	omnicolens
Otu0332	6.04933	1.04846	0.616104	0.821473	0.0854069	FALSE	Moraxella	Moraxella_unclassified
Otu0336	32.7831	-0.704941	0.0719222	0.322965	0.490845	FALSE	Corynebacterium	matruchotii
Otu0338	15.9483	-1.22976	0.0179821	0.141834	0.848221	FALSE	Capnocytophaga	sp._HMT_326
Otu0344	9.21498	-0.949835	0.199562	0.529078	0.27648	FALSE	Selenomonas	sp._HMT_481
Otu0353	19.5924	0.393643	0.650292	0.830373	0.0807267	FALSE	Bacteroidetes_[G-3]	[G-3]_bacterium_HMT_365
Otu0354	9.29721	-0.114559	0.937803	0.989041	0.0047859	FALSE	Saccharibacteria_(TM7)_[G-4]	(TM7)_[G-4]_bacterium_HMT_355
Otu0358	19.1125	0.86654	0.237719	0.563734	0.248926	FALSE	Lachnospiraceae_[G-8]	[G-8]_bacterium_HMT_500
Otu0359	6.75224	-5.18169	1.45699e-06	0.00024186	3.61644	TRUE	Lactobacillus	Lactobacillus_unclassified
Otu0361	47.5003	0.0742506	0.876662	0.963747	0.0160369	FALSE	Actinomyces	lingnae_[Not_Validly_Published]
Otu0362	7.41824	-0.609013	0.303221	0.641206	0.193003	FALSE	Mogibacterium	timidum
Otu0364	18.8953	-0.857733	0.0898969	0.342267	0.465635	FALSE	Selenomonas	noxia
Otu0367	5.44658	-0.92571	0.0696991	0.322965	0.490845	FALSE	Oribacterium	sp._HMT_078
Otu0369	7.09732	-0.213918	0.815912	0.930869	0.0311114	FALSE	Catonella	sp._HMT_451
Otu0373	6.94462	-1.8641	0.426211	0.744747	0.127991	FALSE	Bacteroidetes_[G-5]	[G-5]_bacterium_HMT_507
Otu0375	5.37569	-1.23775	0.478375	0.773832	0.111353	FALSE	Bacteroidetes_[G-3]	[G-3]_bacterium_HMT_503
Otu0382	7.01873	0.312758	0.629518	0.827503	0.0822302	FALSE	Streptococcus	constellatus
Otu0383	24.9866	2.60142	0.00457211	0.0722828	1.14096	FALSE	Haemophilus	sp._HMT_908
Otu0399	12.3554	0.29078	0.645567	0.830373	0.0807267	FALSE	Saccharibacteria_(TM7)_[G-1]	(TM7)_[G-1]_bacterium_HMT_347
Otu0403	28.7589	-1.17851	0.038124	0.24818	0.605234	FALSE	Prevotella	oulorum
Otu0404	14.2356	0.0258458	0.961038	0.996692	0.00143902	FALSE	Corynebacterium	durum
Otu0408	8.92876	-1.53526	0.379682	0.712171	0.147416	FALSE	Treponema	sp._HMT_262
Otu0410	17.1265	0.744984	0.411355	0.730321	0.136486	FALSE	Prevotella	sp._HMT_475
Otu0417	7.46774	-1.08043	0.10139	0.365887	0.436653	FALSE	Anaeroglobus	geminatus
Otu0420	32.9518	-0.188324	0.857955	0.953012	0.0209018	FALSE	Prevotella	sp._HMT_305
Otu0422	3.83566	-0.242173	0.858285	0.953012	0.0209018	FALSE	Treponema	sp._HMT_951
Otu0426	12.3386	0.792075	0.576104	0.814642	0.089033	FALSE	Capnocytophaga	sp._HMT_863
Otu0439	14.9896	2.62284	0.11585	0.400647	0.397238	FALSE	Simonsiella	muelleri
Otu0442	6.46018	5.16297	0.000338687	0.0186349	1.72967	TRUE	Absconditabacteria_(SR1)_[G-1]	Absconditabacteria_(SR1)_[G-1]_unclassified
Otu0445	3.14862	-2.95562	6.18643e-05	0.00513474	2.28948	TRUE	Selenomonas	flueggei
Otu0446	6.88584	-1.46393	0.0917523	0.342267	0.465635	FALSE	Peptostreptococcaceae_[XI][G-7]	[XI][G-7]_bacterium_HMT_081
Otu0448	4.11258	-1.85562	0.0119316	0.12235	0.912396	FALSE	Prevotella	oralis
Otu0450	9.97147	-0.589876	0.292072	0.629662	0.200893	FALSE	Cardiobacterium	valvarum
Otu0451	5.00012	-0.604225	0.473724	0.773832	0.111353	FALSE	Bulleidia	extructa
Otu0452	4.97762	0.160559	0.788121	0.908957	0.0414565	FALSE	Prevotella	micans
Otu0455	4.40249	0.0267219	0.980245	0.996692	0.00143902	FALSE	Johnsonella	sp._HMT_166
Otu0456	4.55186	1.57214	0.227026	0.54225	0.2658	FALSE	Mobiluncus	mulieris
Otu0458	6.92258	-0.993537	0.168148	0.497862	0.302891	FALSE	Mycoplasma	salivarium
Otu0462	5.74178	0.294629	0.649788	0.830373	0.0807267	FALSE	Bacteroidetes_[G-3]	[G-3]_bacterium_HMT_280
Otu0463	7.11466	0.138176	0.792365	0.908957	0.0414565	FALSE	Prevotella	sp._HMT_315
Otu0464	16.6511	0.840085	0.174786	0.497862	0.302891	FALSE	Treponema	maltophilum
Otu0469	2.79146	3.35618	0.0172451	0.141834	0.848221	FALSE	Alloprevotella	Alloprevotella_unclassified
Otu0474	3.59731	-1.99964	0.00913792	0.101126	0.995136	FALSE	Veillonellaceae_[G-1]	[G-1]_bacterium_HMT_155
Otu0482	4.17076	0.482048	0.445525	0.762414	0.117809	FALSE	Peptostreptococcaceae_[XI][G-4]	[XI][G-4]_bacterium_HMT_369
Otu0489	3.12494	-1.58526	0.0843053	0.342084	0.465867	FALSE	Scardovia	wiggsiae
Otu0494	7.73035	0.901142	0.148158	0.459705	0.33752	FALSE	Peptostreptococcaceae_[XI][G-7]	[XI][G-7]_yurii_subspp._yurii_&_margaretiae
Otu0497	14.1997	0.202639	0.779444	0.907984	0.0419219	FALSE	Bergeyella	sp._HMT_931
Otu0501	20.8286	0.712436	0.185765	0.516183	0.287196	FALSE	Prevotella	sp._HMT_472
Otu0504	33.7537	-0.980069	0.342553	0.673882	0.171416	FALSE	Prevotella	sp._HMT_526
Otu0512	6.91742	-1.90167	0.0701412	0.322965	0.490845	FALSE	Atopobium	rimae
Otu0518	9.29347	-0.722853	0.5838	0.814642	0.089033	FALSE	Treponema	amylovorum
Otu0525	8.4124	-1.43908	0.0398907	0.249881	0.602266	FALSE	Shuttleworthia	satelles
Otu0526	5.27029	-0.438818	0.476663	0.773832	0.111353	FALSE	Veillonella	dispar
Otu0527	1.7515	4.34413	0.282003	0.615954	0.210452	FALSE	Treponema	sp._HMT_263
Otu0531	6.50926	-0.0452044	0.963323	0.996692	0.00143902	FALSE	Leptotrichia	sp._HMT_212
Otu0537	8.77405	-4.61403	0.000449034	0.0186349	1.72967	TRUE	Lactobacillus	ultunensis
Otu0538	3.70858	1.64752	0.071202	0.322965	0.490845	FALSE	Streptococcus	intermedius
Otu0541	3.17334	-1.60804	0.0131119	0.125571	0.901109	FALSE	Peptostreptococcaceae_[XI][G-1]	[XI][G-1]_infirmum
Otu0544	3.03883	0.436346	0.615059	0.821473	0.0854069	FALSE	Desulfobulbus	sp._HMT_041
Otu0551	6.97089	-1.31586	0.0880261	0.342267	0.465635	FALSE	Clostridiales_[F-1][G-1]	[F-1][G-1]_bacterium_HMT_093
Otu0553	1.7087	-0.591409	0.655495	0.83381	0.0789331	FALSE	Ottowia	sp._HMT_894
Otu0559	3.85888	-0.542821	0.488994	0.773832	0.111353	FALSE	Leptotrichia	goodfellowii
Otu0567	3.62868	-0.0305784	0.974621	0.996692	0.00143902	FALSE	Butyrivibrio	sp._HMT_080
Otu0570	3.80338	-1.14799	0.16152	0.487495	0.31203	FALSE	Selenomonas	artemidis
Otu0577	6.04475	0.527433	0.644467	0.830373	0.0807267	FALSE	Neisseria	bacilliformis
Otu0580	4.29797	-0.551934	0.408131	0.730321	0.136486	FALSE	Leptotrichia	sp._HMT_417
Otu0583	5.71937	1.43387	0.226948	0.54225	0.2658	FALSE	Aggregatibacter	sp._HMT_898
Otu0586	9.64163	-1.26712	0.179591	0.50529	0.296459	FALSE	Selenomonas	dianae
Otu0593	5.42392	-0.193193	0.897627	0.972485	0.0121169	FALSE	Gracilibacteria_(GN02)_[G-1]	(GN02)_[G-1]_bacterium_HMT_871
Otu0601	1.7893	-1.54392	0.115624	0.400647	0.397238	FALSE	Lachnoanaerobaculum	saburreum
Otu0604	4.10919	-0.82027	0.356751	0.680697	0.167046	FALSE	Prevotella	marshii
Otu0608	4.70289	0.106005	0.841299	0.946818	0.0237337	FALSE	Peptostreptococcaceae_[XI][G-2]	[XI][G-2]_bacterium_HMT_091
Otu0611	5.10023	-2.53546	0.0162531	0.13836	0.85899	FALSE	Bifidobacterium	dentium
Otu0614	3.34503	0.980796	0.449468	0.762414	0.117809	FALSE	Saccharibacteria_(TM7)_[G-1]	(TM7)_[G-1]_bacterium_HMT_488
Otu0617	2.25733	3.58641	0.00380149	0.066426	1.17766	FALSE	Lachnospiraceae_[G-2]	[G-2]_bacterium_HMT_088
Otu0620	1.95938	-1.98627	0.00564822	0.0799771	1.09703	FALSE	Anaerolineae_[G-1]	[G-1]_bacterium_HMT_439
Otu0621	1.40602	-2.44082	0.0797994	0.331168	0.479952	FALSE	Prevotella	sp._HMT_515
Otu0641	2.63687	-0.00679558	0.996435	0.998113	0.000820377	FALSE	Prevotella	sp._HMT_376
Otu0649	6.44689	0.280503	0.578107	0.814642	0.089033	FALSE	Prevotella	saccharolytica
Otu0653	2.91152	3.28615	0.000955256	0.0352384	1.45298	TRUE	Mycoplasma	orale
Otu0659	2.20397	-0.234137	0.821176	0.933666	0.0298086	FALSE	Saccharibacteria_(TM7)_[G-1]	(TM7)_[G-1]_bacterium_HMT_869
Otu0665	3.14811	-3.53027	0.00833943	0.0988818	1.00488	FALSE	Mitsuokella	sp._HMT_131
Otu0666	5.9397	-0.101432	0.902152	0.972485	0.0121169	FALSE	Leptotrichia	sp._HMT_219
Otu0670	1.74508	-2.20391	0.409205	0.730321	0.136486	FALSE	Treponema	sp._HMT_242
Otu0673	1.81645	-0.322158	0.667813	0.842292	0.0745372	FALSE	Peptidiphaga	sp._HMT_183
Otu0679	1.26559	0.870238	0.608248	0.819731	0.0863284	FALSE	Kingella	sp._HMT_459
Otu0687	2.24242	1.13691	0.174932	0.497862	0.302891	FALSE	Bacteroidetes_[F-1]_unclassified	Bacteroidetes_[F-1]_unclassified
Otu0688	1.77208	-1.06304	0.586853	0.814793	0.0889526	FALSE	Treponema	sp._HMT_235
Otu0689	12.1523	-1.05974	0.0915886	0.342267	0.465635	FALSE	Prevotella	sp._HMT_300
Otu0690	1.46197	-1.95134	0.0533397	0.286496	0.542881	FALSE	Treponema	sp._HMT_268
Otu0702	3.12039	-0.430594	0.757405	0.901285	0.045138	FALSE	Lachnospiraceae_[XIV]_unclassified	Lachnospiraceae_[XIV]_unclassified
Otu0712	2.30005	-3.0109	0.0142191	0.131131	0.882294	FALSE	Dialister	micraerophilus
Otu0731	3.80542	-2.71234	0.0363196	0.246083	0.608918	FALSE	Atopobium	sp._HMT_199
Otu0734	1.9373	-0.408439	0.571918	0.814642	0.089033	FALSE	Leptotrichia	sp._HMT_223
Otu0742	1.55696	0.645178	0.504749	0.783068	0.1062	FALSE	Prevotella	sp._HMT_301
Otu0748	3.89714	-0.636934	0.328592	0.67341	0.17172	FALSE	Tannerella	sp._HMT_808
Otu0758	2.65955	0.0428705	0.984627	0.996692	0.00143902	FALSE	Gardnerella	vaginalis
Otu0763	2.46974	-0.254112	0.915868	0.9759	0.0105949	FALSE	Proteobacteria_unclassified	Proteobacteria_unclassified
Otu0767	1.37349	1.25053	0.467745	0.773832	0.111353	FALSE	Parascardovia	denticolens
Otu0776	1.58487	-0.820199	0.213889	0.54225	0.2658	FALSE	Actinomyces	sp._HMT_178
Otu0779	1.57472	-2.53393	0.0025509	0.0538689	1.26866	FALSE	Veillonellaceae_[G-1]	Veillonellaceae_[G-1]_unclassified
Otu0786	1.72862	-2.2374	0.037495	0.24818	0.605234	FALSE	Bacteroidetes_unclassified	Bacteroidetes_unclassified
Otu0790	1.42454	-1.7122	0.129858	0.435485	0.361027	FALSE	Propionibacterium	acidifaciens
Otu0793	2.02438	1.55427	0.339198	0.673882	0.171416	FALSE	Lachnospiraceae_[G-2]	Lachnospiraceae_[G-2]_unclassified
Otu0796	2.55687	1.08774	0.146707	0.459498	0.337717	FALSE	Capnocytophaga	sp._HMT_338
Otu0798	2.15422	4.43022	0.00578148	0.0799771	1.09703	FALSE	Capnocytophaga	sp._HMT_878
Otu0805	1.4844	-0.497468	0.696522	0.850167	0.0704958	FALSE	Mollicutes_[G-2]	[G-2]_bacterium_HMT_906
Otu0807	2.55306	-0.629118	0.69651	0.850167	0.0704958	FALSE	Haemophilus	paraphrohaemolyticus
Otu0813	1.31748	-0.471904	0.528972	0.798266	0.0978522	FALSE	Treponema	parvum
Otu0815	1.26577	-3.96321	0.323505	0.671273	0.173101	FALSE	Treponema	sp._HMT_249
Otu0834	1.61589	1.44354	0.532825	0.800443	0.0966697	FALSE	Treponema	sp._HMT_239
Otu0841	4.39046	-1.10184	0.0321029	0.226769	0.644416	FALSE	Actinomyces	naeslundii
Otu0844	2.03941	0.588724	0.396018	0.722407	0.141218	FALSE	Pseudopropionibacterium	propionicum
Otu0866	1.40251	0.415183	0.590315	0.814793	0.0889526	FALSE	Actinomyces	massiliensis
Otu0869	3.39775	0.683193	0.739066	0.885812	0.0526583	FALSE	Treponema	sp._HMT_226
Otu0875	1.67294	-1.71014	0.134128	0.440145	0.356404	FALSE	Campylobacter	curvus
Otu0877	1.35143	2.34555	0.01837	0.141834	0.848221	FALSE	Johnsonella	ignava
Otu0888	2.73996	1.73677	0.0411956	0.251415	0.599608	FALSE	Peptococcus	sp._HMT_167
Otu0898	1.37168	-0.952877	0.569392	0.814642	0.089033	FALSE	Lactobacillus	oris
Otu0912	1.93804	0.00810044	0.993881	0.998113	0.000820377	FALSE	Tannerella	sp._HMT_916
Otu0927	1.395	-0.653113	0.719408	0.865374	0.0627959	FALSE	Neisseria	sp._HMT_020
Otu0939	2.65452	-2.83744	0.00134077	0.0404668	1.3929	TRUE	Bergeyella	sp._HMT_907
Otu0966	1.84142	-0.604591	0.641001	0.830373	0.0807267	FALSE	Fretibacterium	sp._HMT_361
Otu0985	1.92888	0.425788	0.682735	0.845776	0.0727448	FALSE	Lachnospiraceae_[G-7]	[G-7]_bacterium_HMT_163
Otu0999	1.46146	2.8764	0.22099	0.54225	0.2658	FALSE	Bacteroidetes_[G-5]	Bacteroidetes_[G-5]_unclassified
Otu1001	2.37961	-0.715013	0.264	0.604469	0.218626	FALSE	Veillonellaceae_[G-1]	[G-1]_bacterium_HMT_150
Otu1028	1.4491	1.43228	0.607802	0.819731	0.0863284	FALSE	Treponema	sp._HMT_508
Otu1029	3.40568	-0.909171	0.564726	0.814642	0.089033	FALSE	Bacteroidetes_[G-3]	Bacteroidetes_[G-3]_unclassified
Otu1044	2.06288	-0.383474	0.790169	0.908957	0.0414565	FALSE	Megasphaera	sp._HMT_123
Otu1050	1.91644	-2.92045	0.00363079	0.066426	1.17766	FALSE	Oribacterium	sp._HMT_102
Otu1062	4.2394	-0.738193	0.272228	0.606576	0.217115	FALSE	Prevotella	buccae
Otu1068	1.33668	-0.786059	0.453885	0.762414	0.117809	FALSE	Stomatobaculum	sp._HMT_373
Otu1094	1.61045	0.453518	0.827066	0.937153	0.0281896	FALSE	Aggregatibacter	actinomycetemcomitans
Otu1582	1.27719	-0.143379	0.902185	0.972485	0.0121169	FALSE	Prevotella	sp._HMT_313

## Sheet: 0 vs 23 Diff Abundance
TOTAL	baseMean	log2FoldChange	pvalue	padj	log_padj	threshold	Genus	Species
Otu0001	4000.23	-0.178458	0.591833	0.747352	0.126475	FALSE	Prevotella	melaninogenica
Otu0002	3532.19	1.43048	0.00503234	0.0282714	1.54865	TRUE	Porphyromonas	pasteri
Otu0003	3398.17	-0.0350353	0.916889	0.946996	0.023652	FALSE	Streptococcus	oralis_subsp._dentisani_clade_058
Otu0004	2894.45	-1.05874	0.0839791	0.19633	0.707014	FALSE	Prevotella	Prevotella_unclassified
Otu0005	2951.07	0.654392	0.0794395	0.188261	0.72524	FALSE	Haemophilus	parainfluenzae
Otu0006	2465.38	1.75755	0.00159691	0.0110623	1.95616	TRUE	Fusobacterium	periodonticum
Otu0007	1321.04	1.59982	0.18903	0.344234	0.463146	FALSE	Neisseria	perflava
Otu0008	1587.96	-0.0883445	0.82818	0.904012	0.043826	FALSE	Veillonella	Veillonella_unclassified
Otu0009	1270.97	-0.576063	0.318624	0.501082	0.300091	FALSE	Prevotella	pallens
Otu0010	1852.79	0.0875186	0.909992	0.945518	0.0243303	FALSE	Neisseria	Neisseria_unclassified
Otu0011	1228.71	0.253348	0.623724	0.767154	0.115117	FALSE	Saccharibacteria_(TM7)_[G-1]	(TM7)_[G-1]_bacterium_HMT_352
Otu0012	1174.29	0.603425	0.075586	0.180364	0.74385	FALSE	Streptococcus	Streptococcus_unclassified
Otu0013	1296.89	-0.2659	0.521406	0.688574	0.162049	FALSE	Leptotrichia	Leptotrichia_unclassified
Otu0014	1168.56	-1.29094	0.0462308	0.134419	0.871539	FALSE	Streptococcus	salivarius
Otu0015	813.879	-0.00100138	0.997892	0.997892	0.000916366	FALSE	Rothia	mucilaginosa
Otu0016	1015.68	-1.5603	0.0247567	0.0839785	1.07583	FALSE	Veillonella	atypica
Otu0017	737.177	2.08907	2.90126e-07	1.11537e-05	4.95258	TRUE	Veillonella	parvula
Otu0018	738.251	1.81809	0.00127711	0.0100427	1.99815	TRUE	Alloprevotella	sp._HMT_473
Otu0019	718.501	-1.98169	0.00455296	0.0262554	1.58078	TRUE	Alloprevotella	sp._HMT_308
Otu0020	570.52	-0.111699	0.747388	0.850646	0.0702512	FALSE	Granulicatella	adiacens
Otu0021	466.074	1.41697	0.00158793	0.0110623	1.95616	TRUE	Alloprevotella	tannerae
Otu0022	624.288	-1.62729	0.00982875	0.042565	1.37095	TRUE	Streptococcus	parasanguinis_clade_411
Otu0023	584.604	1.86774	0.0443149	0.132181	0.878832	FALSE	Gemella	sanguinis
Otu0024	740.831	1.40629	0.0375728	0.119268	0.923477	FALSE	Capnocytophaga	leadbetteri
Otu0025	537.677	0.12325	0.831254	0.904012	0.043826	FALSE	Campylobacter	Campylobacter_unclassified
Otu0026	468.03	0.365318	0.408977	0.591598	0.227973	FALSE	Fusobacterium	Fusobacterium_unclassified
Otu0027	520.648	-0.836106	0.167793	0.319527	0.495492	FALSE	Prevotella	salivae
Otu0028	473.184	-1.8466	0.0123913	0.0510406	1.29208	FALSE	Prevotella	veroralis
Otu0029	550.39	2.02994	0.0492427	0.136498	0.864872	FALSE	Alloprevotella	sp._HMT_914
Otu0030	418.219	-1.5041	0.0020171	0.013212	1.87903	TRUE	Atopobium	Atopobium_unclassified
Otu0032	373.184	-1.35875	0.00938138	0.042565	1.37095	TRUE	Fusobacterium	nucleatum_subsp._vincentii
Otu0033	231.976	-0.51443	0.485556	0.658833	0.181225	FALSE	Prevotella	intermedia
Otu0034	345.54	0.942091	0.0615685	0.154367	0.811444	FALSE	Saccharibacteria_(TM7)_[G-3]	(TM7)_[G-3]_bacterium_HMT_351
Otu0035	319.846	-0.498057	0.491039	0.660504	0.180125	FALSE	Neisseria	macacae
Otu0036	773.318	1.08402	0.148507	0.297138	0.527042	FALSE	Prevotella	nanceiensis
Otu0037	322.772	1.10421	0.00799751	0.0386515	1.41283	TRUE	Oribacterium	Oribacterium_unclassified
Otu0038	293.447	2.1567	0.161581	0.315894	0.500458	FALSE	Veillonella	rogosae
Otu0039	232.29	0.500662	0.420098	0.600137	0.22175	FALSE	Ruminococcaceae_[G-1]	[G-1]_bacterium_HMT_075
Otu0040	200.131	-0.674698	0.321518	0.501082	0.300091	FALSE	Porphyromonas	Porphyromonas_unclassified
Otu0041	330.575	-0.0906473	0.867795	0.918218	0.0370544	FALSE	Actinomyces	graevenitzii
Otu0042	302.971	1.0671	0.231837	0.407186	0.390207	FALSE	Leptotrichia	sp._HMT_221
Otu0043	222.696	-0.0911524	0.888351	0.928609	0.0321671	FALSE	Leptotrichia	sp._HMT_215
Otu0044	266.143	0.87021	0.167932	0.319527	0.495492	FALSE	Saccharibacteria_(TM7)_[G-6]	(TM7)_[G-6]_bacterium_HMT_870
Otu0045	263.728	1.59562	3.11986e-05	0.000469335	3.32852	TRUE	Campylobacter	rectus
Otu0046	341.785	-1.30466	0.0302985	0.0988989	1.00481	FALSE	Gemella	Gemella_unclassified
Otu0048	207.871	-2.68615	0.0150742	0.057952	1.23693	FALSE	Porphyromonas	gingivalis
Otu0049	253.156	10.4399	6.13034e-13	2.1211e-10	9.67344	TRUE	Prevotella	aurantiaca
Otu0050	218.099	-1.55183	0.308609	0.494346	0.305969	FALSE	Leptotrichia	sp._HMT_218
Otu0051	341.139	5.86175	0.00152963	0.0110623	1.95616	TRUE	Neisseria	subflava
Otu0052	340.494	-0.0928906	0.893081	0.930741	0.0311713	FALSE	Porphyromonas	endodontalis
Otu0053	177.899	1.70829	0.00984162	0.042565	1.37095	TRUE	Stomatobaculum	sp._HMT_097
Otu0054	25.4102	-2.93255	0.0416931	0.126542	0.897764	FALSE	Sneathia	Sneathia_unclassified
Otu0055	185.212	2.37604	3.99244e-06	8.7668e-05	4.05716	TRUE	Capnocytophaga	sputigena
Otu0057	214.706	4.92954	5.61746e-06	0.000114332	3.94183	TRUE	Prevotella	shahii
Otu0058	252.565	3.95555	0.000175593	0.00195984	2.70778	TRUE	Absconditabacteria_(SR1)_[G-1]	(SR1)_[G-1]_bacterium_HMT_875
Otu0059	161.567	1.46843	0.00047826	0.004867	2.31274	TRUE	Bergeyella	sp._HMT_322
Otu0060	153.586	-1.06711	0.0161423	0.0613763	1.212	FALSE	Solobacterium	moorei
Otu0061	165.879	-0.526628	0.369583	0.553575	0.256823	FALSE	Oribacterium	asaccharolyticum
Otu0063	123.778	2.01255	0.00542972	0.0284649	1.54569	TRUE	Oribacterium	parvum
Otu0064	69.8736	-0.415235	0.575113	0.734277	0.13414	FALSE	Treponema	sp._HMT_237
Otu0065	380.484	-1.81065	0.00551214	0.0284657	1.54568	TRUE	Megasphaera	micronuciformis
Otu0066	126.441	0.60124	0.161733	0.315894	0.500458	FALSE	Rothia	Rothia_unclassified
Otu0067	520.919	-0.293144	0.455582	0.634557	0.19753	FALSE	Actinomyces	sp._HMT_180
Otu0068	101.479	0.988241	0.0948594	0.214519	0.668535	FALSE	Peptostreptococcus	stomatis
Otu0069	64.804	0.603275	0.306376	0.493052	0.307107	FALSE	Peptostreptococcaceae_[XI][G-1]	[XI][G-1]_sulci
Otu0070	124.714	-2.42934	0.00202381	0.013212	1.87903	TRUE	Stomatobaculum	longum
Otu0072	141.092	1.51741	1.18466e-07	5.12365e-06	5.29042	TRUE	Catonella	morbi
Otu0073	110.711	-0.586	0.296397	0.479221	0.319464	FALSE	Ruminococcaceae_[G-2]	[G-2]_bacterium_HMT_085
Otu0074	79.997	1.64877	0.049313	0.136498	0.864872	FALSE	Campylobacter	sp._HMT_044
Otu0075	133.641	0.101586	0.863768	0.918218	0.0370544	FALSE	Selenomonas	sp._HMT_136
Otu0076	52.806	-0.105471	0.936056	0.962615	0.0165475	FALSE	Bergeyella	sp._HMT_206
Otu0078	113.349	-1.04707	0.0213797	0.0754833	1.12215	FALSE	Aggregatibacter	Aggregatibacter_unclassified
Otu0079	108.104	-1.03508	0.0723974	0.175171	0.756537	FALSE	Leptotrichia	sp._HMT_225
Otu0080	137.857	-1.40863	0.00263514	0.0162814	1.78831	TRUE	Prevotella	nigrescens
Otu0084	42.9665	-0.556387	0.430262	0.607636	0.216356	FALSE	Filifactor	alocis
Otu0085	215.082	2.26055	2.03059e-06	5.4045e-05	4.26724	TRUE	Capnocytophaga	Capnocytophaga_unclassified
Otu0086	78.7356	0.62165	0.39737	0.581791	0.235233	FALSE	Butyrivibrio	sp._HMT_455
Otu0088	246.497	-1.80973	0.00771077	0.0381132	1.41892	TRUE	Alloprevotella	rava
Otu0089	81.1381	1.72591	9.10481e-05	0.00112509	2.94881	TRUE	Lachnoanaerobaculum	Lachnoanaerobaculum_unclassified
Otu0090	81.2463	2.47547	0.00108811	0.00896398	2.0475	TRUE	Absconditabacteria_(SR1)_[G-1]	(SR1)_[G-1]_bacterium_HMT_345
Otu0094	47.5086	-1.67149	0.0477631	0.136121	0.866074	FALSE	Saccharibacteria_(TM7)_[G-5]	(TM7)_[G-5]_bacterium_HMT_356
Otu0098	104.992	0.629586	0.180574	0.33427	0.475902	FALSE	Treponema	Treponema_unclassified
Otu0099	70.3172	0.149202	0.840284	0.904012	0.043826	FALSE	Granulicatella	elegans
Otu0100	89.5418	0.205524	0.805334	0.901765	0.0449066	FALSE	Aggregatibacter	sp._HMT_512
Otu0101	185.163	0.981969	0.0572916	0.146836	0.833167	FALSE	Capnocytophaga	granulosa
Otu0102	88.9493	4.13494	3.05663e-10	5.28796e-08	7.27671	TRUE	Lachnospiraceae_[G-3]	[G-3]_bacterium_HMT_100
Otu0103	84.3531	-0.281081	0.687027	0.803079	0.0952416	FALSE	Lachnoanaerobaculum	orale
Otu0105	91.7906	-1.55553	0.0014456	0.0108734	1.96363	TRUE	Saccharibacteria_(TM7)_[G-1]	Saccharibacteria_(TM7)_[G-1]_unclassified
Otu0106	159.085	1.27919	0.00947328	0.042565	1.37095	TRUE	Haemophilus	Haemophilus_unclassified
Otu0107	146.133	-0.132219	0.82338	0.904012	0.043826	FALSE	Gemella	morbillorum
Otu0108	39.6625	-0.694768	0.218681	0.386039	0.413368	FALSE	Tannerella	forsythia
Otu0109	60.9619	-1.0917	0.115271	0.25243	0.597859	FALSE	Treponema	denticola
Otu0110	27.1038	0.588869	0.532492	0.694653	0.158232	FALSE	Lachnospiraceae_[G-2]	[G-2]_bacterium_HMT_096
Otu0113	62.623	1.71339	0.007402	0.0371173	1.43042	TRUE	Absconditabacteria_(SR1)_[G-1]	(SR1)_[G-1]_bacterium_HMT_874
Otu0114	41.0326	-2.45199	0.0108629	0.0458658	1.33851	TRUE	Mycoplasma	faucium
Otu0116	89.6876	-1.95653	0.00315914	0.0188459	1.72478	TRUE	Prevotella	denticola
Otu0117	29.9611	-0.302599	0.650985	0.782086	0.106745	FALSE	Haemophilus	sp._HMT_036
Otu0118	77.3258	-0.120027	0.818268	0.904012	0.043826	FALSE	Bacteroidales_[G-2]	[G-2]_bacterium_HMT_274
Otu0119	37.4707	-0.120795	0.859024	0.917353	0.0374636	FALSE	Abiotrophia	defectiva
Otu0120	47.6354	-3.29532	9.33445e-07	2.93611e-05	4.53223	TRUE	Leptotrichia	wadei
Otu0121	67.2691	0.380631	0.467316	0.639096	0.194434	FALSE	Lautropia	mirabilis
Otu0123	50.5124	-1.00528	0.0595008	0.150329	0.822958	FALSE	Leptotrichia	hongkongensis
Otu0124	58.4991	-1.27601	0.000734414	0.00675473	2.17039	TRUE	Saccharibacteria_(TM7)_[G-1]	(TM7)_[G-1]_bacterium_HMT_346
Otu0125	36.6034	0.189055	0.667799	0.793989	0.100186	FALSE	Treponema	socranskii
Otu0126	39.507	0.243937	0.642642	0.777462	0.109321	FALSE	Selenomonas	sputigena
Otu0127	57.004	0.166919	0.840707	0.904012	0.043826	FALSE	Veillonella	sp._HMT_780
Otu0128	40.3667	0.96343	0.173138	0.325575	0.487349	FALSE	Capnocytophaga	gingivalis
Otu0130	41.6336	1.94133	0.131792	0.276251	0.558696	FALSE	Tannerella	Tannerella_unclassified
Otu0131	46.7804	0.570821	0.284766	0.468209	0.32956	FALSE	Neisseria	elongata
Otu0132	51.0737	-0.905237	0.0504518	0.136711	0.864198	FALSE	Campylobacter	gracilis
Otu0136	60.1182	-0.460358	0.350221	0.531476	0.274516	FALSE	Tannerella	sp._HMT_286
Otu0137	69.4264	0.34048	0.545397	0.701514	0.153964	FALSE	Parvimonas	micra
Otu0139	32.8384	-1.74113	0.18241	0.335712	0.474033	FALSE	Prevotella	sp._HMT_304
Otu0140	73.4525	0.206863	0.605422	0.761674	0.118231	FALSE	Actinomyces	Actinomyces_unclassified
Otu0141	29.6244	-0.735694	0.070516	0.171821	0.764925	FALSE	Prevotella	sp._HMT_317
Otu0143	20.685	-1.55014	0.0595232	0.150329	0.822958	FALSE	Bacteroidetes_[G-5]	[G-5]_bacterium_HMT_511
Otu0145	42.2235	0.0254736	0.952006	0.971664	0.0124839	FALSE	Mogibacterium	vescum
Otu0146	39.6232	1.49417	0.0080431	0.0386515	1.41283	TRUE	Rothia	aeria
Otu0149	25.985	-1.62909	0.116724	0.254003	0.59516	FALSE	Peptostreptococcaceae_[XI][G-5]	[XI][G-5]_saphenum
Otu0151	19.5501	0.149119	0.913752	0.946581	0.0238422	FALSE	Gracilibacteria_(GN02)_[G-2]	(GN02)_[G-2]_bacterium_HMT_873
Otu0153	39.8675	-0.408045	0.629687	0.767154	0.115117	FALSE	Leptotrichia	sp._HMT_498
Otu0155	25.2584	-0.837374	0.396781	0.581791	0.235233	FALSE	Peptostreptococcaceae_[XI][G-6]	[XI][G-6]_nodatum
Otu0157	13.0424	-2.93103	0.050575	0.136711	0.864198	FALSE	Prevotella	scopos
Otu0158	44.0239	-1.87367	0.0181255	0.0653272	1.18491	FALSE	Prevotella	pleuritidis
Otu0160	20.8146	-0.234219	0.61089	0.763061	0.117441	FALSE	Dialister	invisus
Otu0162	52.9867	0.329438	0.823875	0.904012	0.043826	FALSE	Haemophilus	sputorum
Otu0164	8.49974	-0.808656	0.710189	0.819749	0.0863193	FALSE	Moraxella	sp._HMT_276
Otu0165	70.7607	-1.23151	0.250476	0.433323	0.363188	FALSE	Fusobacterium	sp._HMT_203
Otu0168	27.9069	0.586288	0.621567	0.767154	0.115117	FALSE	Leptotrichiaceae_unclassified	Leptotrichiaceae_unclassified
Otu0172	31.8557	-0.125188	0.773882	0.872193	0.0593875	FALSE	Selenomonas	Selenomonas_unclassified
Otu0174	133.701	0.549103	0.244625	0.425328	0.371276	FALSE	Prevotella	oris
Otu0178	5.47999	0.529451	0.615646	0.766236	0.115637	FALSE	Fusobacterium	sp._HMT_248
Otu0181	21.5466	0.82853	0.11508	0.25243	0.597859	FALSE	Cardiobacterium	hominis
Otu0182	35.3638	-3.12743	1.99945e-06	5.4045e-05	4.26724	TRUE	Leptotrichia	shahii
Otu0183	19.1211	0.309711	0.70248	0.818377	0.0870465	FALSE	Kingella	Kingella_unclassified
Otu0185	33.9977	-1.26641	0.267051	0.448543	0.348196	FALSE	Treponema	sp._HMT_257
Otu0186	43.4845	3.06931	0.000916838	0.008134	2.0897	TRUE	Treponema	sp._HMT_230
Otu0191	20.8236	0.235121	0.670835	0.793989	0.100186	FALSE	Kingella	oralis
Otu0193	46.9188	0.192361	0.801944	0.900885	0.0453308	FALSE	Neisseria	oralis
Otu0194	61.6331	-0.62373	0.534039	0.694653	0.158232	FALSE	Porphyromonas	sp._HMT_930
Otu0197	9.54191	-0.576811	0.713134	0.819749	0.0863193	FALSE	Treponema	sp._HMT_238
Otu0199	26.1701	1.13111	0.142998	0.291043	0.536042	FALSE	Bergeyella	Bergeyella_unclassified
Otu0200	16.528	-0.972081	0.27466	0.456887	0.340191	FALSE	Saccharibacteria_(TM7)_[G-1]	(TM7)_[G-1]_bacterium_HMT_349
Otu0202	24.0923	2.83797	0.0467537	0.134806	0.87029	FALSE	Capnocytophaga	sp._HMT_332
Otu0204	14.0904	-0.653303	0.496124	0.662776	0.178633	FALSE	Treponema	lecithinolyticum
Otu0211	11.8525	1.94894	0.00313425	0.0188459	1.72478	TRUE	Campylobacter	concisus
Otu0212	6.83922	1.48381	0.0947173	0.214519	0.668535	FALSE	Selenomonas	sp._HMT_478
Otu0213	14.4295	-1.25751	0.0536948	0.142911	0.844935	FALSE	Peptostreptococcaceae_[XI][G-9]	[XI][G-9]_brachy
Otu0214	3.104	-2.02999	0.0457158	0.134048	0.872739	FALSE	Kingella	sp._HMT_012
Otu0217	26.0669	1.5002	0.0109048	0.0458658	1.33851	TRUE	Eikenella	corrodens
Otu0218	12.8411	-1.31431	0.0421279	0.12675	0.897052	FALSE	Fretibacterium	fastidiosum
Otu0219	7.15633	-2.22559	0.1633	0.315894	0.500458	FALSE	Bacteroidetes_[G-5]	[G-5]_bacterium_HMT_505
Otu0220	14.4999	-4.83912	2.02151e-05	0.000368127	3.434	TRUE	Lactobacillus	gasseri
Otu0222	1.52405	-0.317164	0.866842	0.918218	0.0370544	FALSE	Lactobacillus	fermentum
Otu0224	8.93814	-1.83837	0.0944516	0.214519	0.668535	FALSE	Treponema	sp._HMT_258
Otu0227	34.0327	0.959856	0.110827	0.245809	0.609403	FALSE	Leptotrichia	sp._HMT_392
Otu0228	22.2642	6.92212	5.96554e-10	6.88026e-08	7.1624	TRUE	Peptostreptococcaceae_[XI][G-5]	[XI][G-5]_bacterium_HMT_493
Otu0234	10.2181	0.0341839	0.939601	0.962615	0.0165475	FALSE	Prevotella	maculosa
Otu0239	6.44152	-6.10761	0.000271749	0.00293829	2.53191	TRUE	Treponema	sp._HMT_927
Otu0244	29.7272	5.59931	9.85379e-09	5.68235e-07	6.24547	TRUE	Peptostreptococcaceae_[XI][G-7]	Peptostreptococcaceae_[XI][G-7]_unclassified
Otu0246	37.2524	-9.6676	4.63844e-09	4.01225e-07	6.39661	TRUE	Veillonella	sp._HMT_917
Otu0247	5.13252	-2.79556	0.00511876	0.0282714	1.54865	TRUE	Prevotella	multisaccharivorax
Otu0249	10.2775	-1.18811	0.0202364	0.0721834	1.14156	FALSE	Dialister	pneumosintes
Otu0250	11.8464	3.27041	0.000967598	0.00836972	2.07729	TRUE	Peptococcus	Peptococcus_unclassified
Otu0251	20.8092	-0.235224	0.74386	0.849424	0.0708753	FALSE	Capnocytophaga	sp._HMT_336
Otu0253	14.6761	-0.31483	0.667891	0.793989	0.100186	FALSE	Alloprevotella	sp._HMT_912
Otu0255	9.87011	-1.40441	0.289265	0.469887	0.328007	FALSE	Leptotrichia	sp._HMT_463
Otu0259	11.3277	-3.44537	0.0408803	0.125173	0.902489	FALSE	Saccharibacteria_(TM7)_[G-1]	(TM7)_[G-1]_bacterium_HMT_348
Otu0261	21.2687	0.557942	0.460861	0.63529	0.197028	FALSE	Neisseriaceae_unclassified	Neisseriaceae_unclassified
Otu0264	19.086	-1.02796	0.132537	0.276251	0.558696	FALSE	Fretibacterium	Fretibacterium_unclassified
Otu0265	2.23825	0.662903	0.675121	0.79453	0.0998896	FALSE	Pasteurellaceae_unclassified	Pasteurellaceae_unclassified
Otu0269	5.53112	-5.95819	5.90274e-09	4.0847e-07	6.38884	TRUE	Atopobium	sp._HMT_416
Otu0272	6.99291	-1.84669	0.0310016	0.0993199	1.00296	FALSE	Prevotella	dentalis
Otu0274	9.85093	0.19368	0.887932	0.928609	0.0321671	FALSE	Leptotrichia	hofstadii
Otu0276	7.41474	0.00956207	0.993424	0.996303	0.00160845	FALSE	Actinomyces	sp._HMT_169
Otu0278	2.75608	-5.04089	0.024216	0.0829577	1.08114	FALSE	Mollicutes_[G-1]	[G-1]_bacterium_HMT_504
Otu0279	54.3182	1.1016	0.104657	0.233622	0.631486	FALSE	Porphyromonas	catoniae
Otu0280	48.9729	1.38044	0.163425	0.315894	0.500458	FALSE	Prevotella	sp._HMT_443
Otu0281	16.8221	1.00903	0.348039	0.531476	0.274516	FALSE	Prevotella	sp._HMT_396
Otu0284	15.1254	-1.77322	0.00822561	0.0389871	1.40908	TRUE	Streptococcus	anginosus
Otu0289	4.40675	-2.3914	0.0572759	0.146836	0.833167	FALSE	Treponema	sp._HMT_270
Otu0290	7.74333	-1.834	0.0854591	0.198449	0.702352	FALSE	Saccharibacteria_(TM7)_[G-2]	(TM7)_[G-2]_bacterium_HMT_350
Otu0297	18.0369	2.09945	0.00102629	0.00866089	2.06244	TRUE	Bacteria_unclassified	Bacteria_unclassified
Otu0301	11.968	-2.62388	0.0275411	0.0907545	1.04213	FALSE	Porphyromonas	uenonis
Otu0302	15.3876	0.613262	0.619435	0.767154	0.115117	FALSE	Aggregatibacter	aphrophilus
Otu0303	9.53935	-5.05268	0.00514768	0.0282714	1.54865	TRUE	Bifidobacterium	longum
Otu0304	3.58255	-4.26437	0.0110025	0.0458658	1.33851	TRUE	Lactobacillus	salivarius
Otu0307	6.31801	-3.0645	5.78647e-05	0.000770045	3.11348	TRUE	Bacteroidaceae_[G-1]	[G-1]_bacterium_HMT_272
Otu0308	14.2327	2.39492	0.0138159	0.0549459	1.26006	FALSE	Gracilibacteria_(GN02)_[G-1]	(GN02)_[G-1]_bacterium_HMT_872
Otu0311	11.3917	-3.19511	0.000529079	0.00523033	2.28147	TRUE	Streptococcus	mutans
Otu0313	3.14416	-3.74785	0.00123912	0.00997058	2.00128	TRUE	Mitsuokella	sp._HMT_521
Otu0317	20.1008	-2.95049	0.00977572	0.042565	1.37095	TRUE	Prevotella	sp._HMT_309
Otu0319	4.70915	0.4748	0.712212	0.819749	0.0863193	FALSE	Prevotella	sp._HMT_942
Otu0323	6.74897	-2.96554	0.0448816	0.132727	0.877041	FALSE	Saccharibacteria_(TM7)_[G-1]	(TM7)_[G-1]_bacterium_HMT_952
Otu0324	9.44498	-0.830817	0.146375	0.296174	0.528453	FALSE	Prevotella	baroniae
Otu0326	2.58379	-2.34012	0.00535795	0.0284649	1.54569	TRUE	Pseudoramibacter	alactolyticus
Otu0328	2.17847	-2.57615	0.0484239	0.136217	0.865769	FALSE	Alloscardovia	omnicolens
Otu0332	1.1009	-1.68138	0.520463	0.688574	0.162049	FALSE	Moraxella	Moraxella_unclassified
Otu0336	33.5148	-0.400535	0.242817	0.424317	0.37231	FALSE	Corynebacterium	matruchotii
Otu0338	18.6123	-0.942362	0.0739467	0.177677	0.750368	FALSE	Capnocytophaga	sp._HMT_326
Otu0344	10.6457	-0.960867	0.191544	0.346986	0.459688	FALSE	Selenomonas	sp._HMT_481
Otu0353	13.6624	-0.231179	0.810736	0.904012	0.043826	FALSE	Bacteroidetes_[G-3]	[G-3]_bacterium_HMT_365
Otu0354	11.1096	0.917937	0.483055	0.65802	0.181761	FALSE	Saccharibacteria_(TM7)_[G-4]	(TM7)_[G-4]_bacterium_HMT_355
Otu0358	16.7716	2.25622	0.00240103	0.0153844	1.81292	TRUE	Lachnospiraceae_[G-8]	[G-8]_bacterium_HMT_500
Otu0359	9.83392	-5.18143	4.05401e-06	8.7668e-05	4.05716	TRUE	Lactobacillus	Lactobacillus_unclassified
Otu0361	40.7505	-1.04276	0.0405654	0.125173	0.902489	FALSE	Actinomyces	lingnae_[Not_Validly_Published]
Otu0362	5.97863	-0.850231	0.176994	0.331026	0.480137	FALSE	Mogibacterium	timidum
Otu0364	20.8458	-0.94286	0.09138	0.210783	0.676164	FALSE	Selenomonas	noxia
Otu0367	5.2693	-1.73447	0.000668624	0.00642622	2.19204	TRUE	Oribacterium	sp._HMT_078
Otu0369	4.6024	-0.194136	0.833123	0.904012	0.043826	FALSE	Catonella	sp._HMT_451
Otu0373	5.03756	-3.14631	0.123078	0.264503	0.577569	FALSE	Bacteroidetes_[G-5]	[G-5]_bacterium_HMT_507
Otu0375	5.40246	-4.09091	0.00937612	0.042565	1.37095	TRUE	Bacteroidetes_[G-3]	[G-3]_bacterium_HMT_503
Otu0382	4.73394	-2.12088	0.00143381	0.0108734	1.96363	TRUE	Streptococcus	constellatus
Otu0383	30.3382	1.18783	0.18392	0.3367	0.472757	FALSE	Haemophilus	sp._HMT_908
Otu0399	14.0263	-0.338726	0.637475	0.773917	0.111306	FALSE	Saccharibacteria_(TM7)_[G-1]	(TM7)_[G-1]_bacterium_HMT_347
Otu0403	38.872	-1.14546	0.0500721	0.136711	0.864198	FALSE	Prevotella	oulorum
Otu0404	16.2236	0.47549	0.394381	0.581791	0.235233	FALSE	Corynebacterium	durum
Otu0408	5.60094	-5.63481	0.000296425	0.00310797	2.50752	TRUE	Treponema	sp._HMT_262
Otu0410	14.4339	2.06744	0.0171441	0.0638062	1.19514	FALSE	Prevotella	sp._HMT_475
Otu0417	7.405	-1.86222	0.00525625	0.0284166	1.54643	TRUE	Anaeroglobus	geminatus
Otu0420	35.5412	-1.26393	0.265786	0.448543	0.348196	FALSE	Prevotella	sp._HMT_305
Otu0422	1.90875	0.395241	0.770515	0.871236	0.0598642	FALSE	Treponema	sp._HMT_951
Otu0426	4.59781	-0.788462	0.578736	0.736186	0.133012	FALSE	Capnocytophaga	sp._HMT_863
Otu0439	14.9188	0.278531	0.842038	0.904012	0.043826	FALSE	Simonsiella	muelleri
Otu0442	3.33344	2.75982	0.0231737	0.0801811	1.09593	FALSE	Absconditabacteria_(SR1)_[G-1]	Absconditabacteria_(SR1)_[G-1]_unclassified
Otu0445	3.0856	-2.49754	0.0015986	0.0110623	1.95616	TRUE	Selenomonas	flueggei
Otu0446	5.15132	0.881765	0.283388	0.468209	0.32956	FALSE	Peptostreptococcaceae_[XI][G-7]	[XI][G-7]_bacterium_HMT_081
Otu0448	4.59011	0.0222645	0.972799	0.980078	0.00873919	FALSE	Prevotella	oralis
Otu0450	9.37315	-0.865397	0.180661	0.33427	0.475902	FALSE	Cardiobacterium	valvarum
Otu0451	3.76658	-0.423773	0.647408	0.780499	0.107628	FALSE	Bulleidia	extructa
Otu0452	3.97183	-0.042488	0.940358	0.962615	0.0165475	FALSE	Prevotella	micans
Otu0455	3.30054	-2.61117	0.014402	0.056626	1.24698	FALSE	Johnsonella	sp._HMT_166
Otu0456	1.29968	0.663253	0.540537	0.700472	0.15461	FALSE	Mobiluncus	mulieris
Otu0458	8.22793	-0.15373	0.833881	0.904012	0.043826	FALSE	Mycoplasma	salivarium
Otu0462	4.2936	-1.64062	0.01299	0.052262	1.28181	FALSE	Bacteroidetes_[G-3]	[G-3]_bacterium_HMT_280
Otu0463	5.93629	0.586298	0.36819	0.553575	0.256823	FALSE	Prevotella	sp._HMT_315
Otu0464	10.1642	-0.490142	0.382654	0.568233	0.245473	FALSE	Treponema	maltophilum
Otu0469	2.52387	1.98677	0.213256	0.378393	0.422057	FALSE	Alloprevotella	Alloprevotella_unclassified
Otu0474	3.79735	-2.73887	0.00256381	0.0161287	1.7924	TRUE	Veillonellaceae_[G-1]	[G-1]_bacterium_HMT_155
Otu0482	2.55671	-0.932908	0.168075	0.319527	0.495492	FALSE	Peptostreptococcaceae_[XI][G-4]	[XI][G-4]_bacterium_HMT_369
Otu0487	0.733059	0.576016	0.843918	0.904012	0.043826	FALSE	Bacteroidetes_[G-6]	[G-6]_bacterium_HMT_516
Otu0489	3.66806	-3.97787	2.32926e-05	0.000387811	3.41138	TRUE	Scardovia	wiggsiae
Otu0494	5.7925	0.87006	0.195082	0.351554	0.454008	FALSE	Peptostreptococcaceae_[XI][G-7]	[XI][G-7]_yurii_subspp._yurii_&_margaretiae
Otu0497	13.4393	1.04107	0.148569	0.297138	0.527042	FALSE	Bergeyella	sp._HMT_931
Otu0501	18.9968	0.991145	0.0817479	0.192413	0.715764	FALSE	Prevotella	sp._HMT_472
Otu0504	21.7518	-2.45735	0.0171502	0.0638062	1.19514	FALSE	Prevotella	sp._HMT_526
Otu0512	7.9933	-1.47381	0.11885	0.257013	0.590045	FALSE	Atopobium	rimae
Otu0518	10.4396	-0.500178	0.709882	0.819749	0.0863193	FALSE	Treponema	amylovorum
Otu0525	9.17447	-1.03982	0.158872	0.315894	0.500458	FALSE	Shuttleworthia	satelles
Otu0526	4.87634	-2.75231	2.35377e-05	0.000387811	3.41138	TRUE	Veillonella	dispar
Otu0529	0.804073	1.08824	0.629372	0.767154	0.115117	FALSE	Fusobacterium	necrophorum
Otu0531	3.70102	0.400662	0.672366	0.793989	0.100186	FALSE	Leptotrichia	sp._HMT_212
Otu0537	5.7631	-5.58213	5.06318e-08	2.50266e-06	5.6016	TRUE	Lactobacillus	ultunensis
Otu0538	3.25633	0.555851	0.54444	0.701514	0.153964	FALSE	Streptococcus	intermedius
Otu0541	3.04319	-1.10283	0.12702	0.271289	0.566568	FALSE	Peptostreptococcaceae_[XI][G-1]	[XI][G-1]_infirmum
Otu0544	1.73278	-1.0349	0.333237	0.512444	0.290354	FALSE	Desulfobulbus	sp._HMT_041
Otu0551	6.14334	-1.60927	0.0658481	0.161585	0.7916	FALSE	Clostridiales_[F-1][G-1]	[F-1][G-1]_bacterium_HMT_093
Otu0553	1.5138	-2.30927	0.171315	0.323906	0.489581	FALSE	Ottowia	sp._HMT_894
Otu0559	3.65212	1.01578	0.13998	0.286964	0.542172	FALSE	Leptotrichia	goodfellowii
Otu0567	3.10842	0.328633	0.735122	0.842226	0.0745713	FALSE	Butyrivibrio	sp._HMT_080
Otu0570	2.93867	-1.51473	0.0569181	0.146836	0.833167	FALSE	Selenomonas	artemidis
Otu0577	3.51199	-1.5829	0.140165	0.286964	0.542172	FALSE	Neisseria	bacilliformis
Otu0580	4.81357	-0.50438	0.45767	0.634557	0.19753	FALSE	Leptotrichia	sp._HMT_417
Otu0583	6.2124	-0.531989	0.627498	0.767154	0.115117	FALSE	Aggregatibacter	sp._HMT_898
Otu0586	2.89464	-1.52488	0.0570306	0.146836	0.833167	FALSE	Selenomonas	dianae
Otu0593	4.40491	-1.99341	0.16177	0.315894	0.500458	FALSE	Gracilibacteria_(GN02)_[G-1]	(GN02)_[G-1]_bacterium_HMT_871
Otu0601	1.55168	-0.553776	0.562072	0.720285	0.142496	FALSE	Lachnoanaerobaculum	saburreum
Otu0604	3.26525	-0.629673	0.48939	0.660504	0.180125	FALSE	Prevotella	marshii
Otu0608	4.52754	1.31358	0.0256521	0.0853426	1.06883	FALSE	Peptostreptococcaceae_[XI][G-2]	[XI][G-2]_bacterium_HMT_091
Otu0611	7.04762	-5.38364	5.97999e-07	2.06908e-05	4.68422	TRUE	Bifidobacterium	dentium
Otu0614	2.24864	0.869373	0.533639	0.694653	0.158232	FALSE	Saccharibacteria_(TM7)_[G-1]	(TM7)_[G-1]_bacterium_HMT_488
Otu0617	6.17896	4.71262	4.84212e-05	0.000698072	3.1561	TRUE	Lachnospiraceae_[G-2]	[G-2]_bacterium_HMT_088
Otu0620	1.02781	-1.82803	0.0403182	0.125173	0.902489	FALSE	Anaerolineae_[G-1]	[G-1]_bacterium_HMT_439
Otu0621	0.836083	-0.628295	0.666402	0.793989	0.100186	FALSE	Prevotella	sp._HMT_515
Otu0641	2.07705	1.00199	0.463553	0.636466	0.196225	FALSE	Prevotella	sp._HMT_376
Otu0649	5.45564	0.457484	0.43026	0.607636	0.216356	FALSE	Prevotella	saccharolytica
Otu0653	2.04401	4.40281	2.39423e-06	5.91717e-05	4.22789	TRUE	Mycoplasma	orale
Otu0659	2.5186	1.86015	0.055924	0.146836	0.833167	FALSE	Saccharibacteria_(TM7)_[G-1]	(TM7)_[G-1]_bacterium_HMT_869
Otu0665	1.79406	-3.83623	0.000741849	0.00675473	2.17039	TRUE	Mitsuokella	sp._HMT_131
Otu0666	6.5392	0.802811	0.265959	0.448543	0.348196	FALSE	Leptotrichia	sp._HMT_219
Otu0673	2.11292	-0.0352409	0.96414	0.978277	0.00953797	FALSE	Peptidiphaga	sp._HMT_183
Otu0674	0.724153	0.830938	0.492514	0.660504	0.180125	FALSE	Saccharibacteria_(TM7)_[G-8]	(TM7)_[G-8]_bacterium_HMT_955
Otu0676	0.685721	-2.98943	0.285526	0.468209	0.32956	FALSE	Peptostreptococcaceae_[XI][G-6]	Peptostreptococcaceae_[XI][G-6]_unclassified
Otu0687	2.02034	3.5534	0.000134533	0.00160512	2.79449	TRUE	Bacteroidetes_[F-1]_unclassified	Bacteroidetes_[F-1]_unclassified
Otu0688	1.56319	1.20444	0.518013	0.688574	0.162049	FALSE	Treponema	sp._HMT_235
Otu0689	13.2812	-0.845887	0.207519	0.370111	0.431668	FALSE	Prevotella	sp._HMT_300
Otu0690	1.4694	-2.99027	0.00377707	0.0221503	1.65462	TRUE	Treponema	sp._HMT_268
Otu0702	2.01016	-1.04235	0.39851	0.581791	0.235233	FALSE	Lachnospiraceae_[XIV]_unclassified	Lachnospiraceae_[XIV]_unclassified
Otu0712	2.93364	-4.45422	6.47302e-05	0.000829505	3.08118	TRUE	Dialister	micraerophilus
Otu0731	4.65519	-3.06813	0.0306482	0.0991055	1.0039	FALSE	Atopobium	sp._HMT_199
Otu0734	1.84137	0.25867	0.761339	0.863683	0.0636458	FALSE	Leptotrichia	sp._HMT_223
Otu0742	1.20737	-0.617189	0.524765	0.690375	0.160915	FALSE	Prevotella	sp._HMT_301
Otu0748	3.86652	-0.111675	0.875896	0.923963	0.0343453	FALSE	Tannerella	sp._HMT_808
Otu0758	1.28525	-2.06128	0.42027	0.600137	0.22175	FALSE	Gardnerella	vaginalis
Otu0763	2.44703	-4.34221	0.0254496	0.0853426	1.06883	FALSE	Proteobacteria_unclassified	Proteobacteria_unclassified
Otu0767	1.20844	1.11014	0.441109	0.620421	0.207313	FALSE	Parascardovia	denticolens
Otu0776	1.6571	-2.92362	0.000142884	0.00164792	2.78306	TRUE	Actinomyces	sp._HMT_178
Otu0779	0.947465	-2.01445	0.0401656	0.125173	0.902489	FALSE	Veillonellaceae_[G-1]	Veillonellaceae_[G-1]_unclassified
Otu0786	1.35381	-2.07441	0.0173711	0.0639405	1.19422	FALSE	Bacteroidetes_unclassified	Bacteroidetes_unclassified
Otu0790	2.10413	-4.2112	5.36038e-05	0.000741876	3.12967	TRUE	Propionibacterium	acidifaciens
Otu0793	1.85245	-3.05425	0.022123	0.0773189	1.11171	FALSE	Lachnospiraceae_[G-2]	Lachnospiraceae_[G-2]_unclassified
Otu0796	2.82783	0.602665	0.410357	0.591598	0.227973	FALSE	Capnocytophaga	sp._HMT_338
Otu0798	1.65858	1.37996	0.32062	0.501082	0.300091	FALSE	Capnocytophaga	sp._HMT_878
Otu0805	0.721777	-2.07506	0.137912	0.285734	0.544038	FALSE	Mollicutes_[G-2]	[G-2]_bacterium_HMT_906
Otu0807	3.11995	0.0803355	0.955005	0.971858	0.0123971	FALSE	Haemophilus	paraphrohaemolyticus
Otu0813	0.928128	-1.49772	0.13198	0.276251	0.558696	FALSE	Treponema	parvum
Otu0815	0.663711	-3.03458	0.349429	0.531476	0.274516	FALSE	Treponema	sp._HMT_249
Otu0832	1.30706	0.0345707	0.969874	0.980078	0.00873919	FALSE	Peptidiphaga	gingivicola
Otu0834	1.14436	-3.64492	0.0636711	0.157359	0.803109	FALSE	Treponema	sp._HMT_239
Otu0841	4.44271	-0.490312	0.421483	0.600137	0.22175	FALSE	Actinomyces	naeslundii
Otu0844	2.41558	-1.42337	0.0632195	0.157359	0.803109	FALSE	Pseudopropionibacterium	propionicum
Otu0862	1.6884	-1.02446	0.202287	0.362649	0.440514	FALSE	Staphylococcus	capitis
Otu0865	0.830274	-0.532027	0.681036	0.798774	0.0975761	FALSE	Leptotrichia	sp._HMT_847
Otu0866	1.62668	1.61432	0.0479965	0.136121	0.866074	FALSE	Actinomyces	massiliensis
Otu0869	0.934621	-1.5564	0.455273	0.634557	0.19753	FALSE	Treponema	sp._HMT_226
Otu0875	1.63687	-0.136446	0.886635	0.928609	0.0321671	FALSE	Campylobacter	curvus
Otu0876	1.41183	-3.2077	0.0019318	0.0131059	1.88253	TRUE	Cryptobacterium	curtum
Otu0877	1.48811	-0.196655	0.826424	0.904012	0.043826	FALSE	Johnsonella	ignava
Otu0888	2.53434	-0.592335	0.409376	0.591598	0.227973	FALSE	Peptococcus	sp._HMT_167
Otu0898	1.07582	-3.48519	0.0177401	0.0646113	1.18969	FALSE	Lactobacillus	oris
Otu0912	1.47369	-1.25431	0.287702	0.469552	0.328316	FALSE	Tannerella	sp._HMT_916
Otu0918	1.01248	-0.8784	0.588143	0.745413	0.127603	FALSE	Capnocytophaga	haemolytica
Otu0927	1.54473	1.52324	0.363628	0.549412	0.260102	FALSE	Neisseria	sp._HMT_020
Otu0939	3.44357	-2.45368	0.00849236	0.0397075	1.40113	TRUE	Bergeyella	sp._HMT_907
Otu0950	1.12038	-1.93861	0.317056	0.500919	0.300232	FALSE	Treponema	sp._HMT_256
Otu0964	1.28274	2.13503	0.315888	0.500919	0.300232	FALSE	Prevotella	enoeca
Otu0966	0.700394	-1.42788	0.323658	0.501082	0.300091	FALSE	Fretibacterium	sp._HMT_361
Otu0985	1.64645	-4.02685	1.2872e-05	0.000247429	3.60655	TRUE	Lachnospiraceae_[G-7]	[G-7]_bacterium_HMT_163
Otu0993	1.3252	-4.02981	0.0530478	0.142283	0.846846	FALSE	Leptotrichia	sp._HMT_879
Otu0996	0.72581	0.872322	0.607578	0.761674	0.118231	FALSE	Actinomyces	cardiffensis
Otu0999	1.36618	-2.00795	0.371631	0.554243	0.2563	FALSE	Bacteroidetes_[G-5]	Bacteroidetes_[G-5]_unclassified
Otu1001	2.11015	-0.715769	0.264847	0.448543	0.348196	FALSE	Veillonellaceae_[G-1]	[G-1]_bacterium_HMT_150
Otu1013	0.734334	-1.76233	0.264669	0.448543	0.348196	FALSE	Prevotellaceae_unclassified	Prevotellaceae_unclassified
Otu1026	0.665931	-0.215064	0.820859	0.904012	0.043826	FALSE	Erysipelotrichaceae_[G-1]	[G-1]_bacterium_HMT_905
Otu1029	1.26847	0.0640676	0.974413	0.980078	0.00873919	FALSE	Bacteroidetes_[G-3]	Bacteroidetes_[G-3]_unclassified
Otu1044	2.96906	-4.55387	3.03342e-05	0.000469335	3.32852	TRUE	Megasphaera	sp._HMT_123
Otu1050	1.40495	-2.60351	0.0127203	0.0517789	1.28585	FALSE	Oribacterium	sp._HMT_102
Otu1062	4.7389	-2.05816	0.00571999	0.0291046	1.53604	TRUE	Prevotella	buccae
Otu1068	0.768799	-1.44429	0.272581	0.455619	0.341398	FALSE	Stomatobaculum	sp._HMT_373
Otu1086	0.690196	-1.3962	0.312429	0.498158	0.302633	FALSE	Actinomyces	sp._HMT_448
Otu1094	1.22852	-3.67561	0.100188	0.225098	0.647628	FALSE	Aggregatibacter	actinomycetemcomitans
Otu1131	0.935825	-2.67306	0.0147952	0.0575184	1.24019	FALSE	Olsenella	sp._HMT_807
Otu1132	0.93357	3.05433	0.265948	0.448543	0.348196	FALSE	Mycoplasma	fermentans
Otu1258	0.941293	-2.83208	0.3244	0.501082	0.300091	FALSE	Prevotella	bivia
Otu1582	1.64144	-1.63457	0.128535	0.272841	0.56409	FALSE	Prevotella	sp._HMT_313
Otu1775	0.685887	-1.1708	0.458495	0.634557	0.19753	FALSE	Scardovia	inopinata

## Sheet: 1 vs 23 Diff Abundance
TOTAL	baseMean	log2FoldChange	pvalue	padj	log_padj	threshold	Genus	Species
Otu0001	4000.23	-0.0575936	0.891458	0.987128	0.0056265	FALSE	Prevotella	melaninogenica
Otu0002	3532.19	0.749795	0.246297	0.652582	0.185365	FALSE	Porphyromonas	pasteri
Otu0003	3398.17	-0.255448	0.548518	0.893121	0.0490898	FALSE	Streptococcus	oralis_subsp._dentisani_clade_058
Otu0004	2894.45	-0.488306	0.52967	0.873392	0.058791	FALSE	Prevotella	Prevotella_unclassified
Otu0005	2951.07	0.448212	0.34346	0.765551	0.116026	FALSE	Haemophilus	parainfluenzae
Otu0006	2465.38	1.16219	0.0997722	0.455993	0.341042	FALSE	Fusobacterium	periodonticum
Otu0007	1321.04	0.40234	0.794495	0.977355	0.00994783	FALSE	Neisseria	perflava
Otu0008	1587.96	-0.233916	0.650434	0.942735	0.0256101	FALSE	Veillonella	Veillonella_unclassified
Otu0009	1270.97	0.342501	0.640045	0.942735	0.0256101	FALSE	Prevotella	pallens
Otu0010	1852.79	-0.677376	0.490226	0.844278	0.0735148	FALSE	Neisseria	Neisseria_unclassified
Otu0011	1228.71	0.025193	0.969314	0.994499	0.00239556	FALSE	Saccharibacteria_(TM7)_[G-1]	(TM7)_[G-1]_bacterium_HMT_352
Otu0012	1174.29	0.659846	0.125414	0.491263	0.308686	FALSE	Streptococcus	Streptococcus_unclassified
Otu0013	1296.89	0.395375	0.452082	0.829263	0.0813075	FALSE	Leptotrichia	Leptotrichia_unclassified
Otu0014	1168.56	-0.30058	0.714343	0.965534	0.0152325	FALSE	Streptococcus	salivarius
Otu0015	813.879	-0.200235	0.67702	0.942735	0.0256101	FALSE	Rothia	mucilaginosa
Otu0016	1015.68	0.136865	0.876556	0.987128	0.0056265	FALSE	Veillonella	atypica
Otu0017	737.177	1.22361	0.0178109	0.251197	0.599986	FALSE	Veillonella	parvula
Otu0018	738.251	-0.715241	0.318016	0.74124	0.130041	FALSE	Alloprevotella	sp._HMT_473
Otu0019	718.501	-0.722434	0.414609	0.797893	0.0980552	FALSE	Alloprevotella	sp._HMT_308
Otu0020	570.52	-0.180414	0.681628	0.942735	0.0256101	FALSE	Granulicatella	adiacens
Otu0021	466.074	0.580987	0.307254	0.721582	0.141714	FALSE	Alloprevotella	tannerae
Otu0022	624.288	-0.774201	0.332627	0.755948	0.121508	FALSE	Streptococcus	parasanguinis_clade_411
Otu0023	584.604	1.86498	0.113263	0.455993	0.341042	FALSE	Gemella	sanguinis
Otu0024	740.831	-0.50005	0.559952	0.899404	0.0460452	FALSE	Capnocytophaga	leadbetteri
Otu0025	537.677	0.469056	0.522427	0.869847	0.0605571	FALSE	Campylobacter	Campylobacter_unclassified
Otu0026	468.03	-0.706636	0.208161	0.61457	0.211429	FALSE	Fusobacterium	Fusobacterium_unclassified
Otu0027	520.648	-0.296415	0.699739	0.951399	0.0216374	FALSE	Prevotella	salivae
Otu0028	473.184	0.181162	0.84651	0.987128	0.0056265	FALSE	Prevotella	veroralis
Otu0029	550.39	0.839528	0.521314	0.869847	0.0605571	FALSE	Alloprevotella	sp._HMT_914
Otu0030	418.219	-0.993699	0.107593	0.455993	0.341042	FALSE	Atopobium	Atopobium_unclassified
Otu0032	373.184	0.235168	0.72267	0.965534	0.0152325	FALSE	Fusobacterium	nucleatum_subsp._vincentii
Otu0033	231.976	-0.376162	0.687566	0.943121	0.0254324	FALSE	Prevotella	intermedia
Otu0034	345.54	-0.0704007	0.912319	0.987128	0.0056265	FALSE	Saccharibacteria_(TM7)_[G-3]	(TM7)_[G-3]_bacterium_HMT_351
Otu0035	319.846	-2.63909	0.00407042	0.0999217	1.00034	FALSE	Neisseria	macacae
Otu0036	773.318	-0.0355206	0.970222	0.994499	0.00239556	FALSE	Prevotella	nanceiensis
Otu0037	322.772	1.42139	0.00705752	0.146738	0.833456	FALSE	Oribacterium	Oribacterium_unclassified
Otu0038	293.447	3.34785	0.086574	0.43287	0.363642	FALSE	Veillonella	rogosae
Otu0039	232.29	-0.231744	0.768609	0.965534	0.0152325	FALSE	Ruminococcaceae_[G-1]	[G-1]_bacterium_HMT_075
Otu0040	200.131	-1.37263	0.111979	0.455993	0.341042	FALSE	Porphyromonas	Porphyromonas_unclassified
Otu0041	330.575	0.468167	0.497653	0.84765	0.0717833	FALSE	Actinomyces	graevenitzii
Otu0042	302.971	0.927247	0.412592	0.797893	0.0980552	FALSE	Leptotrichia	sp._HMT_221
Otu0043	222.696	0.244953	0.766024	0.965534	0.0152325	FALSE	Leptotrichia	sp._HMT_215
Otu0044	266.143	-0.283405	0.723373	0.965534	0.0152325	FALSE	Saccharibacteria_(TM7)_[G-6]	(TM7)_[G-6]_bacterium_HMT_870
Otu0045	263.728	-0.225909	0.642693	0.942735	0.0256101	FALSE	Campylobacter	rectus
Otu0046	341.785	-3.60655	2.55475e-06	0.000791973	3.10129	TRUE	Gemella	Gemella_unclassified
Otu0048	207.871	-1.72868	0.21722	0.62933	0.201121	FALSE	Porphyromonas	gingivalis
Otu0049	253.156	7.92663	1.17053e-05	0.00181432	2.74129	TRUE	Prevotella	aurantiaca
Otu0050	218.099	-2.02501	0.294848	0.714085	0.14625	FALSE	Leptotrichia	sp._HMT_218
Otu0051	341.139	-4.51909	0.0620045	0.411558	0.385569	FALSE	Neisseria	subflava
Otu0052	340.494	-0.230027	0.792966	0.977355	0.00994783	FALSE	Porphyromonas	endodontalis
Otu0053	177.899	1.59482	0.0572694	0.411558	0.385569	FALSE	Stomatobaculum	sp._HMT_097
Otu0054	25.4102	-2.55071	0.162285	0.542336	0.265732	FALSE	Sneathia	Sneathia_unclassified
Otu0055	185.212	1.45903	0.0254836	0.287144	0.5419	FALSE	Capnocytophaga	sputigena
Otu0057	214.706	4.24186	0.00203685	0.0902035	1.04478	FALSE	Prevotella	shahii
Otu0058	252.565	0.679246	0.611613	0.937393	0.0280782	FALSE	Absconditabacteria_(SR1)_[G-1]	(SR1)_[G-1]_bacterium_HMT_875
Otu0059	161.567	1.23674	0.0202578	0.251197	0.599986	FALSE	Bergeyella	sp._HMT_322
Otu0060	153.586	-0.619853	0.270093	0.680722	0.16703	FALSE	Solobacterium	moorei
Otu0061	165.879	0.676921	0.36256	0.765551	0.116026	FALSE	Oribacterium	asaccharolyticum
Otu0063	123.778	1.02317	0.265	0.680722	0.16703	FALSE	Oribacterium	parvum
Otu0064	69.8736	0.271396	0.772427	0.965534	0.0152325	FALSE	Treponema	sp._HMT_237
Otu0065	380.484	-0.27571	0.738768	0.965534	0.0152325	FALSE	Megasphaera	micronuciformis
Otu0066	126.441	-0.332813	0.542044	0.889066	0.0510658	FALSE	Rothia	Rothia_unclassified
Otu0067	520.919	0.401972	0.419537	0.797893	0.0980552	FALSE	Actinomyces	sp._HMT_180
Otu0068	101.479	-0.328689	0.66186	0.942735	0.0256101	FALSE	Peptostreptococcus	stomatis
Otu0069	64.804	0.328963	0.660034	0.942735	0.0256101	FALSE	Peptostreptococcaceae_[XI][G-1]	[XI][G-1]_sulci
Otu0070	124.714	-0.107657	0.91389	0.987128	0.0056265	FALSE	Stomatobaculum	longum
Otu0072	141.092	0.846924	0.019743	0.251197	0.599986	FALSE	Catonella	morbi
Otu0073	110.711	0.0689078	0.922782	0.988448	0.00504634	FALSE	Ruminococcaceae_[G-2]	[G-2]_bacterium_HMT_085
Otu0074	79.997	2.36575	0.0259356	0.287144	0.5419	FALSE	Campylobacter	sp._HMT_044
Otu0075	133.641	0.487711	0.515707	0.869847	0.0605571	FALSE	Selenomonas	sp._HMT_136
Otu0076	52.806	-5.85076	0.000722982	0.0444714	1.35192	TRUE	Bergeyella	sp._HMT_206
Otu0078	113.349	-1.65688	0.00419026	0.0999217	1.00034	FALSE	Aggregatibacter	Aggregatibacter_unclassified
Otu0079	108.104	-0.296766	0.684244	0.942735	0.0256101	FALSE	Leptotrichia	sp._HMT_225
Otu0080	137.857	0.320418	0.588303	0.928189	0.0323637	FALSE	Prevotella	nigrescens
Otu0084	42.9665	0.109713	0.902213	0.987128	0.0056265	FALSE	Filifactor	alocis
Otu0085	215.082	1.24009	0.0398529	0.352983	0.452246	FALSE	Capnocytophaga	Capnocytophaga_unclassified
Otu0086	78.7356	1.611	0.0832755	0.430257	0.366273	FALSE	Butyrivibrio	sp._HMT_455
Otu0088	246.497	-1.60811	0.0618908	0.411558	0.385569	FALSE	Alloprevotella	rava
Otu0089	81.1381	1.29809	0.0201234	0.251197	0.599986	FALSE	Lachnoanaerobaculum	Lachnoanaerobaculum_unclassified
Otu0090	81.2463	1.14234	0.23459	0.636569	0.196155	FALSE	Absconditabacteria_(SR1)_[G-1]	(SR1)_[G-1]_bacterium_HMT_345
Otu0094	47.5086	0.535431	0.615603	0.937393	0.0280782	FALSE	Saccharibacteria_(TM7)_[G-5]	(TM7)_[G-5]_bacterium_HMT_356
Otu0098	104.992	-0.268728	0.652736	0.942735	0.0256101	FALSE	Treponema	Treponema_unclassified
Otu0099	70.3172	-0.874426	0.352441	0.765551	0.116026	FALSE	Granulicatella	elegans
Otu0100	89.5418	-2.19317	0.0389067	0.352983	0.452246	FALSE	Aggregatibacter	sp._HMT_512
Otu0101	185.163	-0.473652	0.470268	0.833046	0.0793308	FALSE	Capnocytophaga	granulosa
Otu0102	88.9493	3.05904	0.000227014	0.0234581	1.62971	TRUE	Lachnospiraceae_[G-3]	[G-3]_bacterium_HMT_100
Otu0103	84.3531	0.0507665	0.954217	0.994499	0.00239556	FALSE	Lachnoanaerobaculum	orale
Otu0105	91.7906	-0.643177	0.297693	0.715387	0.145459	FALSE	Saccharibacteria_(TM7)_[G-1]	Saccharibacteria_(TM7)_[G-1]_unclassified
Otu0106	159.085	-1.67254	0.00792434	0.149198	0.826237	FALSE	Haemophilus	Haemophilus_unclassified
Otu0107	146.133	-0.632267	0.400227	0.785255	0.104989	FALSE	Gemella	morbillorum
Otu0108	39.6625	0.301887	0.672076	0.942735	0.0256101	FALSE	Tannerella	forsythia
Otu0109	60.9619	-0.80412	0.360072	0.765551	0.116026	FALSE	Treponema	denticola
Otu0110	27.1038	-0.62387	0.602998	0.937393	0.0280782	FALSE	Lachnospiraceae_[G-2]	[G-2]_bacterium_HMT_096
Otu0113	62.623	-0.141078	0.862392	0.987128	0.0056265	FALSE	Absconditabacteria_(SR1)_[G-1]	(SR1)_[G-1]_bacterium_HMT_874
Otu0114	41.0326	-0.608231	0.616865	0.937393	0.0280782	FALSE	Mycoplasma	faucium
Otu0116	89.6876	-0.100389	0.904618	0.987128	0.0056265	FALSE	Prevotella	denticola
Otu0117	29.9611	-2.3227	0.00710025	0.146738	0.833456	FALSE	Haemophilus	sp._HMT_036
Otu0118	77.3258	-0.183427	0.781841	0.969483	0.01346	FALSE	Bacteroidales_[G-2]	[G-2]_bacterium_HMT_274
Otu0119	37.4707	-1.24923	0.149437	0.526425	0.278664	FALSE	Abiotrophia	defectiva
Otu0120	47.6354	0.0852826	0.918814	0.988448	0.00504634	FALSE	Leptotrichia	wadei
Otu0121	67.2691	0.0727518	0.912784	0.987128	0.0056265	FALSE	Lautropia	mirabilis
Otu0123	50.5124	-0.537997	0.425602	0.804491	0.0944786	FALSE	Leptotrichia	hongkongensis
Otu0124	58.4991	0.0753836	0.873822	0.987128	0.0056265	FALSE	Saccharibacteria_(TM7)_[G-1]	(TM7)_[G-1]_bacterium_HMT_346
Otu0125	36.6034	0.413383	0.457974	0.831676	0.0800461	FALSE	Treponema	socranskii
Otu0126	39.507	0.597418	0.368968	0.765551	0.116026	FALSE	Selenomonas	sputigena
Otu0127	57.004	-2.00326	0.058536	0.411558	0.385569	FALSE	Veillonella	sp._HMT_780
Otu0128	40.3667	1.34857	0.131921	0.498727	0.302137	FALSE	Capnocytophaga	gingivalis
Otu0130	41.6336	0.299094	0.854831	0.987128	0.0056265	FALSE	Tannerella	Tannerella_unclassified
Otu0131	46.7804	-0.530376	0.435086	0.81251	0.0901715	FALSE	Neisseria	elongata
Otu0132	51.0737	0.644977	0.268057	0.680722	0.16703	FALSE	Campylobacter	gracilis
Otu0136	60.1182	0.937922	0.131461	0.498727	0.302137	FALSE	Tannerella	sp._HMT_286
Otu0137	69.4264	-1.05635	0.140708	0.519281	0.284597	FALSE	Parvimonas	micra
Otu0139	32.8384	-2.24727	0.175399	0.549229	0.260246	FALSE	Prevotella	sp._HMT_304
Otu0140	73.4525	-0.0695467	0.891113	0.987128	0.0056265	FALSE	Actinomyces	Actinomyces_unclassified
Otu0141	29.6244	-0.909983	0.0786551	0.421078	0.375637	FALSE	Prevotella	sp._HMT_317
Otu0143	20.685	1.49032	0.147454	0.526425	0.278664	FALSE	Bacteroidetes_[G-5]	[G-5]_bacterium_HMT_511
Otu0145	42.2235	0.691396	0.195283	0.588704	0.230103	FALSE	Mogibacterium	vescum
Otu0146	39.6232	-0.067508	0.925147	0.988448	0.00504634	FALSE	Rothia	aeria
Otu0149	25.985	0.0764556	0.953525	0.994499	0.00239556	FALSE	Peptostreptococcaceae_[XI][G-5]	[XI][G-5]_saphenum
Otu0151	19.5501	-4.54372	0.0123538	0.201562	0.695592	FALSE	Gracilibacteria_(GN02)_[G-2]	(GN02)_[G-2]_bacterium_HMT_873
Otu0153	39.8675	1.05032	0.326446	0.749617	0.125161	FALSE	Leptotrichia	sp._HMT_498
Otu0155	25.2584	-0.388394	0.756364	0.965534	0.0152325	FALSE	Peptostreptococcaceae_[XI][G-6]	[XI][G-6]_nodatum
Otu0157	13.0424	-3.16479	0.0971811	0.455993	0.341042	FALSE	Prevotella	scopos
Otu0158	44.0239	0.155784	0.876265	0.987128	0.0056265	FALSE	Prevotella	pleuritidis
Otu0160	20.8146	0.922775	0.108964	0.455993	0.341042	FALSE	Dialister	invisus
Otu0162	52.9867	-0.331446	0.859874	0.987128	0.0056265	FALSE	Haemophilus	sputorum
Otu0164	8.49974	-3.8602	0.168902	0.542336	0.265732	FALSE	Moraxella	sp._HMT_276
Otu0165	70.7607	0.457947	0.735824	0.965534	0.0152325	FALSE	Fusobacterium	sp._HMT_203
Otu0168	27.9069	-3.16895	0.0385231	0.352983	0.452246	FALSE	Leptotrichiaceae_unclassified	Leptotrichiaceae_unclassified
Otu0172	31.8557	-0.744443	0.180483	0.553958	0.256523	FALSE	Selenomonas	Selenomonas_unclassified
Otu0174	133.701	1.05064	0.0787824	0.421078	0.375637	FALSE	Prevotella	oris
Otu0178	5.47999	-4.28753	0.00405762	0.0999217	1.00034	FALSE	Fusobacterium	sp._HMT_248
Otu0181	21.5466	-0.0094291	0.988768	0.994499	0.00239556	FALSE	Cardiobacterium	hominis
Otu0182	35.3638	-1.57662	0.0557623	0.411558	0.385569	FALSE	Leptotrichia	shahii
Otu0183	19.1211	-1.2486	0.228739	0.635101	0.197157	FALSE	Kingella	Kingella_unclassified
Otu0185	33.9977	-1.49083	0.303214	0.718292	0.143699	FALSE	Treponema	sp._HMT_257
Otu0186	43.4845	0.241707	0.837508	0.987128	0.0056265	FALSE	Treponema	sp._HMT_230
Otu0191	20.8236	1.26527	0.0687665	0.411558	0.385569	FALSE	Kingella	oralis
Otu0193	46.9188	-1.81244	0.0641362	0.411558	0.385569	FALSE	Neisseria	oralis
Otu0194	61.6331	-2.22811	0.0807123	0.424082	0.372551	FALSE	Porphyromonas	sp._HMT_930
Otu0197	9.54191	0.0333167	0.986619	0.994499	0.00239556	FALSE	Treponema	sp._HMT_238
Otu0199	26.1701	0.521452	0.594517	0.93081	0.0311389	FALSE	Bergeyella	Bergeyella_unclassified
Otu0200	16.528	-1.23534	0.274668	0.686671	0.163252	FALSE	Saccharibacteria_(TM7)_[G-1]	(TM7)_[G-1]_bacterium_HMT_349
Otu0202	24.0923	0.317084	0.861221	0.987128	0.0056265	FALSE	Capnocytophaga	sp._HMT_332
Otu0204	14.0904	0.39707	0.743181	0.965534	0.0152325	FALSE	Treponema	lecithinolyticum
Otu0211	11.8525	0.714391	0.394978	0.7829	0.106294	FALSE	Campylobacter	concisus
Otu0212	6.83922	1.36605	0.222615	0.635101	0.197157	FALSE	Selenomonas	sp._HMT_478
Otu0213	14.4295	-0.608554	0.458763	0.831676	0.0800461	FALSE	Peptostreptococcaceae_[XI][G-9]	[XI][G-9]_brachy
Otu0214	3.104	-0.205904	0.867693	0.987128	0.0056265	FALSE	Kingella	sp._HMT_012
Otu0217	26.0669	0.800998	0.283814	0.703858	0.152515	FALSE	Eikenella	corrodens
Otu0218	12.8411	0.352591	0.661495	0.942735	0.0256101	FALSE	Fretibacterium	fastidiosum
Otu0219	7.15633	-0.503193	0.80228	0.981286	0.0082046	FALSE	Bacteroidetes_[G-5]	[G-5]_bacterium_HMT_505
Otu0220	14.4999	-2.44326	0.0780122	0.421078	0.375637	FALSE	Lactobacillus	gasseri
Otu0222	1.52405	0.461039	0.846357	0.987128	0.0056265	FALSE	Lactobacillus	fermentum
Otu0224	8.93814	-1.24685	0.369395	0.765551	0.116026	FALSE	Treponema	sp._HMT_258
Otu0227	34.0327	-0.127413	0.867888	0.987128	0.0056265	FALSE	Leptotrichia	sp._HMT_392
Otu0228	22.2642	4.61221	0.000860736	0.0444714	1.35192	TRUE	Peptostreptococcaceae_[XI][G-5]	[XI][G-5]_bacterium_HMT_493
Otu0234	10.2181	0.802654	0.151789	0.528704	0.276787	FALSE	Prevotella	maculosa
Otu0239	6.44152	-4.88792	0.0221151	0.26368	0.578922	FALSE	Treponema	sp._HMT_927
Otu0244	29.7272	3.02818	0.0135375	0.209831	0.67813	FALSE	Peptostreptococcaceae_[XI][G-7]	Peptostreptococcaceae_[XI][G-7]_unclassified
Otu0246	37.2524	-0.433196	0.828263	0.987128	0.0056265	FALSE	Veillonella	sp._HMT_917
Otu0247	5.13252	-2.0504	0.100551	0.455993	0.341042	FALSE	Prevotella	multisaccharivorax
Otu0249	10.2775	0.18288	0.771552	0.965534	0.0152325	FALSE	Dialister	pneumosintes
Otu0250	11.8464	1.14523	0.363396	0.765551	0.116026	FALSE	Peptococcus	Peptococcus_unclassified
Otu0251	20.8092	1.6452	0.0690356	0.411558	0.385569	FALSE	Capnocytophaga	sp._HMT_336
Otu0253	14.6761	-1.35567	0.149301	0.526425	0.278664	FALSE	Alloprevotella	sp._HMT_912
Otu0255	9.87011	1.26952	0.445775	0.82256	0.0848322	FALSE	Leptotrichia	sp._HMT_463
Otu0259	11.3277	-0.0102565	0.99612	0.99612	0.00168836	FALSE	Saccharibacteria_(TM7)_[G-1]	(TM7)_[G-1]_bacterium_HMT_348
Otu0261	21.2687	-1.32497	0.172241	0.544844	0.263727	FALSE	Neisseriaceae_unclassified	Neisseriaceae_unclassified
Otu0264	19.086	-0.473154	0.583754	0.928189	0.0323637	FALSE	Fretibacterium	Fretibacterium_unclassified
Otu0265	2.23825	-3.70902	0.0782764	0.421078	0.375637	FALSE	Pasteurellaceae_unclassified	Pasteurellaceae_unclassified
Otu0269	5.53112	-2.11652	0.0717456	0.411873	0.385237	FALSE	Atopobium	sp._HMT_416
Otu0272	6.99291	-1.87299	0.0858698	0.43287	0.363642	FALSE	Prevotella	dentalis
Otu0274	9.85093	-0.0709866	0.967521	0.994499	0.00239556	FALSE	Leptotrichia	hofstadii
Otu0276	7.41474	-1.79715	0.229456	0.635101	0.197157	FALSE	Actinomyces	sp._HMT_169
Otu0278	2.75608	-4.35405	0.126418	0.491263	0.308686	FALSE	Mollicutes_[G-1]	[G-1]_bacterium_HMT_504
Otu0279	54.3182	-0.634858	0.462583	0.833046	0.0793308	FALSE	Porphyromonas	catoniae
Otu0280	48.9729	-0.64356	0.60929	0.937393	0.0280782	FALSE	Prevotella	sp._HMT_443
Otu0281	16.8221	0.321461	0.813749	0.987128	0.0056265	FALSE	Prevotella	sp._HMT_396
Otu0284	15.1254	0.819238	0.323502	0.7484	0.125866	FALSE	Streptococcus	anginosus
Otu0289	4.40675	-2.05184	0.197352	0.588704	0.230103	FALSE	Treponema	sp._HMT_270
Otu0290	7.74333	0.120611	0.927865	0.988448	0.00504634	FALSE	Saccharibacteria_(TM7)_[G-2]	(TM7)_[G-2]_bacterium_HMT_350
Otu0297	18.0369	-0.326264	0.692689	0.945964	0.0241256	FALSE	Bacteria_unclassified	Bacteria_unclassified
Otu0301	11.968	2.13025	0.145717	0.526425	0.278664	FALSE	Porphyromonas	uenonis
Otu0302	15.3876	2.83707	0.068554	0.411558	0.385569	FALSE	Aggregatibacter	aphrophilus
Otu0303	9.53935	-6.14836	0.00818183	0.149198	0.826237	FALSE	Bifidobacterium	longum
Otu0304	3.58255	-5.57028	0.00974354	0.167805	0.775194	FALSE	Lactobacillus	salivarius
Otu0307	6.31801	-0.534521	0.550717	0.893121	0.0490898	FALSE	Bacteroidaceae_[G-1]	[G-1]_bacterium_HMT_272
Otu0308	14.2327	0.513896	0.678216	0.942735	0.0256101	FALSE	Gracilibacteria_(GN02)_[G-1]	(GN02)_[G-1]_bacterium_HMT_872
Otu0311	11.3917	-0.991327	0.383759	0.772502	0.112101	FALSE	Streptococcus	mutans
Otu0313	3.14416	-0.0246785	0.985401	0.994499	0.00239556	FALSE	Mitsuokella	sp._HMT_521
Otu0317	20.1008	-1.2691	0.37751	0.772502	0.112101	FALSE	Prevotella	sp._HMT_309
Otu0319	4.70915	-2.74714	0.110558	0.455993	0.341042	FALSE	Prevotella	sp._HMT_942
Otu0323	6.74897	-1.29733	0.483569	0.837466	0.0770328	FALSE	Saccharibacteria_(TM7)_[G-1]	(TM7)_[G-1]_bacterium_HMT_952
Otu0324	9.44498	0.746081	0.290387	0.70882	0.149464	FALSE	Prevotella	baroniae
Otu0326	2.58379	0.150484	0.874217	0.987128	0.0056265	FALSE	Pseudoramibacter	alactolyticus
Otu0328	2.17847	0.0760832	0.961235	0.994499	0.00239556	FALSE	Alloscardovia	omnicolens
Otu0336	33.5148	0.175753	0.683554	0.942735	0.0256101	FALSE	Corynebacterium	matruchotii
Otu0338	18.6123	0.569619	0.38674	0.773479	0.111551	FALSE	Capnocytophaga	sp._HMT_326
Otu0344	10.6457	-0.380184	0.681922	0.942735	0.0256101	FALSE	Selenomonas	sp._HMT_481
Otu0353	13.6624	0.657355	0.589849	0.928189	0.0323637	FALSE	Bacteroidetes_[G-3]	[G-3]_bacterium_HMT_365
Otu0354	11.1096	-5.4643	0.00236007	0.0914105	1.039	FALSE	Saccharibacteria_(TM7)_[G-4]	(TM7)_[G-4]_bacterium_HMT_355
Otu0358	16.7716	-0.459451	0.632179	0.942735	0.0256101	FALSE	Lachnospiraceae_[G-8]	[G-8]_bacterium_HMT_500
Otu0359	9.83392	-0.145705	0.91043	0.987128	0.0056265	FALSE	Lactobacillus	Lactobacillus_unclassified
Otu0361	40.7505	-0.187693	0.770246	0.965534	0.0152325	FALSE	Actinomyces	lingnae_[Not_Validly_Published]
Otu0362	5.97863	0.67332	0.382203	0.772502	0.112101	FALSE	Mogibacterium	timidum
Otu0364	20.8458	0.24031	0.73178	0.965534	0.0152325	FALSE	Selenomonas	noxia
Otu0367	5.2693	0.37101	0.524714	0.869847	0.0605571	FALSE	Oribacterium	sp._HMT_078
Otu0369	4.6024	0.24292	0.834137	0.987128	0.0056265	FALSE	Catonella	sp._HMT_451
Otu0373	5.03756	-1.86546	0.467589	0.833046	0.0793308	FALSE	Bacteroidetes_[G-5]	[G-5]_bacterium_HMT_507
Otu0375	5.40246	-2.89193	0.140364	0.519281	0.284597	FALSE	Bacteroidetes_[G-3]	[G-3]_bacterium_HMT_503
Otu0382	4.73394	-0.329592	0.676102	0.942735	0.0256101	FALSE	Streptococcus	constellatus
Otu0383	30.3382	-3.49208	0.00317843	0.0985312	1.00643	FALSE	Haemophilus	sp._HMT_908
Otu0399	14.0263	-0.389418	0.669258	0.942735	0.0256101	FALSE	Saccharibacteria_(TM7)_[G-1]	(TM7)_[G-1]_bacterium_HMT_347
Otu0403	38.872	-0.132576	0.857444	0.987128	0.0056265	FALSE	Prevotella	oulorum
Otu0404	16.2236	0.041283	0.953591	0.994499	0.00239556	FALSE	Corynebacterium	durum
Otu0408	5.60094	-2.24925	0.236146	0.636569	0.196155	FALSE	Treponema	sp._HMT_262
Otu0410	14.4339	1.76598	0.107127	0.455993	0.341042	FALSE	Prevotella	sp._HMT_475
Otu0417	7.405	0.522267	0.516921	0.869847	0.0605571	FALSE	Anaeroglobus	geminatus
Otu0420	35.5412	-0.435205	0.762281	0.965534	0.0152325	FALSE	Prevotella	sp._HMT_305
Otu0422	1.90875	-0.562505	0.746703	0.965534	0.0152325	FALSE	Treponema	sp._HMT_951
Otu0426	4.59781	-3.70513	0.0508356	0.404078	0.393535	FALSE	Capnocytophaga	sp._HMT_863
Otu0439	14.9188	-2.46194	0.169699	0.542336	0.265732	FALSE	Simonsiella	muelleri
Otu0442	3.33344	-1.15865	0.481823	0.837466	0.0770328	FALSE	Absconditabacteria_(SR1)_[G-1]	Absconditabacteria_(SR1)_[G-1]_unclassified
Otu0445	3.0856	0.970269	0.254053	0.66182	0.17926	FALSE	Selenomonas	flueggei
Otu0446	5.15132	2.20212	0.0307285	0.317528	0.498219	FALSE	Peptostreptococcaceae_[XI][G-7]	[XI][G-7]_bacterium_HMT_081
Otu0448	4.59011	1.85913	0.0184189	0.251197	0.599986	FALSE	Prevotella	oralis
Otu0450	9.37315	0.176841	0.82669	0.987128	0.0056265	FALSE	Cardiobacterium	valvarum
Otu0451	3.76658	-0.290704	0.804021	0.981286	0.0082046	FALSE	Bulleidia	extructa
Otu0452	3.97183	0.593103	0.396501	0.7829	0.106294	FALSE	Prevotella	micans
Otu0455	3.30054	-1.13826	0.382548	0.772502	0.112101	FALSE	Johnsonella	sp._HMT_166
Otu0458	8.22793	0.118353	0.89823	0.987128	0.0056265	FALSE	Mycoplasma	salivarium
Otu0462	4.2936	-0.937144	0.251674	0.661178	0.179682	FALSE	Bacteroidetes_[G-3]	[G-3]_bacterium_HMT_280
Otu0463	5.93629	0.560159	0.495372	0.84765	0.0717833	FALSE	Prevotella	sp._HMT_315
Otu0464	10.1642	-1.54949	0.0341912	0.331227	0.479875	FALSE	Treponema	maltophilum
Otu0469	2.52387	-2.98041	0.160543	0.542336	0.265732	FALSE	Alloprevotella	Alloprevotella_unclassified
Otu0474	3.79735	0.755303	0.465351	0.833046	0.0793308	FALSE	Veillonellaceae_[G-1]	[G-1]_bacterium_HMT_155
Otu0482	2.55671	0.0664001	0.935234	0.992885	0.00310105	FALSE	Peptostreptococcaceae_[XI][G-4]	[XI][G-4]_bacterium_HMT_369
Otu0489	3.66806	-2.18203	0.0467795	0.391936	0.406784	FALSE	Scardovia	wiggsiae
Otu0494	5.7925	0.463281	0.586412	0.928189	0.0323637	FALSE	Peptostreptococcaceae_[XI][G-7]	[XI][G-7]_yurii_subspp._yurii_&_margaretiae
Otu0497	13.4393	0.0256642	0.977705	0.994499	0.00239556	FALSE	Bergeyella	sp._HMT_931
Otu0501	18.9968	-0.432978	0.553159	0.893121	0.0490898	FALSE	Prevotella	sp._HMT_472
Otu0504	21.7518	-1.22577	0.3462	0.765551	0.116026	FALSE	Prevotella	sp._HMT_526
Otu0512	7.9933	1.07184	0.360607	0.765551	0.116026	FALSE	Atopobium	rimae
Otu0518	10.4396	0.496396	0.770301	0.965534	0.0152325	FALSE	Treponema	amylovorum
Otu0525	9.17447	1.52335	0.0938	0.454344	0.342616	FALSE	Shuttleworthia	satelles
Otu0526	4.87634	-0.102335	0.887562	0.987128	0.0056265	FALSE	Veillonella	dispar
Otu0531	3.70102	-2.04339	0.112142	0.455993	0.341042	FALSE	Leptotrichia	sp._HMT_212
Otu0537	5.7631	-3.74514	0.00265385	0.0914105	1.039	FALSE	Lactobacillus	ultunensis
Otu0538	3.25633	-0.855934	0.475028	0.836697	0.0774318	FALSE	Streptococcus	intermedius
Otu0541	3.04319	1.36091	0.10442	0.455993	0.341042	FALSE	Peptostreptococcaceae_[XI][G-1]	[XI][G-1]_infirmum
Otu0544	1.73278	-1.70236	0.224298	0.635101	0.197157	FALSE	Desulfobulbus	sp._HMT_041
Otu0551	6.14334	-0.0277406	0.979619	0.994499	0.00239556	FALSE	Clostridiales_[F-1][G-1]	[F-1][G-1]_bacterium_HMT_093
Otu0553	1.5138	-2.78548	0.197501	0.588704	0.230103	FALSE	Ottowia	sp._HMT_894
Otu0559	3.65212	1.19791	0.16224	0.542336	0.265732	FALSE	Leptotrichia	goodfellowii
Otu0567	3.10842	-1.52995	0.236133	0.636569	0.196155	FALSE	Butyrivibrio	sp._HMT_080
Otu0570	2.93867	0.298556	0.75312	0.965534	0.0152325	FALSE	Selenomonas	artemidis
Otu0577	3.51199	-2.37588	0.0894955	0.440374	0.356178	FALSE	Neisseria	bacilliformis
Otu0580	4.81357	0.677009	0.41841	0.797893	0.0980552	FALSE	Leptotrichia	sp._HMT_417
Otu0583	6.2124	-1.35506	0.33408	0.755948	0.121508	FALSE	Aggregatibacter	sp._HMT_898
Otu0586	2.89464	0.414941	0.662936	0.942735	0.0256101	FALSE	Selenomonas	dianae
Otu0593	4.40491	0.759072	0.667627	0.942735	0.0256101	FALSE	Gracilibacteria_(GN02)_[G-1]	(GN02)_[G-1]_bacterium_HMT_871
Otu0601	1.55168	2.02758	0.0643699	0.411558	0.385569	FALSE	Lachnoanaerobaculum	saburreum
Otu0604	3.26525	0.86228	0.442361	0.82115	0.0855777	FALSE	Prevotella	marshii
Otu0608	4.52754	0.794262	0.286122	0.703951	0.152457	FALSE	Peptostreptococcaceae_[XI][G-2]	[XI][G-2]_bacterium_HMT_091
Otu0611	7.04762	-0.343649	0.779094	0.969483	0.01346	FALSE	Bifidobacterium	dentium
Otu0614	2.24864	-0.595012	0.741211	0.965534	0.0152325	FALSE	Saccharibacteria_(TM7)_[G-1]	(TM7)_[G-1]_bacterium_HMT_488
Otu0617	6.17896	-0.275922	0.860827	0.987128	0.0056265	FALSE	Lachnospiraceae_[G-2]	[G-2]_bacterium_HMT_088
Otu0641	2.07705	0.0276115	0.987394	0.994499	0.00239556	FALSE	Prevotella	sp._HMT_376
Otu0649	5.45564	0.0474478	0.948795	0.994499	0.00239556	FALSE	Prevotella	saccharolytica
Otu0653	2.04401	1.70839	0.169409	0.542336	0.265732	FALSE	Mycoplasma	orale
Otu0659	2.5186	0.174505	0.890245	0.987128	0.0056265	FALSE	Saccharibacteria_(TM7)_[G-1]	(TM7)_[G-1]_bacterium_HMT_869
Otu0665	1.79406	-2.63331	0.0660857	0.411558	0.385569	FALSE	Mitsuokella	sp._HMT_131
Otu0666	6.5392	-0.657845	0.482166	0.837466	0.0770328	FALSE	Leptotrichia	sp._HMT_219
Otu0673	2.11292	0.205067	0.834172	0.987128	0.0056265	FALSE	Peptidiphaga	sp._HMT_183
Otu0687	2.02034	2.35601	0.0434214	0.373906	0.427237	FALSE	Bacteroidetes_[F-1]_unclassified	Bacteroidetes_[F-1]_unclassified
Otu0688	1.56319	0.111263	0.962689	0.994499	0.00239556	FALSE	Treponema	sp._HMT_235
Otu0689	13.2812	0.00921505	0.991291	0.994499	0.00239556	FALSE	Prevotella	sp._HMT_300
Otu0690	1.4694	0.528588	0.651751	0.942735	0.0256101	FALSE	Treponema	sp._HMT_268
Otu0702	2.01016	-2.18364	0.179742	0.553958	0.256523	FALSE	Lachnospiraceae_[XIV]_unclassified	Lachnospiraceae_[XIV]_unclassified
Otu0712	2.93364	0.165624	0.897078	0.987128	0.0056265	FALSE	Dialister	micraerophilus
Otu0731	4.65519	1.54815	0.363756	0.765551	0.116026	FALSE	Atopobium	sp._HMT_199
Otu0734	1.84137	1.28457	0.214174	0.626358	0.203177	FALSE	Leptotrichia	sp._HMT_223
Otu0748	3.86652	0.838937	0.3421	0.765551	0.116026	FALSE	Tannerella	sp._HMT_808
Otu0763	2.44703	-0.404315	0.866011	0.987128	0.0056265	FALSE	Proteobacteria_unclassified	Proteobacteria_unclassified
Otu0776	1.6571	-1.02128	0.227393	0.635101	0.197157	FALSE	Actinomyces	sp._HMT_178
Otu0786	1.35381	-2.4848	0.0291897	0.312028	0.505806	FALSE	Bacteroidetes_unclassified	Bacteroidetes_unclassified
Otu0790	2.10413	-2.05445	0.101761	0.455993	0.341042	FALSE	Propionibacterium	acidifaciens
Otu0793	1.85245	-3.67728	0.0323063	0.323063	0.490713	FALSE	Lachnospiraceae_[G-2]	Lachnospiraceae_[G-2]_unclassified
Otu0796	2.82783	-0.788113	0.418801	0.797893	0.0980552	FALSE	Capnocytophaga	sp._HMT_338
Otu0798	1.65858	-2.85151	0.126778	0.491263	0.308686	FALSE	Capnocytophaga	sp._HMT_878
Otu0807	3.11995	-3.17024	0.096359	0.455993	0.341042	FALSE	Haemophilus	paraphrohaemolyticus
Otu0841	4.44271	0.333377	0.657543	0.942735	0.0256101	FALSE	Actinomyces	naeslundii
Otu0844	2.41558	-1.81599	0.0708957	0.411873	0.385237	FALSE	Pseudopropionibacterium	propionicum
Otu0862	1.6884	-1.14185	0.268129	0.680722	0.16703	FALSE	Staphylococcus	capitis
Otu0866	1.62668	0.818848	0.430895	0.80956	0.0917509	FALSE	Actinomyces	massiliensis
Otu0875	1.63687	-1.50611	0.243335	0.650291	0.186892	FALSE	Campylobacter	curvus
Otu0876	1.41183	-1.77258	0.162723	0.542336	0.265732	FALSE	Cryptobacterium	curtum
Otu0877	1.48811	-2.46327	0.0505194	0.404078	0.393535	FALSE	Johnsonella	ignava
Otu0888	2.53434	-3.69772	0.000730282	0.0444714	1.35192	TRUE	Peptococcus	sp._HMT_167
Otu0912	1.47369	-0.754927	0.608942	0.937393	0.0280782	FALSE	Tannerella	sp._HMT_916
Otu0927	1.54473	-0.727893	0.739085	0.965534	0.0152325	FALSE	Neisseria	sp._HMT_020
Otu0939	3.44357	0.966254	0.365596	0.765551	0.116026	FALSE	Bergeyella	sp._HMT_907
Otu0985	1.64645	-2.0915	0.0623521	0.411558	0.385569	FALSE	Lachnospiraceae_[G-7]	[G-7]_bacterium_HMT_163
Otu0999	1.36618	-3.95582	0.169542	0.542336	0.265732	FALSE	Bacteroidetes_[G-5]	Bacteroidetes_[G-5]_unclassified
Otu1001	2.11015	0.0422145	0.956569	0.994499	0.00239556	FALSE	Veillonellaceae_[G-1]	[G-1]_bacterium_HMT_150
Otu1044	2.96906	-2.4506	0.0627467	0.411558	0.385569	FALSE	Megasphaera	sp._HMT_123
Otu1050	1.40495	1.21187	0.303536	0.718292	0.143699	FALSE	Oribacterium	sp._HMT_102
Otu1062	4.7389	-0.302596	0.736347	0.965534	0.0152325	FALSE	Prevotella	buccae
Otu1582	1.64144	-1.20542	0.370428	0.765551	0.116026	FALSE	Prevotella	sp._HMT_313
