# Supplementary material for: Relationship between dental and periodontal health status and the salivary microbiome: bacterial diversity, co-occurrence networks and predictive models
Source: Sci Rep. 2021 Jan 13;11:929. doi: 10.1038/s41598-020-79875-x (PMC7806737; doi:10.1038/s41598-020-79875-x)
Supplement: Supplementary file 3 — Supplementary Table S3. [file 41598_2020_79875_MOESM3_ESM.xlsx]

## Sheet: Title_Authors
Title	Relationship between dental and periodontal health status and the salivary microbiome: bacterial diversity, co-occurrence networks and predictive models
Authors	Relvas M1, Regueira-Iglesias A2, Balsa-Castro C2, Salazar F1, Pacheco JJ1, Cabral C1, Henriques C1, Tomás I2*

## Sheet: Relative Abundance
OTUs	Genus	Species	%_OTUS_PG0	CORE_PG0	%_OTUS_PG123	CORE_PG123	%_OTUS_PG1	CORE_PG1	%_OTUS_PG23	CORE_PG23
Otu0001	Prevotella	melaninogenica	6.01006	TRUE	7.02402	TRUE	8.07219	TRUE	6.05071	TRUE
Otu0002	Porphyromonas	pasteri	7.94705	TRUE	6.55408	TRUE	7.55483	TRUE	5.62481	TRUE
Otu0003	Streptococcus	oralis_subsp._dentisani_clade_058	5.49999	TRUE	6.61172	TRUE	5.77311	TRUE	7.39043	TRUE
Otu0004	Prevotella	Prevotella_unclassified	2.9626	TRUE	4.52865	TRUE	4.50128	TRUE	4.55407	TRUE
Otu0005	Haemophilus	parainfluenzae	5.43488	TRUE	3.79421	TRUE	4.42411	TRUE	3.20931	TRUE
Otu0006	Fusobacterium	periodonticum	6.09571	TRUE	3.99367	TRUE	4.50366	TRUE	3.5201	TRUE
Otu0007	Neisseria	perflava	3.8512	FALSE	4.10033	FALSE	4.06866	FALSE	4.12974	FALSE
Otu0008	Veillonella	Veillonella_unclassified	2.32052	TRUE	2.77318	TRUE	2.92475	TRUE	2.63244	TRUE
Otu0009	Prevotella	pallens	1.54076	TRUE	2.3648	TRUE	3.47933	TRUE	1.32988	TRUE
Otu0010	Neisseria	Neisseria_unclassified	3.17275	FALSE	2.81605	FALSE	3.35038	TRUE	2.31989	FALSE
Otu0011	Saccharibacteria_(TM7)_[G-1]	(TM7)_[G-1]_bacterium_HMT_352	2.24365	TRUE	1.92925	TRUE	2.3636	TRUE	1.52593	TRUE
Otu0012	Streptococcus	Streptococcus_unclassified	2.18166	TRUE	1.69566	TRUE	1.89215	TRUE	1.51321	TRUE
Otu0013	Leptotrichia	Leptotrichia_unclassified	1.92414	TRUE	1.5036	TRUE	2.05617	TRUE	0.990498	TRUE
Otu0014	Streptococcus	salivarius	1.03472	TRUE	1.0578	TRUE	1.11922	TRUE	1.00076	TRUE
Otu0015	Rothia	mucilaginosa	1.3409	TRUE	1.61272	TRUE	1.63495	TRUE	1.59208	TRUE
Otu0016	Veillonella	atypica	0.775881	FALSE	1.30784	TRUE	1.44334	TRUE	1.18202	TRUE
Otu0017	Veillonella	parvula	2.1064	TRUE	1.42413	TRUE	1.56941	TRUE	1.28922	TRUE
Otu0018	Alloprevotella	sp._HMT_473	2.26687	FALSE	1.29546	FALSE	1.36369	FALSE	1.23211	FALSE
Otu0019	Alloprevotella	sp._HMT_308	0.541461	FALSE	1.4532	TRUE	1.48149	TRUE	1.42694	TRUE
Otu0020	Granulicatella	adiacens	0.885344	TRUE	1.6453	TRUE	1.42731	TRUE	1.84772	TRUE
Otu0021	Alloprevotella	tannerae	1.24803	TRUE	1.39791	FALSE	1.34233	FALSE	1.44953	TRUE
Otu0022	Streptococcus	parasanguinis_clade_411	0.503183	FALSE	0.847858	TRUE	0.870035	TRUE	0.827265	TRUE
Otu0023	Gemella	sanguinis	1.25289	FALSE	1.13488	FALSE	1.4894	FALSE	0.805677	FALSE
Otu0024	Capnocytophaga	leadbetteri	1.69483	FALSE	0.617279	TRUE	0.635839	TRUE	0.600045	TRUE
Otu0025	Campylobacter	Campylobacter_unclassified	0.87682	FALSE	0.802341	TRUE	1.10894	TRUE	0.517647	TRUE
Otu0026	Fusobacterium	Fusobacterium_unclassified	0.865134	TRUE	0.849762	TRUE	0.805831	TRUE	0.890556	TRUE
Otu0027	Prevotella	salivae	0.656632	TRUE	0.823739	TRUE	0.972555	TRUE	0.685553	TRUE
Otu0028	Prevotella	veroralis	0.290501	FALSE	0.786426	FALSE	0.509681	TRUE	1.0434	FALSE
Otu0029	Alloprevotella	sp._HMT_914	1.39187	FALSE	0.672742	FALSE	0.616416	TRUE	0.725044	FALSE
Otu0030	Atopobium	Atopobium_unclassified	0.363765	TRUE	0.814474	TRUE	0.800106	TRUE	0.827816	TRUE
Otu0032	Fusobacterium	nucleatum_subsp._vincentii	0.352988	TRUE	0.744944	FALSE	0.284776	FALSE	1.17224	TRUE
Otu0033	Prevotella	intermedia	0.387578	FALSE	0.953642	FALSE	0.523959	FALSE	1.35263	FALSE
Otu0034	Saccharibacteria_(TM7)_[G-3]	(TM7)_[G-3]_bacterium_HMT_351	0.733381	TRUE	0.772951	TRUE	0.825345	TRUE	0.724299	TRUE
Otu0035	Neisseria	macacae	0.532944	TRUE	0.88729	FALSE	0.444787	FALSE	1.29819	FALSE
Otu0036	Prevotella	nanceiensis	1.74213	FALSE	1.05005	TRUE	1.19139	TRUE	0.918803	TRUE
Otu0037	Oribacterium	Oribacterium_unclassified	0.647159	TRUE	0.384526	TRUE	0.438699	TRUE	0.334223	TRUE
Otu0038	Veillonella	rogosae	0.55133	FALSE	0.471771	FALSE	0.494563	FALSE	0.450606	FALSE
Otu0039	Ruminococcaceae_[G-1]	[G-1]_bacterium_HMT_075	0.529947	FALSE	0.45255	TRUE	0.556952	TRUE	0.355605	TRUE
Otu0040	Porphyromonas	Porphyromonas_unclassified	0.317616	TRUE	0.493379	TRUE	0.395968	TRUE	0.583831	TRUE
Otu0041	Actinomyces	graevenitzii	0.485968	TRUE	0.614865	TRUE	0.590403	TRUE	0.63758	TRUE
Otu0042	Leptotrichia	sp._HMT_221	0.720399	FALSE	0.310091	FALSE	0.499356	FALSE	0.134345	FALSE
Otu0043	Leptotrichia	sp._HMT_215	0.336343	FALSE	0.54351	TRUE	0.528202	TRUE	0.557725	TRUE
Otu0044	Saccharibacteria_(TM7)_[G-6]	(TM7)_[G-6]_bacterium_HMT_870	0.613754	FALSE	0.362915	FALSE	0.341677	TRUE	0.382636	FALSE
Otu0045	Campylobacter	rectus	0.747828	TRUE	0.595197	TRUE	0.653497	TRUE	0.541062	TRUE
Otu0046	Gemella	Gemella_unclassified	0.383785	TRUE	0.355679	TRUE	0.198859	TRUE	0.501297	TRUE
Otu0048	Porphyromonas	gingivalis	0.111817	FALSE	0.763909	FALSE	0.287174	FALSE	1.20659	FALSE
Otu0049	Prevotella	aurantiaca	0.928564	FALSE	0.204047	FALSE	0.147514	FALSE	0.256542	FALSE
Otu0050	Leptotrichia	sp._HMT_218	0.418552	FALSE	0.169948	FALSE	0.0509686	FALSE	0.280429	FALSE
Otu0051	Neisseria	subflava	1.47598	FALSE	0.161197	FALSE	0.199076	FALSE	0.126024	FALSE
Otu0052	Porphyromonas	endodontalis	0.673527	FALSE	1.04611	FALSE	0.439254	FALSE	1.60963	TRUE
Otu0053	Stomatobaculum	sp._HMT_097	0.379396	TRUE	0.333498	TRUE	0.360445	TRUE	0.308475	TRUE
Otu0054	Sneathia	Sneathia_unclassified	0.159726	FALSE	0.807302	FALSE	0.190555	FALSE	1.37999	FALSE
Otu0055	Capnocytophaga	sputigena	0.548555	TRUE	0.553967	FALSE	0.410145	TRUE	0.687517	FALSE
Otu0057	Prevotella	shahii	0.652108	FALSE	0.155615	FALSE	0.187779	FALSE	0.125749	FALSE
Otu0058	Absconditabacteria_(SR1)_[G-1]	(SR1)_[G-1]_bacterium_HMT_875	0.84681	FALSE	0.282983	FALSE	0.156302	FALSE	0.400614	FALSE
Otu0059	Bergeyella	sp._HMT_322	0.356047	TRUE	0.30851	TRUE	0.334357	TRUE	0.28451	TRUE
Otu0060	Solobacterium	moorei	0.154661	TRUE	0.402552	TRUE	0.381008	TRUE	0.422558	TRUE
Otu0061	Oribacterium	asaccharolyticum	0.199153	FALSE	0.198457	TRUE	0.204881	TRUE	0.192491	TRUE
Otu0063	Oribacterium	parvum	0.339138	FALSE	0.252461	FALSE	0.308342	TRUE	0.200571	FALSE
Otu0064	Treponema	sp._HMT_237	0.114784	FALSE	0.391514	FALSE	0.0798851	FALSE	0.680884	FALSE
Otu0065	Megasphaera	micronuciformis	0.277703	FALSE	0.576513	TRUE	0.738902	TRUE	0.425723	TRUE
Otu0066	Rothia	Rothia_unclassified	0.255943	TRUE	0.180993	FALSE	0.188007	TRUE	0.17448	FALSE
Otu0067	Actinomyces	sp._HMT_180	0.720502	FALSE	0.935133	TRUE	1.02914	TRUE	0.847842	TRUE
Otu0068	Peptostreptococcus	stomatis	0.240506	TRUE	0.26752	TRUE	0.227923	TRUE	0.304288	TRUE
Otu0069	Peptostreptococcaceae_[XI][G-1]	[XI][G-1]_sulci	0.133561	TRUE	0.274773	TRUE	0.270054	TRUE	0.279155	TRUE
Otu0070	Stomatobaculum	longum	0.0602753	FALSE	0.146488	TRUE	0.135005	TRUE	0.157151	TRUE
Otu0072	Catonella	morbi	0.368627	TRUE	0.286609	TRUE	0.31046	TRUE	0.264462	TRUE
Otu0073	Ruminococcaceae_[G-2]	[G-2]_bacterium_HMT_085	0.138129	FALSE	0.155946	FALSE	0.139055	FALSE	0.171631	FALSE
Otu0074	Campylobacter	sp._HMT_044	0.179452	FALSE	0.203697	FALSE	0.0945463	FALSE	0.305052	FALSE
Otu0075	Selenomonas	sp._HMT_136	0.220642	FALSE	0.182158	TRUE	0.286584	TRUE	0.0851909	TRUE
Otu0076	Bergeyella	sp._HMT_206	0.34704	FALSE	0.0935491	FALSE	0.0201682	FALSE	0.161688	FALSE
Otu0078	Aggregatibacter	Aggregatibacter_unclassified	0.13089	FALSE	0.250749	FALSE	0.13278	FALSE	0.360292	FALSE
Otu0079	Leptotrichia	sp._HMT_225	0.131732	FALSE	0.146185	FALSE	0.147426	FALSE	0.145032	FALSE
Otu0080	Prevotella	nigrescens	0.112803	TRUE	0.228963	FALSE	0.263354	FALSE	0.197028	TRUE
Otu0084	Filifactor	alocis	0.0608089	FALSE	0.209701	FALSE	0.129919	FALSE	0.283785	FALSE
Otu0085	Capnocytophaga	Capnocytophaga_unclassified	0.602767	TRUE	0.344011	TRUE	0.233649	TRUE	0.446489	TRUE
Otu0086	Butyrivibrio	sp._HMT_455	0.132779	TRUE	0.157892	FALSE	0.184286	FALSE	0.133383	FALSE
Otu0088	Alloprevotella	rava	0.228697	TRUE	0.370593	FALSE	0.382526	FALSE	0.359511	TRUE
Otu0089	Lachnoanaerobaculum	Lachnoanaerobaculum_unclassified	0.204155	TRUE	0.146863	TRUE	0.173951	TRUE	0.12171	TRUE
Otu0090	Absconditabacteria_(SR1)_[G-1]	(SR1)_[G-1]_bacterium_HMT_345	0.256918	FALSE	0.135109	FALSE	0.145323	FALSE	0.125624	FALSE
Otu0094	Saccharibacteria_(TM7)_[G-5]	(TM7)_[G-5]_bacterium_HMT_356	0.0422538	FALSE	0.137255	FALSE	0.167789	FALSE	0.108902	FALSE
Otu0098	Treponema	Treponema_unclassified	0.243553	FALSE	0.252404	FALSE	0.169557	FALSE	0.329333	FALSE
Otu0099	Granulicatella	elegans	0.14507	FALSE	0.116823	FALSE	0.0609497	FALSE	0.168705	TRUE
Otu0100	Aggregatibacter	sp._HMT_512	0.211363	FALSE	0.0954744	FALSE	0.0986938	FALSE	0.0924849	FALSE
Otu0101	Capnocytophaga	granulosa	0.437192	TRUE	0.221693	FALSE	0.256662	FALSE	0.189222	TRUE
Otu0102	Lachnospiraceae_[G-3]	[G-3]_bacterium_HMT_100	0.291302	FALSE	0.111124	FALSE	0.103306	TRUE	0.118384	FALSE
Otu0103	Lachnoanaerobaculum	orale	0.130324	FALSE	0.0778625	FALSE	0.0562507	FALSE	0.0979307	FALSE
Otu0105	Saccharibacteria_(TM7)_[G-1]	Saccharibacteria_(TM7)_[G-1]_unclassified	0.0875368	TRUE	0.169296	FALSE	0.117243	FALSE	0.21763	TRUE
Otu0106	Haemophilus	Haemophilus_unclassified	0.521371	TRUE	0.310822	FALSE	0.244386	TRUE	0.372512	FALSE
Otu0107	Gemella	morbillorum	0.273011	FALSE	0.282734	TRUE	0.195343	TRUE	0.363884	TRUE
Otu0108	Tannerella	forsythia	0.05384	FALSE	0.17108	FALSE	0.0468498	FALSE	0.286438	TRUE
Otu0109	Treponema	denticola	0.082639	FALSE	0.35119	FALSE	0.0999471	FALSE	0.584488	FALSE
Otu0110	Lachnospiraceae_[G-2]	[G-2]_bacterium_HMT_096	0.165572	FALSE	0.169104	FALSE	0.269332	FALSE	0.0760352	FALSE
Otu0113	Absconditabacteria_(SR1)_[G-1]	(SR1)_[G-1]_bacterium_HMT_874	0.169599	FALSE	0.10026	FALSE	0.0940661	FALSE	0.106011	FALSE
Otu0114	Mycoplasma	faucium	0.0190339	FALSE	0.154617	FALSE	0.0469798	FALSE	0.254567	FALSE
Otu0116	Prevotella	denticola	0.0722334	FALSE	0.105321	FALSE	0.100809	FALSE	0.109511	FALSE
Otu0117	Haemophilus	sp._HMT_036	0.164395	FALSE	0.0991632	FALSE	0.12195	FALSE	0.0780044	FALSE
Otu0118	Bacteroidales_[G-2]	[G-2]_bacterium_HMT_274	0.143239	TRUE	0.0884838	TRUE	0.0857332	TRUE	0.0910379	TRUE
Otu0119	Abiotrophia	defectiva	0.0731022	FALSE	0.142133	FALSE	0.065191	TRUE	0.213579	FALSE
Otu0120	Leptotrichia	wadei	0.01433	FALSE	0.0714822	FALSE	0.0257584	FALSE	0.11394	FALSE
Otu0121	Lautropia	mirabilis	0.137811	TRUE	0.173646	FALSE	0.155735	TRUE	0.190278	FALSE
Otu0123	Leptotrichia	hongkongensis	0.0592245	FALSE	0.0740397	FALSE	0.0545847	FALSE	0.092105	FALSE
Otu0124	Saccharibacteria_(TM7)_[G-1]	(TM7)_[G-1]_bacterium_HMT_346	0.0589576	TRUE	0.134358	FALSE	0.17711	FALSE	0.094659	FALSE
Otu0125	Treponema	socranskii	0.0662047	FALSE	0.105237	FALSE	0.0832971	FALSE	0.125609	TRUE
Otu0126	Selenomonas	sputigena	0.0741906	FALSE	0.0718159	TRUE	0.0946279	TRUE	0.0506333	TRUE
Otu0127	Veillonella	sp._HMT_780	0.121115	FALSE	0.189357	FALSE	0.0974234	FALSE	0.274724	FALSE
Otu0128	Capnocytophaga	gingivalis	0.0824862	FALSE	0.239996	TRUE	0.194385	TRUE	0.282349	TRUE
Otu0130	Tannerella	Tannerella_unclassified	0.132832	FALSE	0.121954	FALSE	0.19967	FALSE	0.0497899	FALSE
Otu0131	Neisseria	elongata	0.112318	FALSE	0.135965	FALSE	0.0987302	FALSE	0.17054	FALSE
Otu0132	Campylobacter	gracilis	0.0540887	FALSE	0.0626353	TRUE	0.0700299	TRUE	0.0557689	TRUE
Otu0136	Tannerella	sp._HMT_286	0.075106	TRUE	0.100404	TRUE	0.0847884	TRUE	0.114905	TRUE
Otu0137	Parvimonas	micra	0.13889	TRUE	0.227583	TRUE	0.127305	TRUE	0.320698	TRUE
Otu0139	Prevotella	sp._HMT_304	0.0330452	FALSE	0.189453	FALSE	0.0702177	FALSE	0.300171	FALSE
Otu0140	Actinomyces	Actinomyces_unclassified	0.13533	TRUE	0.114203	FALSE	0.128208	TRUE	0.101198	FALSE
Otu0141	Prevotella	sp._HMT_317	0.040195	TRUE	0.0969478	FALSE	0.0712792	FALSE	0.120783	FALSE
Otu0143	Bacteroidetes_[G-5]	[G-5]_bacterium_HMT_511	0.0128892	FALSE	0.0820749	FALSE	0.031105	FALSE	0.129404	FALSE
Otu0145	Mogibacterium	vescum	0.0640255	FALSE	0.0606975	TRUE	0.0730832	TRUE	0.0491965	TRUE
Otu0146	Rothia	aeria	0.111987	FALSE	0.0605393	FALSE	0.0523231	TRUE	0.0681686	FALSE
Otu0149	Peptostreptococcaceae_[XI][G-5]	[XI][G-5]_saphenum	0.0228715	FALSE	0.120195	FALSE	0.0334928	FALSE	0.200705	FALSE
Otu0151	Gracilibacteria_(GN02)_[G-2]	(GN02)_[G-2]_bacterium_HMT_873	0.0465381	FALSE	0.113344	FALSE	0.00771345	FALSE	0.21143	FALSE
Otu0153	Leptotrichia	sp._HMT_498	0.0572704	FALSE	0.0435254	FALSE	0.0523404	FALSE	0.0353401	FALSE
Otu0155	Peptostreptococcaceae_[XI][G-6]	[XI][G-6]_nodatum	0.0332482	FALSE	0.0956408	FALSE	0.0421563	FALSE	0.145305	FALSE
Otu0157	Prevotella	scopos	0.0325445	FALSE	0.0286266	FALSE	0.0523055	FALSE	0.00663898	FALSE
Otu0158	Prevotella	pleuritidis	0.0316449	FALSE	0.124699	FALSE	0.0433243	FALSE	0.200262	FALSE
Otu0160	Dialister	invisus	0.0308134	FALSE	0.0558529	FALSE	0.0699004	FALSE	0.0428089	TRUE
Otu0162	Haemophilus	sputorum	0.114949	FALSE	0.03951	FALSE	0.0378531	FALSE	0.0410486	FALSE
Otu0164	Moraxella	sp._HMT_276	0.102076	FALSE	0.1503	FALSE	0.274064	FALSE	0.0353751	FALSE
Otu0165	Fusobacterium	sp._HMT_203	0.0580695	FALSE	0.163997	FALSE	0.0309538	FALSE	0.287538	FALSE
Otu0168	Leptotrichiaceae_unclassified	Leptotrichiaceae_unclassified	0.0851095	FALSE	0.0559455	FALSE	0.0526883	FALSE	0.0589701	FALSE
Otu0172	Selenomonas	Selenomonas_unclassified	0.0556063	TRUE	0.0836184	FALSE	0.0620836	FALSE	0.103615	TRUE
Otu0174	Prevotella	oris	0.288267	TRUE	0.213581	FALSE	0.165798	FALSE	0.257951	FALSE
Otu0178	Fusobacterium	sp._HMT_248	0.0278217	FALSE	0.0892606	FALSE	0.115097	FALSE	0.0652698	FALSE
Otu0181	Cardiobacterium	hominis	0.0556419	TRUE	0.0296293	FALSE	0.0390991	TRUE	0.020836	FALSE
Otu0182	Leptotrichia	shahii	0.0132839	FALSE	0.0258973	FALSE	0.0249424	FALSE	0.026784	FALSE
Otu0183	Kingella	Kingella_unclassified	0.0402084	FALSE	0.0374005	FALSE	0.0388576	FALSE	0.0360474	FALSE
Otu0185	Treponema	sp._HMT_257	0.0444574	FALSE	0.318215	FALSE	0.0594848	FALSE	0.558464	FALSE
Otu0186	Treponema	sp._HMT_230	0.163203	FALSE	0.081082	FALSE	0.108702	FALSE	0.0554345	FALSE
Otu0191	Kingella	oralis	0.0307011	FALSE	0.0277554	FALSE	0.0220255	FALSE	0.033076	TRUE
Otu0193	Neisseria	oralis	0.100722	FALSE	0.108887	FALSE	0.0684788	FALSE	0.146409	FALSE
Otu0194	Porphyromonas	sp._HMT_930	0.0971159	FALSE	0.100257	FALSE	0.0947237	FALSE	0.105396	FALSE
Otu0197	Treponema	sp._HMT_238	0.0657279	FALSE	0.0506414	FALSE	0.0218536	FALSE	0.0773729	FALSE
Otu0199	Bergeyella	Bergeyella_unclassified	0.0562705	FALSE	0.0285044	FALSE	0.0288866	FALSE	0.0281494	FALSE
Otu0200	Saccharibacteria_(TM7)_[G-1]	(TM7)_[G-1]_bacterium_HMT_349	0.0256228	FALSE	0.0484232	FALSE	0.0755406	FALSE	0.0232429	FALSE
Otu0202	Capnocytophaga	sp._HMT_332	0.115008	FALSE	0.0103941	FALSE	0.0102172	FALSE	0.0105584	FALSE
Otu0204	Treponema	lecithinolyticum	0.0200085	FALSE	0.0525912	FALSE	0.0233661	FALSE	0.0797287	FALSE
Otu0211	Campylobacter	concisus	0.108053	TRUE	0.00796798	FALSE	0.00866136	FALSE	0.00732413	FALSE
Otu0212	Selenomonas	sp._HMT_478	0.0170743	FALSE	0.0555907	FALSE	0.106804	FALSE	0.00803544	FALSE
Otu0213	Peptostreptococcaceae_[XI][G-9]	[XI][G-9]_brachy	0.0154835	FALSE	0.0520882	FALSE	0.0185775	FALSE	0.0832053	FALSE
Otu0214	Kingella	sp._HMT_012	0.0285954	FALSE	0.0894731	FALSE	0.00951253	FALSE	0.163722	FALSE
Otu0217	Eikenella	corrodens	0.0612396	FALSE	0.052661	TRUE	0.0584459	TRUE	0.0472893	TRUE
Otu0218	Fretibacterium	fastidiosum	0.013097	FALSE	0.0405605	FALSE	0.0236933	FALSE	0.056223	FALSE
Otu0219	Bacteroidetes_[G-5]	[G-5]_bacterium_HMT_505	0.0101766	FALSE	0.0154971	FALSE	0.00705804	FALSE	0.0233333	FALSE
Otu0220	Lactobacillus	gasseri	0.00158914	FALSE	0.0252816	FALSE	0.000773661	FALSE	0.0480391	FALSE
Otu0222	Lactobacillus	fermentum	0.00140131	FALSE	0.0351396	FALSE	0.0728814	FALSE	9.35162e-05	FALSE
Otu0224	Treponema	sp._HMT_258	0.00791629	FALSE	0.0389749	FALSE	0.0172264	FALSE	0.05917	FALSE
Otu0227	Leptotrichia	sp._HMT_392	0.0950426	FALSE	0.0535022	FALSE	0.0474166	FALSE	0.0591531	TRUE
Otu0228	Peptostreptococcaceae_[XI][G-5]	[XI][G-5]_bacterium_HMT_493	0.0912201	FALSE	0.00872784	FALSE	0.0140463	FALSE	0.00378931	FALSE
Otu0234	Prevotella	maculosa	0.0172099	TRUE	0.0281718	FALSE	0.0205204	FALSE	0.0352768	TRUE
Otu0239	Treponema	sp._HMT_927	0.01258	FALSE	0.0338588	FALSE	0.0200035	FALSE	0.0467244	FALSE
Otu0241	Corynebacterium	Corynebacterium_unclassified	0	FALSE	0.0640995	FALSE	0.13313	FALSE	0	FALSE
Otu0244	Peptostreptococcaceae_[XI][G-7]	Peptostreptococcaceae_[XI][G-7]_unclassified	0.116069	FALSE	0.0146973	FALSE	0.0112526	FALSE	0.0178958	FALSE
Otu0246	Veillonella	sp._HMT_917	0.00016859	FALSE	0.0320383	FALSE	0.0281519	FALSE	0.035647	FALSE
Otu0247	Prevotella	multisaccharivorax	0.00863724	FALSE	0.00127264	FALSE	0.00096233	FALSE	0.00156079	FALSE
Otu0249	Dialister	pneumosintes	0.0116697	FALSE	0.0404981	FALSE	0.0411668	FALSE	0.0398771	TRUE
Otu0250	Peptococcus	Peptococcus_unclassified	0.0423941	FALSE	0.0201421	FALSE	0.0185553	FALSE	0.0216155	FALSE
Otu0251	Capnocytophaga	sp._HMT_336	0.0275144	FALSE	0.0206562	FALSE	0.0229033	FALSE	0.0185695	FALSE
Otu0253	Alloprevotella	sp._HMT_912	0.0221944	FALSE	0.0213179	FALSE	0.0208761	FALSE	0.0217283	FALSE
Otu0255	Leptotrichia	sp._HMT_463	0.0060716	FALSE	0.0232365	FALSE	0.0383297	FALSE	0.00922133	FALSE
Otu0259	Saccharibacteria_(TM7)_[G-1]	(TM7)_[G-1]_bacterium_HMT_348	0.00318654	FALSE	0.01041	FALSE	0.00711869	FALSE	0.0134663	FALSE
Otu0261	Neisseriaceae_unclassified	Neisseriaceae_unclassified	0.0446635	FALSE	0.0557946	FALSE	0.0868761	FALSE	0.0269332	FALSE
Otu0264	Fretibacterium	Fretibacterium_unclassified	0.0236391	FALSE	0.0872996	FALSE	0.0347666	FALSE	0.13608	FALSE
Otu0265	Pasteurellaceae_unclassified	Pasteurellaceae_unclassified	0.006174	FALSE	0.066021	FALSE	0.00149323	FALSE	0.12594	FALSE
Otu0266	Atopobium	parvulum	0.000516404	FALSE	0.00525482	FALSE	0.000142474	FALSE	0.010002	FALSE
Otu0269	Atopobium	sp._HMT_416	0	FALSE	0	FALSE	0	FALSE	0	FALSE
Otu0272	Prevotella	dentalis	0.00729595	FALSE	0.0263568	FALSE	0.0104619	FALSE	0.0411164	FALSE
Otu0274	Leptotrichia	hofstadii	0.0224464	FALSE	0.0184447	FALSE	0.0203565	FALSE	0.0166695	FALSE
Otu0276	Actinomyces	sp._HMT_169	0.0413875	FALSE	0.00658158	FALSE	0.00988975	FALSE	0.00350971	FALSE
Otu0278	Mollicutes_[G-1]	[G-1]_bacterium_HMT_504	0.00414137	FALSE	0.0122303	FALSE	0.00174261	FALSE	0.0219689	FALSE
Otu0279	Porphyromonas	catoniae	0.151163	TRUE	0.116763	FALSE	0.0615349	FALSE	0.168045	FALSE
Otu0280	Prevotella	sp._HMT_443	0.152518	FALSE	0.172676	FALSE	0.105389	FALSE	0.235157	FALSE
Otu0281	Prevotella	sp._HMT_396	0.041483	FALSE	0.0722215	FALSE	0.0461932	FALSE	0.0963907	FALSE
Otu0284	Streptococcus	anginosus	0.0104582	FALSE	0.0351029	FALSE	0.015809	FALSE	0.0530188	FALSE
Otu0289	Treponema	sp._HMT_270	0.00310534	FALSE	0.0107999	FALSE	0.00922349	FALSE	0.0122637	FALSE
Otu0290	Saccharibacteria_(TM7)_[G-2]	(TM7)_[G-2]_bacterium_HMT_350	0.00681935	FALSE	0.0173038	FALSE	0.023114	FALSE	0.0119086	FALSE
Otu0297	Bacteria_unclassified	Bacteria_unclassified	0.0715295	FALSE	0.0472856	FALSE	0.0604402	FALSE	0.0350706	FALSE
Otu0301	Porphyromonas	uenonis	0.00327522	FALSE	0.0285283	FALSE	0.0180357	FALSE	0.0382715	FALSE
Otu0302	Aggregatibacter	aphrophilus	0.0167203	FALSE	0.0573885	FALSE	0.0575532	FALSE	0.0572356	FALSE
Otu0303	Bifidobacterium	longum	0.00119301	FALSE	0.0123612	FALSE	0.0223082	FALSE	0.00312468	FALSE
Otu0304	Lactobacillus	salivarius	0.000842949	FALSE	0.000409729	FALSE	0	FALSE	0.000790192	FALSE
Otu0307	Bacteroidaceae_[G-1]	[G-1]_bacterium_HMT_272	0.00248477	FALSE	0.0151843	FALSE	0.0159309	FALSE	0.0144911	FALSE
Otu0308	Gracilibacteria_(GN02)_[G-1]	(GN02)_[G-1]_bacterium_HMT_872	0.0500861	FALSE	0.0194697	FALSE	0.00908054	FALSE	0.0291168	FALSE
Otu0311	Streptococcus	mutans	0.00461368	FALSE	0.00561218	FALSE	0.00751935	FALSE	0.00384124	FALSE
Otu0313	Mitsuokella	sp._HMT_521	0.00345894	FALSE	0.00220536	FALSE	0.00314766	FALSE	0.00133036	FALSE
Otu0317	Prevotella	sp._HMT_309	0.00785374	FALSE	0.0398903	FALSE	0.059555	FALSE	0.0216303	FALSE
Otu0319	Prevotella	sp._HMT_942	0.0354807	FALSE	0.0162851	FALSE	0.0104862	FALSE	0.0216697	FALSE
Otu0322	Lactobacillus	iners	0.000132557	FALSE	8.3817e-05	FALSE	0	FALSE	0.000161647	FALSE
Otu0323	Saccharibacteria_(TM7)_[G-1]	(TM7)_[G-1]_bacterium_HMT_952	0.0095736	FALSE	0.0675103	FALSE	0.071499	FALSE	0.0638064	FALSE
Otu0324	Prevotella	baroniae	0.0111621	FALSE	0.0437265	FALSE	0.0232424	FALSE	0.0627475	FALSE
Otu0326	Pseudoramibacter	alactolyticus	0.00131995	FALSE	0.00399961	FALSE	0.00404676	FALSE	0.00395582	FALSE
Otu0328	Alloscardovia	omnicolens	0.00689028	FALSE	0.00424137	FALSE	0.00559288	FALSE	0.00298641	FALSE
Otu0332	Moraxella	Moraxella_unclassified	0.00102728	FALSE	0.0374311	FALSE	0.0453991	FALSE	0.0300322	FALSE
Otu0336	Corynebacterium	matruchotii	0.0505523	FALSE	0.0574074	FALSE	0.0696994	TRUE	0.0459934	FALSE
Otu0338	Capnocytophaga	sp._HMT_326	0.0169213	FALSE	0.0209055	FALSE	0.0172234	FALSE	0.0243246	FALSE
Otu0344	Selenomonas	sp._HMT_481	0.0140093	FALSE	0.0121781	FALSE	0.00703278	FALSE	0.0169559	FALSE
Otu0353	Bacteroidetes_[G-3]	[G-3]_bacterium_HMT_365	0.0239388	FALSE	0.0644438	FALSE	0.0219619	FALSE	0.103891	FALSE
Otu0354	Saccharibacteria_(TM7)_[G-4]	(TM7)_[G-4]_bacterium_HMT_355	0.0372454	FALSE	0.00541963	FALSE	0.00343848	FALSE	0.00725928	FALSE
Otu0358	Lachnospiraceae_[G-8]	[G-8]_bacterium_HMT_500	0.0511978	FALSE	0.0440822	FALSE	0.0161873	FALSE	0.0699846	FALSE
Otu0359	Lactobacillus	Lactobacillus_unclassified	0.000927244	FALSE	0.000390468	FALSE	0.00046281	FALSE	0.000323294	FALSE
Otu0361	Actinomyces	lingnae_[Not_Validly_Published]	0.0421239	FALSE	0.0940893	TRUE	0.0937224	TRUE	0.0944301	TRUE
Otu0362	Mogibacterium	timidum	0.0067199	FALSE	0.0188856	FALSE	0.00955044	FALSE	0.027554	FALSE
Otu0364	Selenomonas	noxia	0.0263551	FALSE	0.0301384	FALSE	0.0367208	TRUE	0.0240261	FALSE
Otu0367	Oribacterium	sp._HMT_078	0.00361844	FALSE	0.0131173	FALSE	0.00961866	FALSE	0.016366	FALSE
Otu0369	Catonella	sp._HMT_451	0.00776389	FALSE	0.0209443	FALSE	0.00661234	FALSE	0.0342526	FALSE
Otu0373	Bacteroidetes_[G-5]	[G-5]_bacterium_HMT_507	0.00693411	FALSE	0.0094565	FALSE	0	FALSE	0.0182375	FALSE
Otu0375	Bacteroidetes_[G-3]	[G-3]_bacterium_HMT_503	0.00109335	FALSE	0.00712328	FALSE	0.00629179	FALSE	0.00789538	FALSE
Otu0382	Streptococcus	constellatus	0.00287816	FALSE	0.021352	FALSE	0.0135311	FALSE	0.0286143	FALSE
Otu0383	Haemophilus	sp._HMT_908	0.0933102	FALSE	0.0316565	FALSE	0.0402032	FALSE	0.0237203	FALSE
Otu0399	Saccharibacteria_(TM7)_[G-1]	(TM7)_[G-1]_bacterium_HMT_347	0.0204128	FALSE	0.0186046	FALSE	0.0189491	FALSE	0.0182847	FALSE
Otu0403	Prevotella	oulorum	0.0328548	FALSE	0.0247888	FALSE	0.0130492	FALSE	0.03569	FALSE
Otu0404	Corynebacterium	durum	0.0324381	TRUE	0.0191362	FALSE	0.0212227	FALSE	0.0171988	FALSE
Otu0408	Treponema	sp._HMT_262	0.00246456	FALSE	0.0161431	FALSE	0.0246904	FALSE	0.00820635	FALSE
Otu0410	Prevotella	sp._HMT_475	0.0451874	FALSE	0.0378863	FALSE	0.0475386	FALSE	0.0289233	FALSE
Otu0417	Anaeroglobus	geminatus	0.00547976	FALSE	0.01651	FALSE	0.0262051	FALSE	0.00750746	FALSE
Otu0420	Prevotella	sp._HMT_305	0.0348309	FALSE	0.0408213	FALSE	0.0405597	FALSE	0.0410642	FALSE
Otu0421	Streptococcus	sobrinus	0.00857428	FALSE	0	FALSE	0	FALSE	0	FALSE
Otu0422	Treponema	sp._HMT_951	0.00538629	FALSE	0.0101864	FALSE	0.00187376	FALSE	0.0179052	FALSE
Otu0426	Capnocytophaga	sp._HMT_863	0.0179117	FALSE	0.0128528	FALSE	0.00893944	FALSE	0.0164866	FALSE
Otu0439	Simonsiella	muelleri	0.0287359	FALSE	0.0274662	FALSE	0	FALSE	0.0529705	FALSE
Otu0442	Absconditabacteria_(SR1)_[G-1]	Absconditabacteria_(SR1)_[G-1]_unclassified	0.0307108	FALSE	0.0245078	FALSE	0.0437807	FALSE	0.0066115	FALSE
Otu0445	Selenomonas	flueggei	0.00108222	FALSE	0.00299831	FALSE	0.00471591	FALSE	0.0014034	FALSE
Otu0446	Peptostreptococcaceae_[XI][G-7]	[XI][G-7]_bacterium_HMT_081	0.00964786	FALSE	0.0125735	FALSE	0.0133763	FALSE	0.011828	FALSE
Otu0448	Prevotella	oralis	0.00542722	FALSE	0.00534459	FALSE	0.0035701	FALSE	0.00699233	FALSE
Otu0450	Cardiobacterium	valvarum	0.0106358	FALSE	0.0225747	FALSE	0.0176472	FALSE	0.0271502	FALSE
Otu0451	Bulleidia	extructa	0.00705118	FALSE	0.0118297	FALSE	0.00641392	FALSE	0.0168586	FALSE
Otu0452	Prevotella	micans	0.0068875	FALSE	0.0156795	FALSE	0.0140623	FALSE	0.0171812	FALSE
Otu0455	Johnsonella	sp._HMT_166	0.00161166	FALSE	0.0129602	FALSE	0.00264765	FALSE	0.0225362	FALSE
Otu0456	Mobiluncus	mulieris	0.0189468	FALSE	0.00806963	FALSE	0.0116168	FALSE	0.00477588	FALSE
Otu0458	Mycoplasma	salivarium	0.0141804	FALSE	0.00618053	FALSE	0.00518826	FALSE	0.00710193	FALSE
Otu0462	Bacteroidetes_[G-3]	[G-3]_bacterium_HMT_280	0.0042012	FALSE	0.0178985	FALSE	0.00912024	FALSE	0.0260497	FALSE
Otu0463	Prevotella	sp._HMT_315	0.0129001	FALSE	0.0166677	FALSE	0.0161455	FALSE	0.0171526	FALSE
Otu0464	Treponema	maltophilum	0.0172871	FALSE	0.0552481	FALSE	0.0198548	FALSE	0.0881133	FALSE
Otu0469	Alloprevotella	Alloprevotella_unclassified	0.00674847	FALSE	0.0383123	FALSE	0.0341725	FALSE	0.0421563	FALSE
Otu0474	Veillonellaceae_[G-1]	[G-1]_bacterium_HMT_155	0.00150723	FALSE	0.00631798	FALSE	0.00798053	FALSE	0.00477418	FALSE
Otu0482	Peptostreptococcaceae_[XI][G-4]	[XI][G-4]_bacterium_HMT_369	0.00327555	FALSE	0.0144587	FALSE	0.0057779	FALSE	0.0225194	FALSE
Otu0487	Bacteroidetes_[G-6]	[G-6]_bacterium_HMT_516	0.00422757	FALSE	0.0157325	FALSE	0.00174261	FALSE	0.0287232	FALSE
Otu0489	Scardovia	wiggsiae	0.000796548	FALSE	0.0143312	FALSE	0.00315413	FALSE	0.0247098	FALSE
Otu0494	Peptostreptococcaceae_[XI][G-7]	[XI][G-7]_yurii_subspp._yurii_&_margaretiae	0.0147336	FALSE	0.0234101	FALSE	0.0148289	FALSE	0.0313784	FALSE
Otu0497	Bergeyella	sp._HMT_931	0.0376524	FALSE	0.0256834	FALSE	0.0220329	FALSE	0.0290731	FALSE
Otu0501	Prevotella	sp._HMT_472	0.0530187	FALSE	0.0522401	FALSE	0.019189	FALSE	0.0829305	TRUE
Otu0504	Prevotella	sp._HMT_526	0.0136991	FALSE	0.0829597	FALSE	0.016853	FALSE	0.144345	FALSE
Otu0512	Atopobium	rimae	0.00540854	FALSE	0.00928805	FALSE	0.00285294	FALSE	0.0152635	FALSE
Otu0518	Treponema	amylovorum	0.0157851	FALSE	0.0144459	FALSE	0.0135487	FALSE	0.0152791	FALSE
Otu0525	Shuttleworthia	satelles	0.00854443	FALSE	0.016183	FALSE	0.0159034	FALSE	0.0164425	FALSE
Otu0526	Veillonella	dispar	0.00180499	FALSE	0.00905149	FALSE	0.0106667	FALSE	0.00755162	FALSE
Otu0527	Treponema	sp._HMT_263	0.00312908	FALSE	0.00706087	FALSE	0.00913018	FALSE	0.00513938	FALSE
Otu0529	Fusobacterium	necrophorum	0.00199251	FALSE	0.0160117	FALSE	0.0327437	FALSE	0.000474861	FALSE
Otu0531	Leptotrichia	sp._HMT_212	0.00909191	FALSE	0.0163188	FALSE	0.00882466	FALSE	0.0232777	FALSE
Otu0537	Lactobacillus	ultunensis	0.000397671	FALSE	0.00097499	FALSE	0.00171979	FALSE	0.000283389	FALSE
Otu0538	Streptococcus	intermedius	0.00643356	FALSE	0.00978981	FALSE	0.0107529	FALSE	0.0088955	FALSE
Otu0541	Peptostreptococcaceae_[XI][G-1]	[XI][G-1]_infirmum	0.00254898	FALSE	0.00618473	FALSE	0.0064998	FALSE	0.00589215	FALSE
Otu0544	Desulfobulbus	sp._HMT_041	0.00210345	FALSE	0.0100234	FALSE	0.00383458	FALSE	0.0157702	FALSE
Otu0551	Clostridiales_[F-1][G-1]	[F-1][G-1]_bacterium_HMT_093	0.00567694	FALSE	0.0136107	FALSE	0.00516369	FALSE	0.0214543	FALSE
Otu0553	Ottowia	sp._HMT_894	0.00992713	FALSE	0.00594924	FALSE	0.00813251	FALSE	0.00392193	FALSE
Otu0559	Leptotrichia	goodfellowii	0.00790762	FALSE	0.00544651	FALSE	0.00203324	FALSE	0.00861598	FALSE
Otu0567	Butyrivibrio	sp._HMT_080	0.00832184	FALSE	0.00725331	FALSE	0.00531396	FALSE	0.00905413	FALSE
Otu0570	Selenomonas	artemidis	0.00229371	FALSE	0.0167566	FALSE	0.00171815	FALSE	0.0307209	FALSE
Otu0577	Neisseria	bacilliformis	0.00753821	FALSE	0.0106602	FALSE	0.00915206	FALSE	0.0120605	FALSE
Otu0578	Haemophilus	influenzae	0.00636264	FALSE	0.00146321	FALSE	0.00213711	FALSE	0.000837443	FALSE
Otu0580	Leptotrichia	sp._HMT_417	0.00581484	FALSE	0.00551368	FALSE	0.00652214	FALSE	0.00457724	FALSE
Otu0583	Aggregatibacter	sp._HMT_898	0.00995094	FALSE	0.0103237	FALSE	0.00210595	FALSE	0.0179544	FALSE
Otu0586	Selenomonas	dianae	0.00266634	FALSE	0.0347432	FALSE	0.0176909	FALSE	0.0505775	FALSE
Otu0593	Gracilibacteria_(GN02)_[G-1]	(GN02)_[G-1]_bacterium_HMT_871	0.00761069	FALSE	0.00885764	FALSE	0.00635236	FALSE	0.011184	FALSE
Otu0601	Lachnoanaerobaculum	saburreum	0.00153836	FALSE	0.00485052	FALSE	0.00182018	FALSE	0.00766441	FALSE
Otu0604	Prevotella	marshii	0.00401758	FALSE	0.0120932	FALSE	0.00842566	FALSE	0.0154987	FALSE
Otu0608	Peptostreptococcaceae_[XI][G-2]	[XI][G-2]_bacterium_HMT_091	0.0115505	FALSE	0.00941535	FALSE	0.0126871	FALSE	0.00637728	FALSE
Otu0611	Bifidobacterium	dentium	0.00246741	FALSE	0.00259573	FALSE	0.00386473	FALSE	0.00141738	FALSE
Otu0614	Saccharibacteria_(TM7)_[G-1]	(TM7)_[G-1]_bacterium_HMT_488	0.00570763	FALSE	0.00783884	FALSE	0.00189206	FALSE	0.0133609	FALSE
Otu0617	Lachnospiraceae_[G-2]	[G-2]_bacterium_HMT_088	0.0219463	FALSE	0.00297688	FALSE	0.00174637	FALSE	0.0041195	FALSE
Otu0620	Anaerolineae_[G-1]	[G-1]_bacterium_HMT_439	0.000651376	FALSE	0.00378435	FALSE	0.00276003	FALSE	0.00473551	FALSE
Otu0621	Prevotella	sp._HMT_515	0.00162555	FALSE	0.00145535	FALSE	0.000961021	FALSE	0.00191438	FALSE
Otu0641	Prevotella	sp._HMT_376	0.00639803	FALSE	0.00278466	FALSE	0	FALSE	0.00537043	FALSE
Otu0642	Treponema	sp._HMT_234	0.00427641	FALSE	0	FALSE	0	FALSE	0	FALSE
Otu0649	Prevotella	saccharolytica	0.0108456	FALSE	0.016477	FALSE	0.0169843	FALSE	0.016006	TRUE
Otu0650	Prevotella	fusca	0	FALSE	0.0194639	FALSE	0.00107487	FALSE	0.0365393	FALSE
Otu0653	Mycoplasma	orale	0.00820215	FALSE	0.00780992	FALSE	0.008513	FALSE	0.00715706	FALSE
Otu0659	Saccharibacteria_(TM7)_[G-1]	(TM7)_[G-1]_bacterium_HMT_869	0.00806988	FALSE	0.00177889	FALSE	0.00221801	FALSE	0.00137114	FALSE
Otu0665	Mitsuokella	sp._HMT_131	0.000349409	FALSE	0	FALSE	0	FALSE	0	FALSE
Otu0666	Leptotrichia	sp._HMT_219	0.0155086	FALSE	0.00613899	FALSE	0.00665097	FALSE	0.00566358	FALSE
Otu0670	Treponema	sp._HMT_242	0.000224822	FALSE	0.00765832	FALSE	0.00838469	FALSE	0.00698383	FALSE
Otu0673	Peptidiphaga	sp._HMT_183	0.00378469	FALSE	0.00260749	FALSE	0.00199135	FALSE	0.00317963	FALSE
Otu0674	Saccharibacteria_(TM7)_[G-8]	(TM7)_[G-8]_bacterium_HMT_955	0.00877994	FALSE	0.00223712	FALSE	0.00225325	FALSE	0.00222215	FALSE
Otu0676	Peptostreptococcaceae_[XI][G-6]	Peptostreptococcaceae_[XI][G-6]_unclassified	0	FALSE	0.0133969	FALSE	0.0164213	FALSE	0.0105886	FALSE
Otu0678	Treponema	sp._HMT_264	0.00877886	FALSE	0.00014547	FALSE	0	FALSE	0.000280548	FALSE
Otu0679	Kingella	sp._HMT_459	0.000505949	FALSE	0.00521606	FALSE	0.00628289	FALSE	0.00422544	FALSE
Otu0687	Bacteroidetes_[F-1]_unclassified	Bacteroidetes_[F-1]_unclassified	0.00707694	FALSE	0.00430858	FALSE	0.00541724	FALSE	0.00327912	FALSE
Otu0688	Treponema	sp._HMT_235	0.00390201	FALSE	0.000289019	FALSE	0.000600271	FALSE	0	FALSE
Otu0689	Prevotella	sp._HMT_300	0.0175288	FALSE	0.0168929	FALSE	0.0223155	FALSE	0.0118575	FALSE
Otu0690	Treponema	sp._HMT_268	0.000269867	FALSE	0.00263349	FALSE	0.0040035	FALSE	0.00136134	FALSE
Otu0702	Lachnospiraceae_[XIV]_unclassified	Lachnospiraceae_[XIV]_unclassified	0.00286568	FALSE	0.00831391	FALSE	0.00848275	FALSE	0.00815714	FALSE
Otu0712	Dialister	micraerophilus	9.14317e-05	FALSE	0.00149754	FALSE	0.00269367	FALSE	0.000386853	FALSE
Otu0715	Haemophilus	pittmaniae	0.000104303	FALSE	0.00525396	FALSE	0.00537304	FALSE	0.00514339	FALSE
Otu0731	Atopobium	sp._HMT_199	0.000973549	FALSE	0.00493563	FALSE	0.00103289	FALSE	0.00855961	FALSE
Otu0732	Bacteroidetes_[G-3]	[G-3]_bacterium_HMT_436	0.00198836	FALSE	0.000796375	FALSE	0	FALSE	0.00153587	FALSE
Otu0734	Leptotrichia	sp._HMT_223	0.00282201	FALSE	0.00433924	FALSE	0.00297436	FALSE	0.00560663	FALSE
Otu0742	Prevotella	sp._HMT_301	0.00218052	FALSE	0.00514166	FALSE	0.00367813	FALSE	0.00650066	FALSE
Otu0748	Tannerella	sp._HMT_808	0.00591959	FALSE	0.00772499	FALSE	0.00711638	FALSE	0.00829012	FALSE
Otu0758	Gardnerella	vaginalis	0.000834421	FALSE	0.000593411	FALSE	0.000145217	FALSE	0.00100959	FALSE
Otu0763	Proteobacteria_unclassified	Proteobacteria_unclassified	0.00373554	FALSE	0.00275036	FALSE	0.00571228	FALSE	0	FALSE
Otu0767	Parascardovia	denticolens	0.00332077	FALSE	0.00113762	FALSE	0.00185216	FALSE	0.000474115	FALSE
Otu0772	Capnocytophaga	sp._HMT_412	0.000233403	FALSE	0.0019456	FALSE	0	FALSE	0.00375223	FALSE
Otu0776	Actinomyces	sp._HMT_178	0.000614398	FALSE	0.00275767	FALSE	0.00405053	FALSE	0.00155716	FALSE
Otu0779	Veillonellaceae_[G-1]	Veillonellaceae_[G-1]_unclassified	0.000266809	FALSE	0.00262468	FALSE	0.00232699	FALSE	0.0029011	FALSE
Otu0786	Bacteroidetes_unclassified	Bacteroidetes_unclassified	0.00106596	FALSE	0.00188069	FALSE	0.000881956	FALSE	0.00280809	FALSE
Otu0790	Propionibacterium	acidifaciens	0.00023686	FALSE	0.000496053	FALSE	0.000108003	FALSE	0.000856385	FALSE
Otu0793	Lachnospiraceae_[G-2]	Lachnospiraceae_[G-2]_unclassified	0.000695547	FALSE	0.00523971	FALSE	0.00234682	FALSE	0.00792596	FALSE
Otu0796	Capnocytophaga	sp._HMT_338	0.00647786	FALSE	0.00388805	FALSE	0.00440177	FALSE	0.00341103	FALSE
Otu0798	Capnocytophaga	sp._HMT_878	0.00523924	FALSE	0.00571902	FALSE	0.00503484	FALSE	0.00635432	FALSE
Otu0805	Mollicutes_[G-2]	[G-2]_bacterium_HMT_906	0.000357856	FALSE	0.00585098	FALSE	0.00184656	FALSE	0.00956936	FALSE
Otu0807	Haemophilus	paraphrohaemolyticus	0.00677909	FALSE	0.00148778	FALSE	0.0029198	FALSE	0.000158038	FALSE
Otu0813	Treponema	parvum	0.000978686	FALSE	0.00340714	FALSE	0.00211013	FALSE	0.00461151	FALSE
Otu0815	Treponema	sp._HMT_249	0	FALSE	0	FALSE	0	FALSE	0	FALSE
Otu0832	Peptidiphaga	gingivicola	0.00259872	FALSE	0.00155836	FALSE	0.000882825	FALSE	0.00218563	FALSE
Otu0834	Treponema	sp._HMT_239	0	FALSE	0.00657251	FALSE	0.00794874	FALSE	0.00529458	FALSE
Otu0841	Actinomyces	naeslundii	0.00587212	FALSE	0.00704612	FALSE	0.00509973	FALSE	0.00885348	FALSE
Otu0844	Pseudopropionibacterium	propionicum	0.00215452	FALSE	0.00284433	FALSE	0.00276243	FALSE	0.00292038	FALSE
Otu0849	Lactococcus	lactis	0.00995469	FALSE	0.00128028	FALSE	0	FALSE	0.00246911	FALSE
Otu0862	Staphylococcus	capitis	0.00212554	FALSE	0.00124634	FALSE	0.000812228	FALSE	0.00164945	FALSE
Otu0865	Leptotrichia	sp._HMT_847	0.00137582	FALSE	0.00240806	FALSE	0.00464892	FALSE	0.000327269	FALSE
Otu0866	Actinomyces	massiliensis	0.00408701	FALSE	0.00194704	FALSE	0.0016626	FALSE	0.00221117	FALSE
Otu0869	Treponema	sp._HMT_226	0.00326992	FALSE	0.00124454	FALSE	0.000223506	FALSE	0.00219264	FALSE
Otu0875	Campylobacter	curvus	0.00265524	FALSE	0.000917594	FALSE	0.00147087	FALSE	0.000403836	FALSE
Otu0876	Cryptobacterium	curtum	0.000481966	FALSE	0.00191738	FALSE	0.000911948	FALSE	0.00285099	FALSE
Otu0877	Johnsonella	ignava	0.00267891	FALSE	0.00252472	FALSE	0.00255764	FALSE	0.00249415	FALSE
Otu0888	Peptococcus	sp._HMT_167	0.00512472	FALSE	0.00666077	FALSE	0.00336228	FALSE	0.00972365	FALSE
Otu0898	Lactobacillus	oris	8.42949e-05	FALSE	0	FALSE	0	FALSE	0	FALSE
Otu0906	Treponema	sp._HMT_254	0.00262477	FALSE	0.00184126	FALSE	0.00382416	FALSE	0	FALSE
Otu0912	Tannerella	sp._HMT_916	0.00179362	FALSE	0.00561902	FALSE	0.0025874	FALSE	0.00843409	FALSE
Otu0913	Fusobacterium	nucleatum_subsp._animalis	0.00238603	FALSE	0.000603925	FALSE	0.00125431	FALSE	0	FALSE
Otu0916	Olsenella	uli	0.000200024	FALSE	0.00255673	FALSE	0.00169661	FALSE	0.00335541	FALSE
Otu0918	Capnocytophaga	haemolytica	0.000801745	FALSE	0.00155125	FALSE	0.000675231	FALSE	0.0023647	FALSE
Otu0927	Neisseria	sp._HMT_020	0.00482515	FALSE	0.000843323	FALSE	0.000935357	FALSE	0.000757863	FALSE
Otu0939	Bergeyella	sp._HMT_907	0.00113666	FALSE	0.00179208	FALSE	0.00126688	FALSE	0.00227978	FALSE
Otu0950	Treponema	sp._HMT_256	0.000984614	FALSE	0.00229581	FALSE	0.000445353	FALSE	0.0040141	FALSE
Otu0961	Prevotella	sp._HMT_820	0.00192167	FALSE	0	FALSE	0	FALSE	0	FALSE
Otu0964	Prevotella	enoeca	0.00173341	FALSE	0.000551738	FALSE	0	FALSE	0.00106407	FALSE
Otu0966	Fretibacterium	sp._HMT_361	0.000608922	FALSE	0.00656586	FALSE	0.00756335	FALSE	0.00563962	FALSE
Otu0971	Treponema	sp._HMT_252	0.000233403	FALSE	0.00097495	FALSE	0	FALSE	0.00188026	FALSE
Otu0985	Lachnospiraceae_[G-7]	[G-7]_bacterium_HMT_163	9.57212e-05	FALSE	0.00448396	FALSE	0.00641275	FALSE	0.00269295	FALSE
Otu0993	Leptotrichia	sp._HMT_879	0	FALSE	0	FALSE	0	FALSE	0	FALSE
Otu0996	Actinomyces	cardiffensis	0.00214046	FALSE	0.00281721	FALSE	0.0015411	FALSE	0.00400217	FALSE
Otu0999	Bacteroidetes_[G-5]	Bacteroidetes_[G-5]_unclassified	0.00138541	FALSE	0.00409102	FALSE	0.00598374	FALSE	0.0023335	FALSE
Otu1001	Veillonellaceae_[G-1]	[G-1]_bacterium_HMT_150	0.0030065	FALSE	0.00531412	FALSE	0.00589553	FALSE	0.00477424	FALSE
Otu1003	Veillonellaceae_[G-1]	[G-1]_bacterium_HMT_135	0.000898224	FALSE	0.000923316	FALSE	0.000107487	FALSE	0.00168087	FALSE
Otu1006	Peptoniphilus	lacrimalis	0.000530228	FALSE	0.000172105	FALSE	0.000357448	FALSE	0	FALSE
Otu1013	Prevotellaceae_unclassified	Prevotellaceae_unclassified	0.00050577	FALSE	0.0013656	FALSE	0.0013821	FALSE	0.00135027	FALSE
Otu1019	Treponema	sp._HMT_227	0	FALSE	0.00482405	FALSE	0.0033788	FALSE	0.00616607	FALSE
Otu1023	Helicobacter	pylori	0.000662087	FALSE	0.0020839	FALSE	0.00164755	FALSE	0.00248907	FALSE
Otu1024	Selenomonas	sp._HMT_388	0	FALSE	0.00182653	FALSE	0.0033526	FALSE	0.000409474	FALSE
Otu1026	Erysipelotrichaceae_[G-1]	[G-1]_bacterium_HMT_905	0.0013129	FALSE	0.00161004	FALSE	0.00190837	FALSE	0.00133302	FALSE
Otu1028	Treponema	sp._HMT_508	0	FALSE	0.00529725	FALSE	0.00604151	FALSE	0.00460614	FALSE
Otu1029	Bacteroidetes_[G-3]	Bacteroidetes_[G-3]_unclassified	0.00509526	FALSE	0.00658529	FALSE	0.00283297	FALSE	0.0100696	FALSE
Otu1040	Lachnospiraceae_[G-7]	[G-7]_bacterium_HMT_086	0.000715977	FALSE	0.00143538	FALSE	0.00149801	FALSE	0.00137723	FALSE
Otu1044	Megasphaera	sp._HMT_123	0.0003538	FALSE	0.00110959	FALSE	0.00230454	FALSE	0	FALSE
Otu1050	Oribacterium	sp._HMT_102	0.000273115	FALSE	0.00275574	FALSE	0.000974119	FALSE	0.0044101	FALSE
Otu1062	Prevotella	buccae	0.00358593	FALSE	0.00751593	FALSE	0.00348629	FALSE	0.0112577	FALSE
Otu1066	Pseudopropionibacterium	sp._HMT_194	0.00156779	FALSE	0.00227734	FALSE	0.00121694	FALSE	0.003262	FALSE
Otu1068	Stomatobaculum	sp._HMT_373	0.000802852	FALSE	0.00337847	FALSE	0.00223208	FALSE	0.00444298	FALSE
Otu1086	Actinomyces	sp._HMT_448	0.000360712	FALSE	0.000567904	FALSE	0.000216006	FALSE	0.000894666	FALSE
Otu1093	Desulfovibrio	fairfieldensis	8.45178e-05	FALSE	0.000426726	FALSE	0.000541701	FALSE	0.000319963	FALSE
Otu1094	Aggregatibacter	actinomycetemcomitans	0.00191442	FALSE	0.00420804	FALSE	0.000353802	FALSE	0.00778697	FALSE
Otu1098	Peptoniphilaceae_[G-2]	[G-2]_bacterium_HMT_790	0.000507107	FALSE	0.00304181	FALSE	0.00631761	FALSE	0	FALSE
Otu1131	Olsenella	sp._HMT_807	0.000208605	FALSE	0.00104086	FALSE	0.00128475	FALSE	0.000814392	FALSE
Otu1132	Mycoplasma	fermentans	0.00779692	FALSE	0	FALSE	0	FALSE	0	FALSE
Otu1155	Treponema	pectinovorum	0.000104303	FALSE	0.00185948	FALSE	0.00140703	FALSE	0.00227961	FALSE
Otu1164	Peptostreptococcaceae_[XI][G-6]	[XI][G-6]_minutum	0.000388488	FALSE	0.0016868	FALSE	0.000762147	FALSE	0.00254541	FALSE
Otu1168	Neisseria	sp._HMT_499	0.000265114	FALSE	0.00237916	FALSE	0.00204483	FALSE	0.00268961	FALSE
Otu1189	Treponema	sp._HMT_271	0	FALSE	0.00175733	FALSE	0.00364984	FALSE	0	FALSE
Otu1258	Prevotella	bivia	0.000195547	FALSE	0.000417214	FALSE	0	FALSE	0.000804626	FALSE
Otu1261	Bacteroides	Bacteroides_unclassified	8.45178e-05	FALSE	0.00082413	FALSE	0.000300136	FALSE	0.0013107	FALSE
Otu1267	Alphaproteobacteria_unclassified	Alphaproteobacteria_unclassified	0.0014368	FALSE	0.000349597	FALSE	0.000726087	FALSE	0	FALSE
Otu1276	Selenomonas	sp._HMT_919	0.00229214	FALSE	0.000162335	FALSE	0	FALSE	0.000313075	FALSE
Otu1284	Peptoniphilaceae_[G-1]	[G-1]_bacterium_HMT_113	0.000132557	FALSE	0.00359236	FALSE	0.00145542	FALSE	0.00557666	FALSE
Otu1346	Slackia	exigua	0.000546566	FALSE	0.000815316	FALSE	0.000696421	FALSE	0.000925718	FALSE
Otu1350	Peptoniphilaceae_unclassified	Peptoniphilaceae_unclassified	0	FALSE	0.000488826	FALSE	0	FALSE	0.000942736	FALSE
Otu1358	Clostridiales_unclassified	Clostridiales_unclassified	0	FALSE	0.000585424	FALSE	0.000871304	FALSE	0.000319963	FALSE
Otu1363	Treponema	sp._HMT_490	0	FALSE	0.0017109	FALSE	0.00304986	FALSE	0.000467581	FALSE
Otu1408	Lactobacillus	vaginalis	0.00238603	FALSE	0.000737512	FALSE	0	FALSE	0.00142234	FALSE
Otu1421	Bergeyella	sp._HMT_900	0.00328498	FALSE	0.00116914	FALSE	0.0024282	FALSE	0	FALSE
Otu1433	Selenomonas	sp._HMT_133	0	FALSE	0.000521536	FALSE	0.000373024	FALSE	0.000659441	FALSE
Otu1451	Mycoplasma	lipophilum	0	FALSE	0.000242449	FALSE	0	FALSE	0.000467581	FALSE
Otu1467	Dialister	sp._HMT_119	0.00103427	FALSE	0	FALSE	0	FALSE	0	FALSE
Otu1497	Eggerthia	catenaformis	0.000458251	FALSE	0.00105138	FALSE	0.00106737	FALSE	0.00103652	FALSE
Otu1561	Lachnoanaerobaculum	sp._HMT_083	0.000574327	FALSE	0.000431164	FALSE	0.000275591	FALSE	0.000575624	FALSE
Otu1582	Prevotella	sp._HMT_313	0.00151826	FALSE	0.00130195	FALSE	0.000490616	FALSE	0.00205532	FALSE
Otu1597	Selenomonadaceae_unclassified	Selenomonadaceae_unclassified	0	FALSE	9.56239e-05	FALSE	0	FALSE	0.000184417	FALSE
Otu1639	Veillonellaceae_[G-1]	[G-1]_bacterium_HMT_145	0.000357633	FALSE	0.000821177	FALSE	0.000145217	FALSE	0.00144885	FALSE
Otu1645	Betaproteobacteria_unclassified	Betaproteobacteria_unclassified	0.00131428	FALSE	0.000771975	FALSE	0.00106336	FALSE	0.000501403	FALSE
Otu1663	Parvimonas	Parvimonas_unclassified	0.00124438	FALSE	0.0015445	FALSE	0	FALSE	0.00297867	FALSE
Otu1668	Erysipelotrichaceae_[G-1]	[G-1]_bacterium_HMT_904	0.000425878	FALSE	0.000304307	FALSE	0.000297392	FALSE	0.000310728	FALSE
Otu1775	Scardovia	inopinata	0.000602294	FALSE	5.60047e-05	FALSE	0	FALSE	0.000108009	FALSE
Otu1831	Veillonellaceae_[G-1]	[G-1]_bacterium_HMT_129	0.000194334	FALSE	0.00136601	FALSE	0.00122693	FALSE	0.00149516	FALSE
Otu1984	Firmicutes_unclassified	Firmicutes_unclassified	0.000670048	FALSE	9.56239e-05	FALSE	0	FALSE	0.000184417	FALSE
Otu2022	Capnocytophaga	sp._HMT_335	0.00116484	FALSE	0.000535866	FALSE	0	FALSE	0.00103345	FALSE

## Sheet: 0 vs 123 Diff Abundance
TOTAL	baseMean	log2FoldChange	pvalue	padj	log_padj	threshold	Genus	Species
Otu0001	4176.33	-0.116134	0.741436	0.914051	0.0390298	FALSE	Prevotella	melaninogenica
Otu0002	4623.43	0.53297	0.179723	0.449308	0.347455	FALSE	Porphyromonas	pasteri
Otu0003	3730.35	-0.073636	0.780763	0.926805	0.0330115	FALSE	Streptococcus	oralis_subsp._dentisani_clade_058
Otu0004	2310.53	-0.560611	0.358952	0.613752	0.212007	FALSE	Prevotella	Prevotella_unclassified
Otu0005	2836.16	0.779909	0.0175653	0.141379	0.849616	FALSE	Haemophilus	parainfluenzae
Otu0006	3288.57	0.617797	0.140682	0.397252	0.400934	FALSE	Fusobacterium	periodonticum
Otu0007	2625.31	-0.286362	0.780385	0.926805	0.0330115	FALSE	Neisseria	perflava
Otu0008	1677.72	-0.105439	0.79763	0.936718	0.0283909	FALSE	Veillonella	Veillonella_unclassified
Otu0009	1171.77	-0.448543	0.350168	0.60185	0.220511	FALSE	Prevotella	pallens
Otu0010	1727.55	0.503798	0.467843	0.71753	0.14416	FALSE	Neisseria	Neisseria_unclassified
Otu0011	1325.29	0.227033	0.611861	0.814169	0.0892852	FALSE	Saccharibacteria_(TM7)_[G-1]	(TM7)_[G-1]_bacterium_HMT_352
Otu0012	1131.91	0.626636	0.0305307	0.19272	0.715073	FALSE	Streptococcus	Streptococcus_unclassified
Otu0013	979.421	0.322176	0.446991	0.702415	0.153406	FALSE	Leptotrichia	Leptotrichia_unclassified
Otu0014	627.524	0.0468071	0.937109	0.973139	0.0118252	FALSE	Streptococcus	salivarius
Otu0015	933.492	-0.165051	0.675093	0.866851	0.0620554	FALSE	Rothia	mucilaginosa
Otu0016	613.593	-0.710611	0.305028	0.556129	0.254825	FALSE	Veillonella	atypica
Otu0017	984.02	0.846239	0.0190682	0.146224	0.834982	FALSE	Veillonella	parvula
Otu0018	979.831	1.14738	0.107826	0.337912	0.471196	FALSE	Alloprevotella	sp._HMT_473
Otu0019	682.72	-1.64825	0.0120863	0.119715	0.92185	FALSE	Alloprevotella	sp._HMT_308
Otu0020	899.311	-0.914155	0.0212689	0.146224	0.834982	FALSE	Granulicatella	adiacens
Otu0021	718.176	0.196243	0.706505	0.885914	0.0526084	FALSE	Alloprevotella	tannerae
Otu0022	429.829	-0.777804	0.263029	0.526484	0.278615	FALSE	Streptococcus	parasanguinis_clade_411
Otu0023	763.65	0.457696	0.568645	0.781886	0.106856	FALSE	Gemella	sanguinis
Otu0024	718.321	2.03408	5.38193e-05	0.00592013	2.22767	TRUE	Capnocytophaga	leadbetteri
Otu0025	473.587	0.291986	0.587244	0.797492	0.0982735	FALSE	Campylobacter	Campylobacter_unclassified
Otu0026	393.441	-0.499416	0.135089	0.391047	0.407771	FALSE	Fusobacterium	Fusobacterium_unclassified
Otu0027	438.85	-0.357924	0.51885	0.745974	0.127276	FALSE	Prevotella	salivae
Otu0028	178.111	0.0719871	0.914181	0.973139	0.0118252	FALSE	Prevotella	veroralis
Otu0029	609.49	1.54893	0.0522263	0.229796	0.638658	FALSE	Alloprevotella	sp._HMT_914
Otu0030	382.792	-1.13551	0.0123343	0.119715	0.92185	FALSE	Atopobium	Atopobium_unclassified
Otu0032	275.825	-0.82019	0.107312	0.337912	0.471196	FALSE	Fusobacterium	nucleatum_subsp._vincentii
Otu0033	341.777	-1.06934	0.161597	0.426616	0.369963	FALSE	Prevotella	intermedia
Otu0034	456.335	0.323295	0.387688	0.633351	0.198355	FALSE	Saccharibacteria_(TM7)_[G-3]	(TM7)_[G-3]_bacterium_HMT_351
Otu0035	398.978	-0.536934	0.396107	0.643918	0.19117	FALSE	Neisseria	macacae
Otu0036	929.286	0.714374	0.199836	0.468735	0.329072	FALSE	Prevotella	nanceiensis
Otu0037	294.857	0.97262	0.0109959	0.117053	0.931616	FALSE	Oribacterium	Oribacterium_unclassified
Otu0038	275.038	0.639733	0.55295	0.774423	0.111021	FALSE	Veillonella	rogosae
Otu0039	279.087	0.276688	0.62139	0.820235	0.086062	FALSE	Ruminococcaceae_[G-1]	[G-1]_bacterium_HMT_075
Otu0040	217.382	-0.427386	0.423667	0.672173	0.172519	FALSE	Porphyromonas	Porphyromonas_unclassified
Otu0041	304.775	0.0104302	0.982233	0.991244	0.00381944	FALSE	Actinomyces	graevenitzii
Otu0042	225.257	2.24724	0.0128405	0.121068	0.916971	FALSE	Leptotrichia	sp._HMT_221
Otu0043	241.578	-0.249772	0.599611	0.808039	0.0925679	FALSE	Leptotrichia	sp._HMT_215
Otu0044	279.237	0.939242	0.0936779	0.318698	0.496621	FALSE	Saccharibacteria_(TM7)_[G-6]	(TM7)_[G-6]_bacterium_HMT_870
Otu0045	383.668	0.624862	0.12162	0.368209	0.433906	FALSE	Campylobacter	rectus
Otu0046	205.229	0.337278	0.559188	0.778617	0.108676	FALSE	Gemella	Gemella_unclassified
Otu0048	226.468	-2.40207	0.035624	0.19272	0.715073	FALSE	Porphyromonas	gingivalis
Otu0049	311.396	2.82002	0.0827907	0.292484	0.533898	FALSE	Prevotella	aurantiaca
Otu0050	26.7433	1.5091	0.281088	0.53874	0.268621	FALSE	Leptotrichia	sp._HMT_218
Otu0051	236.978	3.16645	0.067935	0.261848	0.58195	FALSE	Neisseria	subflava
Otu0052	407.683	-0.374951	0.56717	0.781886	0.106856	FALSE	Porphyromonas	endodontalis
Otu0053	214.702	0.625136	0.108541	0.337912	0.471196	FALSE	Stomatobaculum	sp._HMT_097
Otu0054	82.8256	-4.20717	0.00708655	0.08352	1.07821	FALSE	Sneathia	Sneathia_unclassified
Otu0055	317.972	0.288905	0.604805	0.808039	0.0925679	FALSE	Capnocytophaga	sputigena
Otu0057	223.369	2.58195	0.00504166	0.06655	1.17685	FALSE	Prevotella	shahii
Otu0058	323.233	2.18183	0.0338215	0.19272	0.715073	FALSE	Absconditabacteria_(SR1)_[G-1]	(SR1)_[G-1]_bacterium_HMT_875
Otu0059	206.677	0.440058	0.251728	0.512779	0.29007	FALSE	Bergeyella	sp._HMT_322
Otu0060	220.834	-1.49175	0.00113403	0.0311858	1.50604	TRUE	Solobacterium	moorei
Otu0061	113.112	0.132144	0.775671	0.926805	0.0330115	FALSE	Oribacterium	asaccharolyticum
Otu0063	197.145	0.389672	0.55383	0.774423	0.111021	FALSE	Oribacterium	parvum
Otu0064	132.957	-1.62022	0.0470186	0.216967	0.663606	FALSE	Treponema	sp._HMT_237
Otu0065	247.813	-0.9632	0.115681	0.353469	0.451649	FALSE	Megasphaera	micronuciformis
Otu0066	118.814	1.01573	0.0449645	0.216967	0.663606	FALSE	Rothia	Rothia_unclassified
Otu0067	495.225	-0.226175	0.529472	0.756389	0.121255	FALSE	Actinomyces	sp._HMT_180
Otu0068	168.919	-0.0721783	0.894025	0.965053	0.0154489	FALSE	Peptostreptococcus	stomatis
Otu0069	98.4271	-0.326455	0.491112	0.735634	0.133338	FALSE	Peptostreptococcaceae_[XI][G-1]	[XI][G-1]_sulci
Otu0070	57.4184	-1.08196	0.167967	0.439363	0.357177	FALSE	Stomatobaculum	longum
Otu0072	182.417	0.6077	0.101399	0.337912	0.471196	FALSE	Catonella	morbi
Otu0073	80.5414	0.235978	0.654707	0.85376	0.0686641	FALSE	Ruminococcaceae_[G-2]	[G-2]_bacterium_HMT_085
Otu0074	99.2556	0.105289	0.894867	0.965053	0.0154489	FALSE	Campylobacter	sp._HMT_044
Otu0075	113.331	0.388292	0.505182	0.743015	0.129003	FALSE	Selenomonas	sp._HMT_136
Otu0076	31.8859	2.93739	0.0517667	0.229796	0.638658	FALSE	Bergeyella	sp._HMT_206
Otu0078	100.812	-0.432783	0.503581	0.743015	0.129003	FALSE	Aggregatibacter	Aggregatibacter_unclassified
Otu0079	71.8838	-0.021653	0.971035	0.989566	0.00455509	FALSE	Leptotrichia	sp._HMT_225
Otu0080	88.6385	-0.647433	0.207129	0.468735	0.329072	FALSE	Prevotella	nigrescens
Otu0084	68.966	-1.39763	0.0418361	0.215717	0.666115	FALSE	Filifactor	alocis
Otu0085	260.767	1.2874	0.00446951	0.06655	1.17685	FALSE	Capnocytophaga	Capnocytophaga_unclassified
Otu0086	76.6155	0.112087	0.868841	0.949957	0.022296	FALSE	Butyrivibrio	sp._HMT_455
Otu0088	175.525	-0.850384	0.173116	0.442855	0.353739	FALSE	Alloprevotella	rava
Otu0089	108.137	0.532378	0.170614	0.439865	0.35668	FALSE	Lachnoanaerobaculum	Lachnoanaerobaculum_unclassified
Otu0090	107.872	1.13265	0.0440198	0.216967	0.663606	FALSE	Absconditabacteria_(SR1)_[G-1]	(SR1)_[G-1]_bacterium_HMT_345
Otu0094	42.4373	-1.67143	0.0753793	0.280386	0.552244	FALSE	Saccharibacteria_(TM7)_[G-5]	(TM7)_[G-5]_bacterium_HMT_356
Otu0098	132.448	0.236203	0.683807	0.867909	0.0615257	FALSE	Treponema	Treponema_unclassified
Otu0099	70.9712	0.485723	0.453417	0.709136	0.149271	FALSE	Granulicatella	elegans
Otu0100	74.1163	1.27863	0.143668	0.398408	0.399672	FALSE	Aggregatibacter	sp._HMT_512
Otu0101	178.143	1.47323	0.0117335	0.119715	0.92185	FALSE	Capnocytophaga	granulosa
Otu0102	106.946	1.87278	0.00488067	0.06655	1.17685	FALSE	Lachnospiraceae_[G-3]	[G-3]_bacterium_HMT_100
Otu0103	57.4341	0.754207	0.266433	0.526484	0.278615	FALSE	Lachnoanaerobaculum	orale
Otu0105	61.0942	-0.541536	0.242044	0.504108	0.297477	FALSE	Saccharibacteria_(TM7)_[G-1]	Saccharibacteria_(TM7)_[G-1]_unclassified
Otu0106	264.207	0.195838	0.756816	0.914051	0.0390298	FALSE	Haemophilus	Haemophilus_unclassified
Otu0107	145.064	0.198978	0.69897	0.883755	0.053668	FALSE	Gemella	morbillorum
Otu0108	56.9157	-1.42173	0.0195919	0.146224	0.834982	FALSE	Tannerella	forsythia
Otu0109	108.68	-1.897	0.0182866	0.14368	0.842603	FALSE	Treponema	denticola
Otu0110	33.7221	0.0772879	0.929552	0.973139	0.0118252	FALSE	Lachnospiraceae_[G-2]	[G-2]_bacterium_HMT_096
Otu0113	80.2414	1.02973	0.104933	0.337912	0.471196	FALSE	Absconditabacteria_(SR1)_[G-1]	(SR1)_[G-1]_bacterium_HMT_874
Otu0114	44.841	-2.46131	0.00418607	0.0657811	1.1819	FALSE	Mycoplasma	faucium
Otu0116	40.3637	-0.511555	0.461521	0.712855	0.146999	FALSE	Prevotella	denticola
Otu0117	45.0408	-0.684295	0.265979	0.526484	0.278615	FALSE	Haemophilus	sp._HMT_036
Otu0118	56.6132	0.896377	0.0624604	0.248435	0.604788	FALSE	Bacteroidales_[G-2]	[G-2]_bacterium_HMT_274
Otu0119	67.6518	-1.00349	0.127464	0.375564	0.425316	FALSE	Abiotrophia	defectiva
Otu0120	9.10069	-0.510765	0.506601	0.743015	0.129003	FALSE	Leptotrichia	wadei
Otu0121	84.6704	-0.102355	0.856513	0.948324	0.0230434	FALSE	Lautropia	mirabilis
Otu0123	36.6587	-0.138651	0.803641	0.937107	0.0282106	FALSE	Leptotrichia	hongkongensis
Otu0124	47.2346	-0.836156	0.0993235	0.334457	0.47566	FALSE	Saccharibacteria_(TM7)_[G-1]	(TM7)_[G-1]_bacterium_HMT_346
Otu0125	46.3768	-0.298255	0.519124	0.745974	0.127276	FALSE	Treponema	socranskii
Otu0126	37.5479	0.35492	0.462276	0.712855	0.146999	FALSE	Selenomonas	sputigena
Otu0127	86.7365	-0.313041	0.742463	0.914051	0.0390298	FALSE	Veillonella	sp._HMT_780
Otu0128	96.2468	-1.28787	0.0169613	0.141379	0.849616	FALSE	Capnocytophaga	gingivalis
Otu0130	73.1618	0.245185	0.813115	0.941207	0.0263148	FALSE	Tannerella	Tannerella_unclassified
Otu0131	68.4598	-0.13139	0.819931	0.942778	0.0255908	FALSE	Neisseria	elongata
Otu0132	29.6484	0.106011	0.794399	0.936257	0.0286051	FALSE	Campylobacter	gracilis
Otu0136	50.4786	-0.372177	0.47492	0.71844	0.14361	FALSE	Tannerella	sp._HMT_286
Otu0137	109.353	-0.401659	0.431158	0.680776	0.166996	FALSE	Parvimonas	micra
Otu0139	49.8228	-1.91773	0.209386	0.468735	0.329072	FALSE	Prevotella	sp._HMT_304
Otu0140	71.4775	0.41778	0.330358	0.576816	0.238963	FALSE	Actinomyces	Actinomyces_unclassified
Otu0141	36.079	-0.87375	0.0830179	0.292484	0.533898	FALSE	Prevotella	sp._HMT_317
Otu0143	24.6735	-2.43756	0.0027373	0.0513798	1.28921	FALSE	Bacteroidetes_[G-5]	[G-5]_bacterium_HMT_511
Otu0145	35.0392	0.350229	0.287804	0.545835	0.262938	FALSE	Mogibacterium	vescum
Otu0146	47.1141	1.07529	0.0414664	0.215717	0.666115	FALSE	Rothia	aeria
Otu0149	36.33	-2.17907	0.0338736	0.19272	0.715073	FALSE	Peptostreptococcaceae_[XI][G-5]	[XI][G-5]_saphenum
Otu0151	13.282	-0.204622	0.872233	0.949957	0.022296	FALSE	Gracilibacteria_(GN02)_[G-2]	(GN02)_[G-2]_bacterium_HMT_873
Otu0153	25.6296	0.282935	0.72709	0.902029	0.0447794	FALSE	Leptotrichia	sp._HMT_498
Otu0155	33.1254	-1.17824	0.190293	0.458371	0.338783	FALSE	Peptostreptococcaceae_[XI][G-6]	[XI][G-6]_nodatum
Otu0157	3.92482	-0.354171	0.813965	0.941207	0.0263148	FALSE	Prevotella	scopos
Otu0158	36.4668	-1.64564	0.0833135	0.292484	0.533898	FALSE	Prevotella	pleuritidis
Otu0160	22.2602	-0.588883	0.21146	0.468735	0.329072	FALSE	Dialister	invisus
Otu0162	43.3727	1.36242	0.214091	0.468735	0.329072	FALSE	Haemophilus	sputorum
Otu0164	8.1641	-0.10617	0.957554	0.986631	0.00584542	FALSE	Moraxella	sp._HMT_276
Otu0165	32.3632	0.265228	0.825593	0.944358	0.0248634	FALSE	Fusobacterium	sp._HMT_203
Otu0168	26.0409	-0.52925	0.601346	0.808039	0.0925679	FALSE	Leptotrichiaceae_unclassified	Leptotrichiaceae_unclassified
Otu0172	35.0147	-0.0343146	0.934365	0.973139	0.0118252	FALSE	Selenomonas	Selenomonas_unclassified
Otu0174	116.655	0.62161	0.243448	0.504108	0.297477	FALSE	Prevotella	oris
Otu0178	32.4416	-1.47415	0.299207	0.55471	0.255934	FALSE	Fusobacterium	sp._HMT_248
Otu0181	22.4066	0.93796	0.0541958	0.232577	0.633433	FALSE	Cardiobacterium	hominis
Otu0182	9.60757	-0.562958	0.375489	0.627451	0.20242	FALSE	Leptotrichia	shahii
Otu0183	22.2975	0.365092	0.6671	0.859933	0.0655352	FALSE	Kingella	Kingella_unclassified
Otu0185	92.2317	-2.60276	0.0207569	0.146224	0.834982	FALSE	Treponema	sp._HMT_257
Otu0186	65.3962	1.28141	0.185634	0.458371	0.338783	FALSE	Treponema	sp._HMT_230
Otu0191	16.7082	0.344616	0.550499	0.774423	0.111021	FALSE	Kingella	oralis
Otu0193	56.6951	0.155497	0.84993	0.948324	0.0230434	FALSE	Neisseria	oralis
Otu0194	55.5741	0.2021	0.846615	0.948324	0.0230434	FALSE	Porphyromonas	sp._HMT_930
Otu0197	8.67054	-0.420524	0.835938	0.948324	0.0230434	FALSE	Treponema	sp._HMT_238
Otu0199	17.274	0.622478	0.364959	0.620807	0.207043	FALSE	Bergeyella	Bergeyella_unclassified
Otu0200	19.6399	-0.961373	0.222092	0.475911	0.322474	FALSE	Saccharibacteria_(TM7)_[G-1]	(TM7)_[G-1]_bacterium_HMT_349
Otu0202	24.2644	3.0294	0.0473383	0.216967	0.663606	FALSE	Capnocytophaga	sp._HMT_332
Otu0204	18.7675	-1.2069	0.26445	0.526484	0.278615	FALSE	Treponema	lecithinolyticum
Otu0211	10.73	2.32506	3.49169e-05	0.00592013	2.22767	TRUE	Campylobacter	concisus
Otu0212	3.70743	-0.719696	0.327045	0.574068	0.241037	FALSE	Selenomonas	sp._HMT_478
Otu0213	17.8531	-1.43671	0.0149096	0.129478	0.887803	FALSE	Peptostreptococcaceae_[XI][G-9]	[XI][G-9]_brachy
Otu0214	7.28584	-3.12754	0.00472837	0.06655	1.17685	FALSE	Kingella	sp._HMT_012
Otu0217	33.8985	0.613762	0.211808	0.468735	0.329072	FALSE	Eikenella	corrodens
Otu0218	14.2579	-1.57679	0.013991	0.124784	0.903839	FALSE	Fretibacterium	fastidiosum
Otu0219	3.194	-0.645342	0.758939	0.914051	0.0390298	FALSE	Bacteroidetes_[G-5]	[G-5]_bacterium_HMT_505
Otu0224	10.6951	-1.7582	0.169088	0.439363	0.357177	FALSE	Treponema	sp._HMT_258
Otu0227	37.219	0.946844	0.0912461	0.313658	0.503543	FALSE	Leptotrichia	sp._HMT_392
Otu0228	25.3123	3.64349	0.0015208	0.0386048	1.41336	TRUE	Peptostreptococcaceae_[XI][G-5]	[XI][G-5]_bacterium_HMT_493
Otu0234	10.9792	-0.314295	0.51855	0.745974	0.127276	FALSE	Prevotella	maculosa
Otu0239	9.67067	-6.01822	0.000163436	0.0134835	1.8702	TRUE	Treponema	sp._HMT_927
Otu0241	2.41688	-4.35709	0.147387	0.404142	0.393466	FALSE	Corynebacterium	Corynebacterium_unclassified
Otu0244	34.0934	3.52839	5.09175e-05	0.00592013	2.22767	TRUE	Peptostreptococcaceae_[XI][G-7]	Peptostreptococcaceae_[XI][G-7]_unclassified
Otu0247	0.746706	0.98369	0.614341	0.814188	0.0892756	FALSE	Prevotella	multisaccharivorax
Otu0249	13.8116	-1.7371	0.000512442	0.0180886	1.74259	TRUE	Dialister	pneumosintes
Otu0250	17.0226	1.38814	0.0408103	0.215717	0.666115	FALSE	Peptococcus	Peptococcus_unclassified
Otu0251	7.95589	-0.881238	0.153591	0.412074	0.385024	FALSE	Capnocytophaga	sp._HMT_336
Otu0253	12.3227	0.527456	0.473823	0.71844	0.14361	FALSE	Alloprevotella	sp._HMT_912
Otu0255	3.79815	0.0504928	0.975286	0.99029	0.00423761	FALSE	Leptotrichia	sp._HMT_463
Otu0259	4.8278	-1.98095	0.293027	0.551637	0.258347	FALSE	Saccharibacteria_(TM7)_[G-1]	(TM7)_[G-1]_bacterium_HMT_348
Otu0261	31.1752	-0.0618712	0.93276	0.973139	0.0118252	FALSE	Neisseriaceae_unclassified	Neisseriaceae_unclassified
Otu0264	29.0546	-1.65205	0.0136722	0.124784	0.903839	FALSE	Fretibacterium	Fretibacterium_unclassified
Otu0265	5.7262	-0.972115	0.469656	0.71753	0.14416	FALSE	Pasteurellaceae_unclassified	Pasteurellaceae_unclassified
Otu0272	9.06167	-1.99868	0.0228322	0.150692	0.821909	FALSE	Prevotella	dentalis
Otu0274	10.755	0.0151821	0.989358	0.992365	0.00332865	FALSE	Leptotrichia	hofstadii
Otu0276	5.27984	1.43915	0.189712	0.458371	0.338783	FALSE	Actinomyces	sp._HMT_169
Otu0278	3.42169	-4.85955	0.106	0.337912	0.471196	FALSE	Mollicutes_[G-1]	[G-1]_bacterium_HMT_504
Otu0279	73.5008	0.550173	0.378253	0.627451	0.20242	FALSE	Porphyromonas	catoniae
Otu0280	84.2246	0.102461	0.909265	0.971059	0.0127543	FALSE	Prevotella	sp._HMT_443
Otu0281	24.0402	0.137585	0.871121	0.949957	0.022296	FALSE	Prevotella	sp._HMT_396
Otu0284	10.7497	-1.45171	0.105913	0.337912	0.471196	FALSE	Streptococcus	anginosus
Otu0289	3.45192	-1.55389	0.179249	0.449308	0.347455	FALSE	Treponema	sp._HMT_270
Otu0290	6.40229	-1.59959	0.141885	0.397252	0.400934	FALSE	Saccharibacteria_(TM7)_[G-2]	(TM7)_[G-2]_bacterium_HMT_350
Otu0297	29.8012	0.434771	0.492652	0.735634	0.133338	FALSE	Bacteria_unclassified	Bacteria_unclassified
Otu0301	8.69331	-3.17189	0.00275154	0.0513798	1.28921	FALSE	Porphyromonas	uenonis
Otu0302	19.9398	-1.46665	0.237108	0.501574	0.299665	FALSE	Aggregatibacter	aphrophilus
Otu0303	0.874559	-0.583435	0.79346	0.936257	0.0286051	FALSE	Bifidobacterium	longum
Otu0307	4.9533	-2.51339	0.000388595	0.0162605	1.78887	TRUE	Bacteroidaceae_[G-1]	[G-1]_bacterium_HMT_272
Otu0308	19.1602	1.26662	0.150631	0.407445	0.389931	FALSE	Gracilibacteria_(GN02)_[G-1]	(GN02)_[G-1]_bacterium_HMT_872
Otu0311	2.47709	-0.242114	0.862544	0.948798	0.022826	FALSE	Streptococcus	mutans
Otu0313	0.65944	-1.34333	0.279577	0.53874	0.268621	FALSE	Mitsuokella	sp._HMT_521
Otu0317	16.1561	-2.2655	0.0321805	0.19272	0.715073	FALSE	Prevotella	sp._HMT_309
Otu0319	7.60541	-0.118698	0.933121	0.973139	0.0118252	FALSE	Prevotella	sp._HMT_942
Otu0323	19.1875	-2.64536	0.017211	0.141379	0.849616	FALSE	Saccharibacteria_(TM7)_[G-1]	(TM7)_[G-1]_bacterium_HMT_952
Otu0324	14.0489	-1.79889	0.01063	0.116929	0.932076	FALSE	Prevotella	baroniae
Otu0326	1.34637	-1.32604	0.0780463	0.28617	0.543376	FALSE	Pseudoramibacter	alactolyticus
Otu0328	1.54102	-1.98276	0.0352465	0.19272	0.715073	FALSE	Alloscardovia	omnicolens
Otu0332	12.2059	-5.10034	0.00395117	0.0651943	1.18579	FALSE	Moraxella	Moraxella_unclassified
Otu0336	26.658	0.191069	0.682752	0.867909	0.0615257	FALSE	Corynebacterium	matruchotii
Otu0338	10.5779	0.196989	0.708731	0.885914	0.0526084	FALSE	Capnocytophaga	sp._HMT_326
Otu0344	6.03465	0.551998	0.459617	0.712855	0.146999	FALSE	Selenomonas	sp._HMT_481
Otu0353	21.722	-1.31699	0.156834	0.417381	0.379468	FALSE	Bacteroidetes_[G-3]	[G-3]_bacterium_HMT_365
Otu0354	8.38198	4.04329	0.000904326	0.0271298	1.56655	TRUE	Saccharibacteria_(TM7)_[G-4]	(TM7)_[G-4]_bacterium_HMT_355
Otu0358	26.4624	0.840237	0.220357	0.475911	0.322474	FALSE	Lachnospiraceae_[G-8]	[G-8]_bacterium_HMT_500
Otu0361	44.1679	-1.11157	0.00872056	0.099234	1.00334	FALSE	Actinomyces	lingnae_[Not_Validly_Published]
Otu0362	6.53446	-1.2545	0.054268	0.232577	0.633433	FALSE	Mogibacterium	timidum
Otu0364	13.7855	-0.0464815	0.935641	0.973139	0.0118252	FALSE	Selenomonas	noxia
Otu0367	3.87373	-1.23981	0.034254	0.19272	0.715073	FALSE	Oribacterium	sp._HMT_078
Otu0369	7.2315	-1.07356	0.315167	0.563569	0.249053	FALSE	Catonella	sp._HMT_451
Otu0375	2.43834	-2.3023	0.212733	0.468735	0.329072	FALSE	Bacteroidetes_[G-3]	[G-3]_bacterium_HMT_503
Otu0382	7.08295	-2.61207	0.000243834	0.016093	1.79336	TRUE	Streptococcus	constellatus
Otu0383	30.3962	1.61583	0.0624851	0.248435	0.604788	FALSE	Haemophilus	sp._HMT_908
Otu0399	11.3513	0.386353	0.565877	0.781886	0.106856	FALSE	Saccharibacteria_(TM7)_[G-1]	(TM7)_[G-1]_bacterium_HMT_347
Otu0403	15.4488	1.13514	0.0756191	0.280386	0.552244	FALSE	Prevotella	oulorum
Otu0404	13.8665	0.996637	0.0506558	0.228992	0.64018	FALSE	Corynebacterium	durum
Otu0408	5.15625	-3.21197	0.0601403	0.245016	0.610806	FALSE	Treponema	sp._HMT_262
Otu0410	22.7787	0.232576	0.801136	0.937107	0.0282106	FALSE	Prevotella	sp._HMT_475
Otu0417	4.99365	-1.38532	0.0561961	0.23519	0.628581	FALSE	Anaeroglobus	geminatus
Otu0420	24.4484	-0.530337	0.664016	0.859315	0.0658476	FALSE	Prevotella	sp._HMT_305
Otu0422	3.22188	-0.596757	0.65207	0.85376	0.0686641	FALSE	Treponema	sp._HMT_951
Otu0426	3.65754	0.307078	0.853386	0.948324	0.0230434	FALSE	Capnocytophaga	sp._HMT_863
Otu0439	10.6176	1.95286	0.242289	0.504108	0.297477	FALSE	Simonsiella	muelleri
Otu0442	4.96963	1.39381	0.195538	0.467591	0.330134	FALSE	Absconditabacteria_(SR1)_[G-1]	Absconditabacteria_(SR1)_[G-1]_unclassified
Otu0445	1.0769	-1.0478	0.257202	0.520715	0.2834	FALSE	Selenomonas	flueggei
Otu0446	5.83644	-0.228729	0.837666	0.948324	0.0230434	FALSE	Peptostreptococcaceae_[XI][G-7]	[XI][G-7]_bacterium_HMT_081
Otu0448	2.67026	0.380324	0.705321	0.885914	0.0526084	FALSE	Prevotella	oralis
Otu0450	8.38356	-0.624535	0.28107	0.53874	0.268621	FALSE	Cardiobacterium	valvarum
Otu0451	4.47935	-0.673634	0.378372	0.627451	0.20242	FALSE	Bulleidia	extructa
Otu0452	5.35873	-0.75885	0.221316	0.475911	0.322474	FALSE	Prevotella	micans
Otu0455	3.81884	-2.48357	0.0462922	0.216967	0.663606	FALSE	Johnsonella	sp._HMT_166
Otu0456	5.96032	0.842999	0.504676	0.743015	0.129003	FALSE	Mobiluncus	mulieris
Otu0458	3.55966	0.361734	0.604126	0.808039	0.0925679	FALSE	Mycoplasma	salivarium
Otu0462	5.38336	-1.75613	0.00594944	0.0727154	1.13837	FALSE	Bacteroidetes_[G-3]	[G-3]_bacterium_HMT_280
Otu0463	7.9477	-0.127673	0.815713	0.941207	0.0263148	FALSE	Prevotella	sp._HMT_315
Otu0464	18.9827	-1.33939	0.0355359	0.19272	0.715073	FALSE	Treponema	maltophilum
Otu0469	3.20062	-0.255619	0.846669	0.948324	0.0230434	FALSE	Alloprevotella	Alloprevotella_unclassified
Otu0474	1.7145	-1.78904	0.0448467	0.216967	0.663606	FALSE	Veillonellaceae_[G-1]	[G-1]_bacterium_HMT_155
Otu0482	4.5712	-1.96055	0.00237049	0.0513798	1.28921	FALSE	Peptostreptococcaceae_[XI][G-4]	[XI][G-4]_bacterium_HMT_369
Otu0487	0.693586	1.08609	0.717893	0.89398	0.0486723	FALSE	Bacteroidetes_[G-6]	[G-6]_bacterium_HMT_516
Otu0489	0.977328	-1.45575	0.201868	0.468735	0.329072	FALSE	Scardovia	wiggsiae
Otu0494	9.8879	-0.406115	0.519921	0.745974	0.127276	FALSE	Peptostreptococcaceae_[XI][G-7]	[XI][G-7]_yurii_subspp._yurii_&_margaretiae
Otu0497	15.9624	0.652237	0.38261	0.628631	0.201604	FALSE	Bergeyella	sp._HMT_931
Otu0501	24.6367	0.457143	0.382894	0.628631	0.201604	FALSE	Prevotella	sp._HMT_472
Otu0504	24.9233	-2.26684	0.0218876	0.147406	0.831483	FALSE	Prevotella	sp._HMT_526
Otu0512	1.86764	1.66936	0.0874134	0.303647	0.517632	FALSE	Atopobium	rimae
Otu0518	4.11509	-0.123403	0.934484	0.973139	0.0118252	FALSE	Treponema	amylovorum
Otu0525	5.67932	-0.801168	0.321694	0.568636	0.245165	FALSE	Shuttleworthia	satelles
Otu0526	3.94826	-2.37334	0.000394194	0.0162605	1.78887	TRUE	Veillonella	dispar
Otu0527	0.953741	-3.02104	0.31594	0.563569	0.249053	FALSE	Treponema	sp._HMT_263
Otu0531	7.32918	-0.627226	0.540767	0.769195	0.113964	FALSE	Leptotrichia	sp._HMT_212
Otu0538	4.57859	-0.0670564	0.937752	0.973139	0.0118252	FALSE	Streptococcus	intermedius
Otu0541	2.1098	-0.940934	0.210773	0.468735	0.329072	FALSE	Peptostreptococcaceae_[XI][G-1]	[XI][G-1]_infirmum
Otu0544	3.2965	-1.86287	0.0316942	0.19272	0.715073	FALSE	Desulfobulbus	sp._HMT_041
Otu0551	4.52017	-1.02019	0.214482	0.468735	0.329072	FALSE	Clostridiales_[F-1][G-1]	[F-1][G-1]_bacterium_HMT_093
Otu0553	1.01749	-1.21381	0.334996	0.581836	0.2352	FALSE	Ottowia	sp._HMT_894
Otu0559	4.01294	0.55091	0.476783	0.71844	0.14361	FALSE	Leptotrichia	goodfellowii
Otu0567	2.50939	-1.20125	0.20206	0.468735	0.329072	FALSE	Butyrivibrio	sp._HMT_080
Otu0570	1.89213	-0.63297	0.553485	0.774423	0.111021	FALSE	Selenomonas	artemidis
Otu0577	6.19855	0.0337077	0.978964	0.990976	0.00393679	FALSE	Neisseria	bacilliformis
Otu0580	3.42214	-0.0336345	0.959722	0.986631	0.00584542	FALSE	Leptotrichia	sp._HMT_417
Otu0583	5.71332	0.0485898	0.967746	0.989566	0.00455509	FALSE	Aggregatibacter	sp._HMT_898
Otu0586	8.535	-3.42284	0.00054814	0.0180886	1.74259	TRUE	Selenomonas	dianae
Otu0593	1.52923	-0.196118	0.898099	0.965383	0.0153003	FALSE	Gracilibacteria_(GN02)_[G-1]	(GN02)_[G-1]_bacterium_HMT_871
Otu0601	1.30616	-1.12842	0.301129	0.555154	0.255586	FALSE	Lachnoanaerobaculum	saburreum
Otu0604	3.54687	-0.992002	0.273702	0.53729	0.269791	FALSE	Prevotella	marshii
Otu0608	5.41688	0.683944	0.187211	0.458371	0.338783	FALSE	Peptostreptococcaceae_[XI][G-2]	[XI][G-2]_bacterium_HMT_091
Otu0611	0.806097	-2.36715	0.0823597	0.292484	0.533898	FALSE	Bifidobacterium	dentium
Otu0614	2.02165	1.68174	0.148186	0.404142	0.393466	FALSE	Saccharibacteria_(TM7)_[G-1]	(TM7)_[G-1]_bacterium_HMT_488
Otu0617	7.25968	3.69902	0.000310153	0.0162605	1.78887	TRUE	Lachnospiraceae_[G-2]	[G-2]_bacterium_HMT_088
Otu0620	1.25851	-2.02375	0.00527162	0.0669091	1.17452	FALSE	Anaerolineae_[G-1]	[G-1]_bacterium_HMT_439
Otu0621	0.702052	-0.0050605	0.99723	0.99723	0.00120448	FALSE	Prevotella	sp._HMT_515
Otu0641	1.83473	1.44094	0.28243	0.53874	0.268621	FALSE	Prevotella	sp._HMT_376
Otu0649	7.31907	-0.0941497	0.856163	0.948324	0.0230434	FALSE	Prevotella	saccharolytica
Otu0650	0.794747	-2.75956	0.307156	0.556932	0.254198	FALSE	Prevotella	fusca
Otu0653	4.8881	0.265155	0.748538	0.914051	0.0390298	FALSE	Mycoplasma	orale
Otu0659	2.47323	2.31554	0.00280254	0.0513798	1.28921	FALSE	Saccharibacteria_(TM7)_[G-1]	(TM7)_[G-1]_bacterium_HMT_869
Otu0666	6.06454	1.52496	0.0209417	0.146224	0.834982	FALSE	Leptotrichia	sp._HMT_219
Otu0670	2.23989	-3.87574	0.0640909	0.251786	0.598969	FALSE	Treponema	sp._HMT_242
Otu0673	1.60503	0.803655	0.245943	0.504108	0.297477	FALSE	Peptidiphaga	sp._HMT_183
Otu0674	1.16048	0.11164	0.894025	0.965053	0.0154489	FALSE	Saccharibacteria_(TM7)_[G-8]	(TM7)_[G-8]_bacterium_HMT_955
Otu0679	1.78057	-2.9561	0.0563031	0.23519	0.628581	FALSE	Kingella	sp._HMT_459
Otu0687	3.34957	0.725747	0.338007	0.583992	0.233593	FALSE	Bacteroidetes_[F-1]_unclassified	Bacteroidetes_[F-1]_unclassified
Otu0689	8.05723	0.218271	0.753557	0.914051	0.0390298	FALSE	Prevotella	sp._HMT_300
Otu0690	0.710748	-2.04568	0.131666	0.38451	0.415092	FALSE	Treponema	sp._HMT_268
Otu0702	2.75554	-1.27688	0.404435	0.651041	0.186391	FALSE	Lachnospiraceae_[XIV]_unclassified	Lachnospiraceae_[XIV]_unclassified
Otu0731	1.45438	-1.78451	0.21087	0.468735	0.329072	FALSE	Atopobium	sp._HMT_199
Otu0734	1.93969	-0.210496	0.773658	0.926805	0.0330115	FALSE	Leptotrichia	sp._HMT_223
Otu0742	1.65708	-0.949501	0.294206	0.551637	0.258347	FALSE	Prevotella	sp._HMT_301
Otu0748	3.44826	-0.00917388	0.988472	0.992365	0.00332865	FALSE	Tannerella	sp._HMT_808
Otu0763	0.919042	-2.74682	0.315163	0.563569	0.249053	FALSE	Proteobacteria_unclassified	Proteobacteria_unclassified
Otu0767	1.02985	1.93261	0.377688	0.627451	0.20242	FALSE	Parascardovia	denticolens
Otu0776	0.90983	-1.68015	0.0471343	0.216967	0.663606	FALSE	Actinomyces	sp._HMT_178
Otu0779	0.817762	-2.16984	0.0450549	0.216967	0.663606	FALSE	Veillonellaceae_[G-1]	Veillonellaceae_[G-1]_unclassified
Otu0786	0.791187	-0.595185	0.657137	0.85376	0.0686641	FALSE	Bacteroidetes_unclassified	Bacteroidetes_unclassified
Otu0793	1.62072	-2.37489	0.178257	0.449308	0.347455	FALSE	Lachnospiraceae_[G-2]	Lachnospiraceae_[G-2]_unclassified
Otu0796	2.82086	1.00821	0.12725	0.375564	0.425316	FALSE	Capnocytophaga	sp._HMT_338
Otu0798	3.28891	0.0480454	0.971574	0.989566	0.00455509	FALSE	Capnocytophaga	sp._HMT_878
Otu0805	1.39191	-2.78536	0.027872	0.180348	0.743888	FALSE	Mollicutes_[G-2]	[G-2]_bacterium_HMT_906
Otu0807	1.68765	3.84211	0.00229167	0.0513798	1.28921	FALSE	Haemophilus	paraphrohaemolyticus
Otu0813	1.12803	-1.62329	0.0590726	0.243675	0.61319	FALSE	Treponema	parvum
Otu0832	0.952226	1.0435	0.296146	0.552137	0.257953	FALSE	Peptidiphaga	gingivicola
Otu0834	1.86504	-3.98512	0.107658	0.337912	0.471196	FALSE	Treponema	sp._HMT_239
Otu0841	3.31595	0.110883	0.827029	0.944358	0.0248634	FALSE	Actinomyces	naeslundii
Otu0844	1.49842	-0.0366059	0.952834	0.985691	0.00625937	FALSE	Pseudopropionibacterium	propionicum
Otu0849	1.02452	1.74333	0.303766	0.556129	0.254825	FALSE	Lactococcus	lactis
Otu0862	0.756519	1.04978	0.189774	0.458371	0.338783	FALSE	Staphylococcus	capitis
Otu0865	0.928426	-0.58859	0.683718	0.867909	0.0615257	FALSE	Leptotrichia	sp._HMT_847
Otu0866	1.65173	1.45551	0.0684823	0.261848	0.58195	FALSE	Actinomyces	massiliensis
Otu0875	1.02776	1.82239	0.203982	0.468735	0.329072	FALSE	Campylobacter	curvus
Otu0877	1.43087	0.47123	0.574028	0.786014	0.10457	FALSE	Johnsonella	ignava
Otu0888	2.77678	-0.269903	0.745451	0.914051	0.0390298	FALSE	Peptococcus	sp._HMT_167
Otu0912	1.82208	-1.29838	0.244963	0.504108	0.297477	FALSE	Tannerella	sp._HMT_916
Otu0916	0.769029	-2.26325	0.00345805	0.0600609	1.22141	FALSE	Olsenella	uli
Otu0918	0.795617	-0.737707	0.654691	0.85376	0.0686641	FALSE	Capnocytophaga	haemolytica
Otu0927	1.28044	2.61141	0.115079	0.353469	0.451649	FALSE	Neisseria	sp._HMT_020
Otu0939	0.862585	-0.362766	0.756513	0.914051	0.0390298	FALSE	Bergeyella	sp._HMT_907
Otu0966	1.85314	-2.82049	0.0208206	0.146224	0.834982	FALSE	Fretibacterium	sp._HMT_361
Otu0996	1.2287	-0.133824	0.907122	0.971059	0.0127543	FALSE	Actinomyces	cardiffensis
Otu0999	1.51121	-1.67616	0.423612	0.672173	0.172519	FALSE	Bacteroidetes_[G-5]	Bacteroidetes_[G-5]_unclassified
Otu1001	1.92191	-0.495594	0.515557	0.745974	0.127276	FALSE	Veillonellaceae_[G-1]	[G-1]_bacterium_HMT_150
Otu1019	0.915145	-2.95529	0.275158	0.53729	0.269791	FALSE	Treponema	sp._HMT_227
Otu1023	0.840301	-1.47587	0.322227	0.568636	0.245165	FALSE	Helicobacter	pylori
Otu1026	0.680732	-0.177429	0.859239	0.948324	0.0230434	FALSE	Erysipelotrichaceae_[G-1]	[G-1]_bacterium_HMT_905
Otu1028	1.45817	-3.6311	0.139301	0.397252	0.400934	FALSE	Treponema	sp._HMT_508
Otu1029	3.13735	-0.893198	0.577101	0.786956	0.10405	FALSE	Bacteroidetes_[G-3]	Bacteroidetes_[G-3]_unclassified
Otu1050	0.76006	-2.09286	0.0690327	0.261848	0.58195	FALSE	Oribacterium	sp._HMT_102
Otu1062	2.62647	-0.90012	0.2277	0.48478	0.314455	FALSE	Prevotella	buccae
Otu1066	0.722954	1.11561	0.371791	0.627451	0.20242	FALSE	Pseudopropionibacterium	sp._HMT_194
Otu1068	1.1012	-1.56808	0.126868	0.375564	0.425316	FALSE	Stomatobaculum	sp._HMT_373
Otu1132	0.944366	3.7722	0.142048	0.397252	0.400934	FALSE	Mycoplasma	fermentans
Otu1168	0.631654	-1.97178	0.398292	0.644295	0.190915	FALSE	Neisseria	sp._HMT_499
Otu1284	0.99459	-2.87592	0.0321385	0.19272	0.715073	FALSE	Peptoniphilaceae_[G-1]	[G-1]_bacterium_HMT_113
Otu1421	1.02385	1.57983	0.423673	0.672173	0.172519	FALSE	Bergeyella	sp._HMT_900
Otu1582	0.763996	0.289009	0.849494	0.948324	0.0230434	FALSE	Prevotella	sp._HMT_313

## Sheet: 0 vs 1 Diff Abundance
TOTAL	baseMean	log2FoldChange	pvalue	padj	log_padj	threshold	Genus	Species
Otu0001	4176.33	-0.3005	0.458445	0.840042	0.0756992	FALSE	Prevotella	melaninogenica
Otu0002	4623.43	0.28154	0.55308	0.89039	0.0504196	FALSE	Porphyromonas	pasteri
Otu0003	3730.35	0.00683756	0.982827	0.999164	0.000363093	FALSE	Streptococcus	oralis_subsp._dentisani_clade_058
Otu0004	2310.53	-0.680194	0.346292	0.786883	0.10409	FALSE	Prevotella	Prevotella_unclassified
Otu0005	2836.16	0.455842	0.236997	0.681924	0.166264	FALSE	Haemophilus	parainfluenzae
Otu0006	3288.57	0.562213	0.26383	0.690465	0.160859	FALSE	Fusobacterium	periodonticum
Otu0007	2625.31	-0.250621	0.835561	0.961925	0.0168586	FALSE	Neisseria	perflava
Otu0008	1677.72	-0.168754	0.725545	0.942797	0.0255816	FALSE	Veillonella	Veillonella_unclassified
Otu0009	1171.77	-1.04478	0.05658	0.407633	0.389731	FALSE	Prevotella	pallens
Otu0010	1727.55	0.250679	0.761901	0.942918	0.025526	FALSE	Neisseria	Neisseria_unclassified
Otu0011	1325.29	0.0406888	0.937644	0.995833	0.00181337	FALSE	Saccharibacteria_(TM7)_[G-1]	(TM7)_[G-1]_bacterium_HMT_352
Otu0012	1131.91	0.417861	0.225916	0.675618	0.170299	FALSE	Streptococcus	Streptococcus_unclassified
Otu0013	979.421	-0.175939	0.717597	0.942797	0.0255816	FALSE	Leptotrichia	Leptotrichia_unclassified
Otu0014	627.524	-0.0644514	0.926027	0.995833	0.00181337	FALSE	Streptococcus	salivarius
Otu0015	933.492	-0.320067	0.492186	0.89039	0.0504196	FALSE	Rothia	mucilaginosa
Otu0016	613.593	-0.891892	0.283944	0.692388	0.159651	FALSE	Veillonella	atypica
Otu0017	984.02	0.559572	0.189316	0.666812	0.175997	FALSE	Veillonella	parvula
Otu0018	979.831	1.00436	0.220758	0.675618	0.170299	FALSE	Alloprevotella	sp._HMT_473
Otu0019	682.72	-1.55109	0.0500345	0.384244	0.415393	FALSE	Alloprevotella	sp._HMT_308
Otu0020	899.311	-0.67734	0.155505	0.627239	0.202567	FALSE	Granulicatella	adiacens
Otu0021	718.176	0.180377	0.770397	0.942918	0.025526	FALSE	Alloprevotella	tannerae
Otu0022	429.829	-0.805916	0.336699	0.773433	0.111577	FALSE	Streptococcus	parasanguinis_clade_411
Otu0023	763.65	-0.0395042	0.967198	0.999164	0.000363093	FALSE	Gemella	sanguinis
Otu0024	718.321	1.78591	0.00310675	0.0984839	1.00663	FALSE	Capnocytophaga	leadbetteri
Otu0025	473.587	-0.266416	0.668871	0.925511	0.0336182	FALSE	Campylobacter	Campylobacter_unclassified
Otu0026	393.441	-0.601945	0.134129	0.58824	0.230445	FALSE	Fusobacterium	Fusobacterium_unclassified
Otu0027	438.85	-0.634714	0.329631	0.762792	0.117594	FALSE	Prevotella	salivae
Otu0028	178.111	-0.340941	0.669262	0.925511	0.0336182	FALSE	Prevotella	veroralis
Otu0029	609.49	1.53226	0.100005	0.546578	0.262348	FALSE	Alloprevotella	sp._HMT_914
Otu0030	382.792	-0.952751	0.0739017	0.477734	0.320814	FALSE	Atopobium	Atopobium_unclassified
Otu0032	275.825	0.229901	0.69262	0.933332	0.0299638	FALSE	Fusobacterium	nucleatum_subsp._vincentii
Otu0033	341.777	-0.564411	0.539022	0.89039	0.0504196	FALSE	Prevotella	intermedia
Otu0034	456.335	0.168515	0.704376	0.934257	0.0295338	FALSE	Saccharibacteria_(TM7)_[G-3]	(TM7)_[G-3]_bacterium_HMT_351
Otu0035	398.978	0.301421	0.686995	0.933332	0.0299638	FALSE	Neisseria	macacae
Otu0036	929.286	0.854209	0.203811	0.673002	0.171984	FALSE	Prevotella	nanceiensis
Otu0037	294.857	0.541864	0.214612	0.675618	0.170299	FALSE	Oribacterium	Oribacterium_unclassified
Otu0038	275.038	0.408172	0.752803	0.942797	0.0255816	FALSE	Veillonella	rogosae
Otu0039	279.087	-0.110231	0.867248	0.96802	0.0141157	FALSE	Ruminococcaceae_[G-1]	[G-1]_bacterium_HMT_075
Otu0040	217.382	-0.413997	0.513138	0.89039	0.0504196	FALSE	Porphyromonas	Porphyromonas_unclassified
Otu0041	304.775	-0.175123	0.754141	0.942797	0.0255816	FALSE	Actinomyces	graevenitzii
Otu0042	297.399	0.312729	0.783505	0.947981	0.0232004	FALSE	Leptotrichia	sp._HMT_221
Otu0043	241.578	-0.666188	0.236121	0.681924	0.166264	FALSE	Leptotrichia	sp._HMT_215
Otu0044	279.237	1.06321	0.10985	0.567226	0.246244	FALSE	Saccharibacteria_(TM7)_[G-6]	(TM7)_[G-6]_bacterium_HMT_870
Otu0045	383.668	0.245205	0.605285	0.924475	0.0341047	FALSE	Campylobacter	rectus
Otu0046	205.229	0.714134	0.299115	0.718328	0.143677	FALSE	Gemella	Gemella_unclassified
Otu0048	226.468	-1.09843	0.407505	0.822352	0.0849424	FALSE	Porphyromonas	gingivalis
Otu0049	311.396	3.01963	0.12508	0.583474	0.233979	FALSE	Prevotella	aurantiaca
Otu0050	23.5363	2.10848	0.210091	0.675618	0.170299	FALSE	Leptotrichia	sp._HMT_218
Otu0051	402.548	5.80593	0.00535089	0.130479	0.884458	FALSE	Neisseria	subflava
Otu0052	407.683	0.620391	0.419487	0.822352	0.0849424	FALSE	Porphyromonas	endodontalis
Otu0053	214.702	0.519051	0.265107	0.690465	0.160859	FALSE	Stomatobaculum	sp._HMT_097
Otu0054	64.0838	-2.76825	0.136441	0.58824	0.230445	FALSE	Sneathia	Sneathia_unclassified
Otu0055	317.972	0.392723	0.557662	0.89039	0.0504196	FALSE	Capnocytophaga	sputigena
Otu0057	223.369	2.28074	0.0356977	0.353631	0.45145	FALSE	Prevotella	shahii
Otu0058	323.233	2.70027	0.0292906	0.343893	0.463577	FALSE	Absconditabacteria_(SR1)_[G-1]	(SR1)_[G-1]_bacterium_HMT_875
Otu0059	206.677	0.142413	0.755428	0.942797	0.0255816	FALSE	Bergeyella	sp._HMT_322
Otu0060	220.834	-1.05457	0.0471867	0.383543	0.416186	FALSE	Solobacterium	moorei
Otu0061	113.112	-0.0366511	0.947655	0.998028	0.000857192	FALSE	Oribacterium	asaccharolyticum
Otu0063	197.145	0.333634	0.659964	0.925511	0.0336182	FALSE	Oribacterium	parvum
Otu0064	132.957	0.478689	0.601951	0.924475	0.0341047	FALSE	Treponema	sp._HMT_237
Otu0065	247.813	-1.35623	0.0559174	0.407633	0.389731	FALSE	Megasphaera	micronuciformis
Otu0066	118.814	0.858216	0.14181	0.591495	0.228049	FALSE	Rothia	Rothia_unclassified
Otu0067	495.225	-0.328584	0.444995	0.822352	0.0849424	FALSE	Actinomyces	sp._HMT_180
Otu0068	168.919	0.209538	0.744188	0.942797	0.0255816	FALSE	Peptostreptococcus	stomatis
Otu0069	98.4271	-0.716595	0.197334	0.673002	0.171984	FALSE	Peptostreptococcaceae_[XI][G-1]	[XI][G-1]_sulci
Otu0070	57.4184	-1.0368	0.27259	0.690465	0.160859	FALSE	Stomatobaculum	longum
Otu0072	182.417	0.273471	0.529754	0.89039	0.0504196	FALSE	Catonella	morbi
Otu0073	80.5414	0.402925	0.525626	0.89039	0.0504196	FALSE	Ruminococcaceae_[G-2]	[G-2]_bacterium_HMT_085
Otu0074	99.2556	0.986839	0.2788	0.690465	0.160859	FALSE	Campylobacter	sp._HMT_044
Otu0075	113.331	-0.307757	0.635698	0.925511	0.0336182	FALSE	Selenomonas	sp._HMT_136
Otu0076	28.2851	4.76983	0.00529081	0.130479	0.884458	FALSE	Bergeyella	sp._HMT_206
Otu0078	100.812	0.155229	0.840547	0.961925	0.0168586	FALSE	Aggregatibacter	Aggregatibacter_unclassified
Otu0079	71.8838	-0.180842	0.802121	0.955911	0.0195824	FALSE	Leptotrichia	sp._HMT_225
Otu0080	88.6385	-0.942544	0.120168	0.583474	0.233979	FALSE	Prevotella	nigrescens
Otu0084	68.966	-0.89822	0.276828	0.690465	0.160859	FALSE	Filifactor	alocis
Otu0085	260.767	1.66171	0.00190052	0.0669404	1.17431	FALSE	Capnocytophaga	Capnocytophaga_unclassified
Otu0086	76.6155	-0.147891	0.851026	0.962026	0.0168133	FALSE	Butyrivibrio	sp._HMT_455
Otu0088	175.525	-0.914911	0.220365	0.675618	0.170299	FALSE	Alloprevotella	rava
Otu0089	108.137	0.27421	0.554541	0.89039	0.0504196	FALSE	Lachnoanaerobaculum	Lachnoanaerobaculum_unclassified
Otu0090	107.872	0.930917	0.171073	0.638002	0.195178	FALSE	Absconditabacteria_(SR1)_[G-1]	(SR1)_[G-1]_bacterium_HMT_345
Otu0094	42.4373	-1.94936	0.0875658	0.514044	0.289	FALSE	Saccharibacteria_(TM7)_[G-5]	(TM7)_[G-5]_bacterium_HMT_356
Otu0098	132.448	0.618019	0.376273	0.810823	0.0910742	FALSE	Treponema	Treponema_unclassified
Otu0099	70.9712	1.18548	0.123307	0.583474	0.233979	FALSE	Granulicatella	elegans
Otu0100	74.1163	1.15595	0.275848	0.690465	0.160859	FALSE	Aggregatibacter	sp._HMT_512
Otu0101	178.143	1.09819	0.110665	0.567226	0.246244	FALSE	Capnocytophaga	granulosa
Otu0102	106.946	1.79272	0.0253553	0.316273	0.499937	FALSE	Lachnospiraceae_[G-3]	[G-3]_bacterium_HMT_100
Otu0103	57.4341	1.19671	0.138697	0.58824	0.230445	FALSE	Lachnoanaerobaculum	orale
Otu0105	61.0942	-0.27258	0.62285	0.924475	0.0341047	FALSE	Saccharibacteria_(TM7)_[G-1]	Saccharibacteria_(TM7)_[G-1]_unclassified
Otu0106	264.207	0.924232	0.210999	0.675618	0.170299	FALSE	Haemophilus	Haemophilus_unclassified
Otu0107	145.064	0.488379	0.429163	0.822352	0.0849424	FALSE	Gemella	morbillorum
Otu0108	56.9157	0.246429	0.712293	0.940821	0.0264932	FALSE	Tannerella	forsythia
Otu0109	108.68	-0.395863	0.670403	0.925511	0.0336182	FALSE	Treponema	denticola
Otu0110	23.1153	1.31537	0.162251	0.627239	0.202567	FALSE	Lachnospiraceae_[G-2]	[G-2]_bacterium_HMT_096
Otu0113	80.2414	0.859239	0.263416	0.690465	0.160859	FALSE	Absconditabacteria_(SR1)_[G-1]	(SR1)_[G-1]_bacterium_HMT_874
Otu0114	44.841	-1.02686	0.303332	0.722979	0.140875	FALSE	Mycoplasma	faucium
Otu0116	40.3637	-0.631411	0.445584	0.822352	0.0849424	FALSE	Prevotella	denticola
Otu0117	70.9946	0.489852	0.551466	0.89039	0.0504196	FALSE	Haemophilus	sp._HMT_036
Otu0118	56.6132	0.788016	0.175867	0.648253	0.188255	FALSE	Bacteroidales_[G-2]	[G-2]_bacterium_HMT_274
Otu0119	67.6518	-0.0455445	0.952925	0.999164	0.000363093	FALSE	Abiotrophia	defectiva
Otu0120	16.5625	-0.659902	0.519926	0.89039	0.0504196	FALSE	Leptotrichia	wadei
Otu0121	84.6704	-0.204238	0.755261	0.942797	0.0255816	FALSE	Lautropia	mirabilis
Otu0123	36.6587	0.108077	0.871795	0.969681	0.013371	FALSE	Leptotrichia	hongkongensis
Otu0124	47.2346	-1.2018	0.0453283	0.378134	0.422355	FALSE	Saccharibacteria_(TM7)_[G-1]	(TM7)_[G-1]_bacterium_HMT_346
Otu0125	46.3768	-0.137006	0.80675	0.957827	0.018713	FALSE	Treponema	socranskii
Otu0126	37.5479	-0.123327	0.826911	0.960186	0.0176446	FALSE	Selenomonas	sputigena
Otu0127	86.7365	0.559348	0.614048	0.924475	0.0341047	FALSE	Veillonella	sp._HMT_780
Otu0128	96.2468	-1.12561	0.0783362	0.477734	0.320814	FALSE	Capnocytophaga	gingivalis
Otu0130	73.1618	-0.52802	0.657728	0.925511	0.0336182	FALSE	Tannerella	Tannerella_unclassified
Otu0131	68.4598	0.347415	0.592949	0.924475	0.0341047	FALSE	Neisseria	elongata
Otu0132	29.6484	-0.188171	0.697791	0.933332	0.0299638	FALSE	Campylobacter	gracilis
Otu0136	50.4786	0.0278381	0.964449	0.999164	0.000363093	FALSE	Tannerella	sp._HMT_286
Otu0137	109.353	0.136099	0.82099	0.960186	0.0176446	FALSE	Parvimonas	micra
Otu0139	49.8228	-0.873229	0.639489	0.925511	0.0336182	FALSE	Prevotella	sp._HMT_304
Otu0140	71.4775	0.0214035	0.965538	0.999164	0.000363093	FALSE	Actinomyces	Actinomyces_unclassified
Otu0141	36.079	-0.666984	0.269892	0.690465	0.160859	FALSE	Prevotella	sp._HMT_317
Otu0143	24.6735	-1.10011	0.245551	0.686563	0.163319	FALSE	Bacteroidetes_[G-5]	[G-5]_bacterium_HMT_511
Otu0145	35.0392	0.0739956	0.844948	0.962026	0.0168133	FALSE	Mogibacterium	vescum
Otu0146	47.1141	1.1053	0.0775681	0.477734	0.320814	FALSE	Rothia	aeria
Otu0149	36.33	-0.573333	0.634534	0.925511	0.0336182	FALSE	Peptostreptococcaceae_[XI][G-5]	[XI][G-5]_saphenum
Otu0151	50.7183	4.94459	0.00128001	0.0519433	1.28447	FALSE	Gracilibacteria_(GN02)_[G-2]	(GN02)_[G-2]_bacterium_HMT_873
Otu0153	25.6296	0.487105	0.615404	0.924475	0.0341047	FALSE	Leptotrichia	sp._HMT_498
Otu0155	33.1254	-0.238765	0.824361	0.960186	0.0176446	FALSE	Peptostreptococcaceae_[XI][G-6]	[XI][G-6]_nodatum
Otu0157	6.33567	-2.2367	0.200732	0.673002	0.171984	FALSE	Prevotella	scopos
Otu0158	36.4668	-0.623079	0.5811	0.911924	0.0400415	FALSE	Prevotella	pleuritidis
Otu0160	22.2602	-1.06419	0.0509093	0.384244	0.415393	FALSE	Dialister	invisus
Otu0162	43.3727	1.62086	0.216297	0.675618	0.170299	FALSE	Haemophilus	sputorum
Otu0164	5.45461	1.51881	0.556375	0.89039	0.0504196	FALSE	Moraxella	sp._HMT_276
Otu0165	54.0306	1.14748	0.442244	0.822352	0.0849424	FALSE	Fusobacterium	sp._HMT_203
Otu0168	35.3746	0.367986	0.769257	0.942918	0.025526	FALSE	Leptotrichiaceae_unclassified	Leptotrichiaceae_unclassified
Otu0172	35.0147	0.23473	0.639845	0.925511	0.0336182	FALSE	Selenomonas	Selenomonas_unclassified
Otu0174	116.655	0.904382	0.159232	0.627239	0.202567	FALSE	Prevotella	oris
Otu0178	9.29432	-0.102886	0.947329	0.998028	0.000857192	FALSE	Fusobacterium	sp._HMT_248
Otu0181	22.4066	0.437609	0.424748	0.822352	0.0849424	FALSE	Cardiobacterium	hominis
Otu0182	9.60757	-0.581411	0.446197	0.822352	0.0849424	FALSE	Leptotrichia	shahii
Otu0183	22.2975	0.174244	0.862255	0.965848	0.0150913	FALSE	Kingella	Kingella_unclassified
Otu0185	92.2317	-0.55777	0.667925	0.925511	0.0336182	FALSE	Treponema	sp._HMT_257
Otu0186	65.3962	0.705836	0.537357	0.89039	0.0504196	FALSE	Treponema	sp._HMT_230
Otu0191	16.7082	0.613947	0.380303	0.810823	0.0910742	FALSE	Kingella	oralis
Otu0193	56.6951	0.608247	0.534589	0.89039	0.0504196	FALSE	Neisseria	oralis
Otu0194	55.5741	0.104183	0.933248	0.995833	0.00181337	FALSE	Porphyromonas	sp._HMT_930
Otu0197	5.29744	2.94434	0.385324	0.814319	0.0892054	FALSE	Treponema	sp._HMT_238
Otu0199	24.5073	1.31295	0.127842	0.583474	0.233979	FALSE	Bergeyella	Bergeyella_unclassified
Otu0200	19.6399	-1.64929	0.0678585	0.457063	0.340024	FALSE	Saccharibacteria_(TM7)_[G-1]	(TM7)_[G-1]_bacterium_HMT_349
Otu0202	24.2644	2.78043	0.138766	0.58824	0.230445	FALSE	Capnocytophaga	sp._HMT_332
Otu0204	18.7675	-0.417717	0.749726	0.942797	0.0255816	FALSE	Treponema	lecithinolyticum
Otu0211	10.73	2.13881	0.00131087	0.0519433	1.28447	FALSE	Campylobacter	concisus
Otu0212	6.48219	0.92105	0.354038	0.794341	0.099993	FALSE	Selenomonas	sp._HMT_478
Otu0213	17.8531	-0.213291	0.751109	0.942797	0.0255816	FALSE	Peptostreptococcaceae_[XI][G-9]	[XI][G-9]_brachy
Otu0214	19.7039	2.0654	0.121697	0.583474	0.233979	FALSE	Kingella	sp._HMT_012
Otu0217	33.8985	0.237147	0.684718	0.933332	0.0299638	FALSE	Eikenella	corrodens
Otu0218	14.2579	-0.974653	0.202866	0.673002	0.171984	FALSE	Fretibacterium	fastidiosum
Otu0219	2.34105	1.12491	0.695793	0.933332	0.0299638	FALSE	Bacteroidetes_[G-5]	[G-5]_bacterium_HMT_505
Otu0224	10.6951	-1.21	0.441278	0.822352	0.0849424	FALSE	Treponema	sp._HMT_258
Otu0227	37.219	0.760451	0.259608	0.690465	0.160859	FALSE	Leptotrichia	sp._HMT_392
Otu0228	25.3123	2.85673	0.0327225	0.34896	0.457225	FALSE	Peptostreptococcaceae_[XI][G-5]	[XI][G-5]_bacterium_HMT_493
Otu0234	10.9792	-0.0456818	0.937603	0.995833	0.00181337	FALSE	Prevotella	maculosa
Otu0239	4.94736	-5.43077	0.00583389	0.132096	0.87911	FALSE	Treponema	sp._HMT_927
Otu0241	2.41688	-5.41135	0.128843	0.583474	0.233979	FALSE	Corynebacterium	Corynebacterium_unclassified
Otu0244	34.0934	3.93784	0.000153555	0.0458111	1.33903	TRUE	Peptostreptococcaceae_[XI][G-7]	Peptostreptococcaceae_[XI][G-7]_unclassified
Otu0249	13.8116	-1.97648	0.000937638	0.0519433	1.28447	FALSE	Dialister	pneumosintes
Otu0250	17.0226	1.40258	0.0798735	0.477734	0.320814	FALSE	Peptococcus	Peptococcus_unclassified
Otu0251	11.3247	0.197916	0.812221	0.960186	0.0176446	FALSE	Capnocytophaga	sp._HMT_336
Otu0253	12.3227	0.265867	0.762637	0.942918	0.025526	FALSE	Alloprevotella	sp._HMT_912
Otu0255	3.79815	-0.00399271	0.998451	0.999164	0.000363093	FALSE	Leptotrichia	sp._HMT_463
Otu0259	2.65205	-1.42259	0.557343	0.89039	0.0504196	FALSE	Saccharibacteria_(TM7)_[G-1]	(TM7)_[G-1]_bacterium_HMT_348
Otu0261	31.1752	-0.706553	0.410844	0.822352	0.0849424	FALSE	Neisseriaceae_unclassified	Neisseriaceae_unclassified
Otu0264	29.0546	-0.516038	0.504714	0.89039	0.0504196	FALSE	Fretibacterium	Fretibacterium_unclassified
Otu0265	5.7262	1.87277	0.225305	0.675618	0.170299	FALSE	Pasteurellaceae_unclassified	Pasteurellaceae_unclassified
Otu0272	9.06167	-0.945577	0.360235	0.794341	0.099993	FALSE	Prevotella	dentalis
Otu0274	10.755	-0.312753	0.819161	0.960186	0.0176446	FALSE	Leptotrichia	hofstadii
Otu0276	5.27984	0.794547	0.54062	0.89039	0.0504196	FALSE	Actinomyces	sp._HMT_169
Otu0278	1.96987	-2.30921	0.515069	0.89039	0.0504196	FALSE	Mollicutes_[G-1]	[G-1]_bacterium_HMT_504
Otu0279	73.5008	1.35492	0.0670248	0.457063	0.340024	FALSE	Porphyromonas	catoniae
Otu0280	72.7613	2.06292	0.0384007	0.354946	0.449838	FALSE	Prevotella	sp._HMT_443
Otu0281	24.0402	0.0242686	0.981104	0.999164	0.000363093	FALSE	Prevotella	sp._HMT_396
Otu0284	10.7497	-0.449667	0.674742	0.925945	0.0334147	FALSE	Streptococcus	anginosus
Otu0289	3.45192	-1.83072	0.197837	0.673002	0.171984	FALSE	Treponema	sp._HMT_270
Otu0290	6.40229	-2.14063	0.0983119	0.546578	0.262348	FALSE	Saccharibacteria_(TM7)_[G-2]	(TM7)_[G-2]_bacterium_HMT_350
Otu0297	29.8012	-0.00101939	0.998915	0.999164	0.000363093	FALSE	Bacteria_unclassified	Bacteria_unclassified
Otu0301	8.69331	-2.59241	0.0420789	0.360513	0.443079	FALSE	Porphyromonas	uenonis
Otu0302	19.9398	-1.274	0.401529	0.822352	0.0849424	FALSE	Aggregatibacter	aphrophilus
Otu0303	0.874559	1.9462	0.494531	0.89039	0.0504196	FALSE	Bifidobacterium	longum
Otu0307	4.9533	-2.74914	0.00109745	0.0519433	1.28447	FALSE	Bacteroidaceae_[G-1]	[G-1]_bacterium_HMT_272
Otu0308	19.1602	2.18787	0.0338464	0.34896	0.457225	FALSE	Gracilibacteria_(GN02)_[G-1]	(GN02)_[G-1]_bacterium_HMT_872
Otu0311	2.47709	-0.777926	0.64857	0.925511	0.0336182	FALSE	Streptococcus	mutans
Otu0317	16.1561	-2.80722	0.0240913	0.316273	0.499937	FALSE	Prevotella	sp._HMT_309
Otu0319	6.36927	2.96333	0.0692082	0.457063	0.340024	FALSE	Prevotella	sp._HMT_942
Otu0323	19.1875	-2.98257	0.0259404	0.316273	0.499937	FALSE	Saccharibacteria_(TM7)_[G-1]	(TM7)_[G-1]_bacterium_HMT_952
Otu0324	14.0489	-1.15738	0.169204	0.638002	0.195178	FALSE	Prevotella	baroniae
Otu0326	1.34637	-1.4174	0.113579	0.571503	0.242982	FALSE	Pseudoramibacter	alactolyticus
Otu0328	1.54102	-2.39366	0.0307191	0.347784	0.458691	FALSE	Alloscardovia	omnicolens
Otu0332	8.67164	-3.08686	0.168105	0.638002	0.195178	FALSE	Moraxella	Moraxella_unclassified
Otu0336	26.658	-0.24371	0.650215	0.925511	0.0336182	FALSE	Corynebacterium	matruchotii
Otu0338	10.5779	0.14251	0.822683	0.960186	0.0176446	FALSE	Capnocytophaga	sp._HMT_326
Otu0344	6.03465	1.07357	0.23666	0.681924	0.166264	FALSE	Selenomonas	sp._HMT_481
Otu0353	21.722	-0.0838313	0.939288	0.995833	0.00181337	FALSE	Bacteroidetes_[G-3]	[G-3]_bacterium_HMT_365
Otu0354	9.08086	3.35767	0.021182	0.305214	0.515396	FALSE	Saccharibacteria_(TM7)_[G-4]	(TM7)_[G-4]_bacterium_HMT_355
Otu0358	26.4624	2.08326	0.00922234	0.171969	0.764549	FALSE	Lachnospiraceae_[G-8]	[G-8]_bacterium_HMT_500
Otu0361	44.1679	-1.05819	0.0374337	0.354946	0.449838	FALSE	Actinomyces	lingnae_[Not_Validly_Published]
Otu0362	6.53446	-0.451606	0.558952	0.89039	0.0504196	FALSE	Mogibacterium	timidum
Otu0364	13.7855	-0.350311	0.59705	0.924475	0.0341047	FALSE	Selenomonas	noxia
Otu0367	3.87373	-1.00297	0.139173	0.58824	0.230445	FALSE	Oribacterium	sp._HMT_078
Otu0369	7.2315	0.411978	0.745729	0.942797	0.0255816	FALSE	Catonella	sp._HMT_451
Otu0373	2.44121	2.61004	0.4401	0.822352	0.0849424	FALSE	Bacteroidetes_[G-5]	[G-5]_bacterium_HMT_507
Otu0375	1.4058	-2.24939	0.329661	0.762792	0.117594	FALSE	Bacteroidetes_[G-3]	[G-3]_bacterium_HMT_503
Otu0382	7.08295	-2.2347	0.0082384	0.171969	0.764549	FALSE	Streptococcus	constellatus
Otu0383	30.3962	1.27461	0.223783	0.675618	0.170299	FALSE	Haemophilus	sp._HMT_908
Otu0399	11.3513	0.146569	0.852773	0.962026	0.0168133	FALSE	Saccharibacteria_(TM7)_[G-1]	(TM7)_[G-1]_bacterium_HMT_347
Otu0403	15.4488	1.80219	0.01845	0.292433	0.533973	FALSE	Prevotella	oulorum
Otu0404	13.8665	0.747827	0.20299	0.673002	0.171984	FALSE	Corynebacterium	durum
Otu0408	4.87308	-5.88115	0.00416015	0.119888	0.921224	FALSE	Treponema	sp._HMT_262
Otu0410	22.7787	-0.342227	0.751315	0.942797	0.0255816	FALSE	Prevotella	sp._HMT_475
Otu0417	4.99365	-2.04383	0.0128734	0.226714	0.644521	FALSE	Anaeroglobus	geminatus
Otu0420	24.4484	-0.3781	0.796487	0.952778	0.0210081	FALSE	Prevotella	sp._HMT_305
Otu0422	3.22188	1.28056	0.419705	0.822352	0.0849424	FALSE	Treponema	sp._HMT_951
Otu0426	2.52803	1.22286	0.557541	0.89039	0.0504196	FALSE	Capnocytophaga	sp._HMT_863
Otu0439	10.6176	6.79683	0.000323391	0.0458111	1.33903	TRUE	Simonsiella	muelleri
Otu0442	4.96963	1.46581	0.271297	0.690465	0.160859	FALSE	Absconditabacteria_(SR1)_[G-1]	Absconditabacteria_(SR1)_[G-1]_unclassified
Otu0445	1.0769	-1.72242	0.0945584	0.535268	0.271429	FALSE	Selenomonas	flueggei
Otu0446	5.83644	-0.604464	0.658372	0.925511	0.0336182	FALSE	Peptostreptococcaceae_[XI][G-7]	[XI][G-7]_bacterium_HMT_081
Otu0448	2.67026	0.685698	0.575789	0.90863	0.041613	FALSE	Prevotella	oralis
Otu0450	8.38356	-0.605848	0.367234	0.79735	0.0983509	FALSE	Cardiobacterium	valvarum
Otu0451	4.47935	-0.127715	0.890228	0.9814	0.00815397	FALSE	Bulleidia	extructa
Otu0452	5.35873	-0.673798	0.361718	0.794341	0.099993	FALSE	Prevotella	micans
Otu0455	3.81884	-0.72821	0.612337	0.924475	0.0341047	FALSE	Johnsonella	sp._HMT_166
Otu0456	5.96032	0.141454	0.924932	0.995833	0.00181337	FALSE	Mobiluncus	mulieris
Otu0458	5.0281	1.23926	0.161708	0.627239	0.202567	FALSE	Mycoplasma	salivarium
Otu0462	5.38336	-0.998158	0.182759	0.658348	0.181545	FALSE	Bacteroidetes_[G-3]	[G-3]_bacterium_HMT_280
Otu0463	7.9477	-0.183443	0.781829	0.947981	0.0232004	FALSE	Prevotella	sp._HMT_315
Otu0464	18.9827	0.0122516	0.986528	0.999164	0.000363093	FALSE	Treponema	maltophilum
Otu0469	4.14282	-0.0243456	0.987477	0.999164	0.000363093	FALSE	Alloprevotella	Alloprevotella_unclassified
Otu0474	1.7145	-2.08479	0.0487929	0.384244	0.415393	FALSE	Veillonellaceae_[G-1]	[G-1]_bacterium_HMT_155
Otu0482	4.5712	-0.867904	0.238528	0.681924	0.166264	FALSE	Peptostreptococcaceae_[XI][G-4]	[XI][G-4]_bacterium_HMT_369
Otu0487	1.24308	1.39281	0.695369	0.933332	0.0299638	FALSE	Bacteroidetes_[G-6]	[G-6]_bacterium_HMT_516
Otu0489	0.977328	-1.68785	0.221755	0.675618	0.170299	FALSE	Scardovia	wiggsiae
Otu0494	9.8879	-0.0631973	0.932868	0.995833	0.00181337	FALSE	Peptostreptococcaceae_[XI][G-7]	[XI][G-7]_yurii_subspp._yurii_&_margaretiae
Otu0497	15.9624	0.582941	0.50895	0.89039	0.0504196	FALSE	Bergeyella	sp._HMT_931
Otu0501	24.6367	1.40564	0.0198231	0.299234	0.523989	FALSE	Prevotella	sp._HMT_472
Otu0504	24.9233	-0.424156	0.700921	0.93358	0.0298486	FALSE	Prevotella	sp._HMT_526
Otu0512	1.86764	0.93882	0.398658	0.822352	0.0849424	FALSE	Atopobium	rimae
Otu0518	4.11509	3.30917	0.0635719	0.447829	0.348888	FALSE	Treponema	amylovorum
Otu0525	5.67932	-0.896337	0.363342	0.794341	0.099993	FALSE	Shuttleworthia	satelles
Otu0526	3.94826	-2.6528	0.000529443	0.0458111	1.33903	TRUE	Veillonella	dispar
Otu0527	0.953741	-2.7871	0.435981	0.822352	0.0849424	FALSE	Treponema	sp._HMT_263
Otu0531	7.32918	-0.0371588	0.976153	0.999164	0.000363093	FALSE	Leptotrichia	sp._HMT_212
Otu0538	4.57859	-0.421381	0.671507	0.925511	0.0336182	FALSE	Streptococcus	intermedius
Otu0541	2.1098	-1.05234	0.249069	0.686563	0.163319	FALSE	Peptostreptococcaceae_[XI][G-1]	[XI][G-1]_infirmum
Otu0544	3.2965	-0.60551	0.552226	0.89039	0.0504196	FALSE	Desulfobulbus	sp._HMT_041
Otu0551	4.52017	0.146363	0.880533	0.975975	0.0105613	FALSE	Clostridiales_[F-1][G-1]	[F-1][G-1]_bacterium_HMT_093
Otu0553	1.01749	-0.318298	0.839396	0.961925	0.0168586	FALSE	Ottowia	sp._HMT_894
Otu0559	4.01294	1.89588	0.0414377	0.360513	0.443079	FALSE	Leptotrichia	goodfellowii
Otu0567	2.50939	-0.89709	0.437844	0.822352	0.0849424	FALSE	Butyrivibrio	sp._HMT_080
Otu0570	1.89213	0.566343	0.619266	0.924475	0.0341047	FALSE	Selenomonas	artemidis
Otu0577	6.19855	0.215526	0.891619	0.9814	0.00815397	FALSE	Neisseria	bacilliformis
Otu0580	3.42214	-0.380881	0.624094	0.924475	0.0341047	FALSE	Leptotrichia	sp._HMT_417
Otu0583	5.71332	1.96525	0.162094	0.627239	0.202567	FALSE	Aggregatibacter	sp._HMT_898
Otu0586	8.535	-2.59124	0.0250157	0.316273	0.499937	FALSE	Selenomonas	dianae
Otu0593	1.52923	-1.02051	0.576134	0.90863	0.041613	FALSE	Gracilibacteria_(GN02)_[G-1]	(GN02)_[G-1]_bacterium_HMT_871
Otu0601	1.30616	-0.0163309	0.990305	0.999164	0.000363093	FALSE	Lachnoanaerobaculum	saburreum
Otu0604	3.54687	-0.584562	0.598264	0.924475	0.0341047	FALSE	Prevotella	marshii
Otu0608	5.41688	0.198976	0.739871	0.942797	0.0255816	FALSE	Peptostreptococcaceae_[XI][G-2]	[XI][G-2]_bacterium_HMT_091
Otu0614	2.02165	1.56677	0.278141	0.690465	0.160859	FALSE	Saccharibacteria_(TM7)_[G-1]	(TM7)_[G-1]_bacterium_HMT_488
Otu0617	7.25968	4.38435	0.000578059	0.0458111	1.33903	TRUE	Lachnospiraceae_[G-2]	[G-2]_bacterium_HMT_088
Otu0620	1.25851	-1.71139	0.0391896	0.354946	0.449838	FALSE	Anaerolineae_[G-1]	[G-1]_bacterium_HMT_439
Otu0641	1.83473	4.11239	0.00907909	0.171969	0.764549	FALSE	Prevotella	sp._HMT_376
Otu0649	7.31907	-0.312395	0.611261	0.924475	0.0341047	FALSE	Prevotella	saccharolytica
Otu0653	4.8881	-0.0229141	0.981435	0.999164	0.000363093	FALSE	Mycoplasma	orale
Otu0659	2.47323	1.9931	0.0341254	0.34896	0.457225	FALSE	Saccharibacteria_(TM7)_[G-1]	(TM7)_[G-1]_bacterium_HMT_869
Otu0666	6.06454	1.3572	0.091219	0.525753	0.279218	FALSE	Leptotrichia	sp._HMT_219
Otu0670	1.26525	-2.16947	0.432719	0.822352	0.0849424	FALSE	Treponema	sp._HMT_242
Otu0673	1.60503	0.971235	0.262846	0.690465	0.160859	FALSE	Peptidiphaga	sp._HMT_183
Otu0674	1.16048	-0.00535152	0.995738	0.999164	0.000363093	FALSE	Saccharibacteria_(TM7)_[G-8]	(TM7)_[G-8]_bacterium_HMT_955
Otu0679	1.78057	-3.34756	0.0795614	0.477734	0.320814	FALSE	Kingella	sp._HMT_459
Otu0687	3.34957	0.410844	0.647709	0.925511	0.0336182	FALSE	Bacteroidetes_[F-1]_unclassified	Bacteroidetes_[F-1]_unclassified
Otu0689	8.05723	-0.290166	0.72307	0.942797	0.0255816	FALSE	Prevotella	sp._HMT_300
Otu0702	2.75554	-1.62968	0.381112	0.810823	0.0910742	FALSE	Lachnospiraceae_[XIV]_unclassified	Lachnospiraceae_[XIV]_unclassified
Otu0731	1.45438	-0.207631	0.903956	0.988286	0.00511724	FALSE	Atopobium	sp._HMT_199
Otu0734	1.93969	-0.0671533	0.938356	0.995833	0.00181337	FALSE	Leptotrichia	sp._HMT_223
Otu0742	1.65708	-0.65721	0.552691	0.89039	0.0504196	FALSE	Prevotella	sp._HMT_301
Otu0748	3.44826	-0.000813157	0.999164	0.999164	0.000363093	FALSE	Tannerella	sp._HMT_808
Otu0763	0.919042	-3.80096	0.283709	0.692388	0.159651	FALSE	Proteobacteria_unclassified	Proteobacteria_unclassified
Otu0767	1.02985	1.387	0.62984	0.925511	0.0336182	FALSE	Parascardovia	denticolens
Otu0776	0.90983	-2.24763	0.0182279	0.292433	0.533973	FALSE	Actinomyces	sp._HMT_178
Otu0793	1.18912	1.3682	0.534424	0.89039	0.0504196	FALSE	Lachnospiraceae_[G-2]	Lachnospiraceae_[G-2]_unclassified
Otu0796	2.82086	0.617737	0.428497	0.822352	0.0849424	FALSE	Capnocytophaga	sp._HMT_338
Otu0798	2.41443	1.92432	0.245302	0.686563	0.163319	FALSE	Capnocytophaga	sp._HMT_878
Otu0805	1.39191	-1.62822	0.286554	0.693416	0.159006	FALSE	Mollicutes_[G-2]	[G-2]_bacterium_HMT_906
Otu0807	1.89971	1.82014	0.248642	0.686563	0.163319	FALSE	Haemophilus	paraphrohaemolyticus
Otu0813	1.12803	-1.2256	0.238781	0.681924	0.166264	FALSE	Treponema	parvum
Otu0832	0.952226	1.69151	0.186688	0.664945	0.177214	FALSE	Peptidiphaga	gingivicola
Otu0834	1.86504	-4.44908	0.144915	0.596598	0.224318	FALSE	Treponema	sp._HMT_239
Otu0841	3.31595	0.427115	0.493126	0.89039	0.0504196	FALSE	Actinomyces	naeslundii
Otu0844	1.49842	-0.158829	0.831756	0.961925	0.0168586	FALSE	Pseudopropionibacterium	propionicum
Otu0849	1.02452	3.39088	0.11094	0.567226	0.246244	FALSE	Lactococcus	lactis
Otu0865	0.928426	-1.53791	0.357357	0.794341	0.099993	FALSE	Leptotrichia	sp._HMT_847
Otu0866	1.65173	1.6	0.110856	0.567226	0.246244	FALSE	Actinomyces	massiliensis
Otu0875	1.02776	1.05984	0.552045	0.89039	0.0504196	FALSE	Campylobacter	curvus
Otu0877	1.43087	0.271501	0.789257	0.951309	0.0216782	FALSE	Johnsonella	ignava
Otu0888	2.77678	0.259918	0.796378	0.952778	0.0210081	FALSE	Peptococcus	sp._HMT_167
Otu0912	1.82208	-0.449798	0.737092	0.942797	0.0255816	FALSE	Tannerella	sp._HMT_916
Otu0927	1.28044	2.43526	0.256764	0.690465	0.160859	FALSE	Neisseria	sp._HMT_020
Otu0939	0.862585	0.0709745	0.961187	0.999164	0.000363093	FALSE	Bergeyella	sp._HMT_907
Otu0966	1.17277	-1.17479	0.427508	0.822352	0.0849424	FALSE	Fretibacterium	sp._HMT_361
Otu0996	1.2287	0.405814	0.779014	0.947981	0.0232004	FALSE	Actinomyces	cardiffensis
Otu0999	1.51121	-2.17653	0.419115	0.822352	0.0849424	FALSE	Bacteroidetes_[G-5]	Bacteroidetes_[G-5]_unclassified
Otu1001	1.92191	-0.785754	0.391588	0.822075	0.0850886	FALSE	Veillonellaceae_[G-1]	[G-1]_bacterium_HMT_150
Otu1019	1.43588	-3.23085	0.312258	0.733228	0.134761	FALSE	Treponema	sp._HMT_227
Otu1028	1.45817	-4.0479	0.179488	0.653998	0.184424	FALSE	Treponema	sp._HMT_508
Otu1029	2.07158	0.370934	0.855808	0.962026	0.0168133	FALSE	Bacteroidetes_[G-3]	Bacteroidetes_[G-3]_unclassified
Otu1062	2.62647	-0.0974707	0.91076	0.992134	0.00342955	FALSE	Prevotella	buccae
Otu1066	1.03814	0.428492	0.767236	0.942918	0.025526	FALSE	Pseudopropionibacterium	sp._HMT_194
Otu1068	1.1012	-1.16081	0.347519	0.786883	0.10409	FALSE	Stomatobaculum	sp._HMT_373
Otu1094	0.997675	-0.482063	0.854262	0.962026	0.0168133	FALSE	Aggregatibacter	actinomycetemcomitans
Otu1098	1.04026	-2.97047	0.40495	0.822352	0.0849424	FALSE	Peptoniphilaceae_[G-2]	[G-2]_bacterium_HMT_790
Otu1132	1.78788	4.72224	0.12799	0.583474	0.233979	FALSE	Mycoplasma	fermentans
Otu1284	0.99459	-1.71735	0.306511	0.725105	0.139599	FALSE	Peptoniphilaceae_[G-1]	[G-1]_bacterium_HMT_113
Otu1421	1.02385	0.306401	0.90411	0.988286	0.00511724	FALSE	Bergeyella	sp._HMT_900

## Sheet: 0 vs 23 Diff Abundance
TOTAL	baseMean	log2FoldChange	pvalue	padj	log_padj	threshold	Genus	Species
Otu0001	4176.33	0.0791357	0.847425	0.9312	0.0309568	FALSE	Prevotella	melaninogenica
Otu0002	4623.43	0.813653	0.0785506	0.245427	0.610077	FALSE	Porphyromonas	pasteri
Otu0003	3730.35	-0.144552	0.641902	0.820975	0.0856701	FALSE	Streptococcus	oralis_subsp._dentisani_clade_058
Otu0004	2310.53	-0.43993	0.53984	0.750066	0.124901	FALSE	Prevotella	Prevotella_unclassified
Otu0005	2836.16	1.16426	0.00190217	0.034358	1.46397	TRUE	Haemophilus	parainfluenzae
Otu0006	3288.57	0.671407	0.17335	0.391391	0.407389	FALSE	Fusobacterium	periodonticum
Otu0007	2625.31	-0.318774	0.791979	0.915528	0.0383284	FALSE	Neisseria	perflava
Otu0008	1677.72	-0.044046	0.927402	0.964629	0.0156395	FALSE	Veillonella	Veillonella_unclassified
Otu0009	1171.77	0.481701	0.365451	0.598581	0.222877	FALSE	Prevotella	pallens
Otu0010	1727.55	0.786765	0.333359	0.586288	0.231889	FALSE	Neisseria	Neisseria_unclassified
Otu0011	1325.29	0.424718	0.417572	0.652315	0.185543	FALSE	Saccharibacteria_(TM7)_[G-1]	(TM7)_[G-1]_bacterium_HMT_352
Otu0012	1131.91	0.852028	0.0111647	0.0786975	1.10404	FALSE	Streptococcus	Streptococcus_unclassified
Otu0013	979.421	1.01878	0.031862	0.14616	0.83517	FALSE	Leptotrichia	Leptotrichia_unclassified
Otu0014	627.524	0.158418	0.820085	0.924529	0.0340796	FALSE	Streptococcus	salivarius
Otu0015	933.492	-0.00446589	0.992277	0.997685	0.00100663	FALSE	Rothia	mucilaginosa
Otu0016	613.593	-0.51909	0.523075	0.732157	0.135396	FALSE	Veillonella	atypica
Otu0017	984.02	1.17555	0.00481174	0.0556237	1.25474	FALSE	Veillonella	parvula
Otu0018	979.831	1.29421	0.122765	0.337897	0.471216	FALSE	Alloprevotella	sp._HMT_473
Otu0019	682.72	-1.733	0.0247113	0.119026	0.924359	FALSE	Alloprevotella	sp._HMT_308
Otu0020	899.311	-1.10398	0.0172368	0.0999554	1.00019	FALSE	Granulicatella	adiacens
Otu0021	718.176	0.211134	0.730424	0.877485	0.0567602	FALSE	Alloprevotella	tannerae
Otu0022	429.829	-0.7512	0.357499	0.598581	0.222877	FALSE	Streptococcus	parasanguinis_clade_411
Otu0023	763.65	1.15215	0.21695	0.447846	0.348871	FALSE	Gemella	sanguinis
Otu0024	718.321	2.31042	8.70213e-05	0.0125746	1.90051	TRUE	Capnocytophaga	leadbetteri
Otu0025	473.587	1.12532	0.064158	0.228763	0.640614	FALSE	Campylobacter	Campylobacter_unclassified
Otu0026	393.441	-0.397182	0.31116	0.551688	0.258306	FALSE	Fusobacterium	Fusobacterium_unclassified
Otu0027	438.85	-0.0425508	0.94765	0.971173	0.0127035	FALSE	Prevotella	salivae
Otu0028	178.111	0.603019	0.437669	0.66924	0.174418	FALSE	Prevotella	veroralis
Otu0029	609.49	1.56457	0.0953361	0.281144	0.551071	FALSE	Alloprevotella	sp._HMT_914
Otu0030	382.792	-1.28682	0.015508	0.0974307	1.0113	FALSE	Atopobium	Atopobium_unclassified
Otu0032	275.825	-1.38582	0.0139563	0.0896305	1.04754	FALSE	Fusobacterium	nucleatum_subsp._vincentii
Otu0033	341.777	-1.41893	0.111787	0.310638	0.507746	FALSE	Prevotella	intermedia
Otu0034	456.335	0.483652	0.269834	0.504691	0.296975	FALSE	Saccharibacteria_(TM7)_[G-3]	(TM7)_[G-3]_bacterium_HMT_351
Otu0035	398.978	-1.03193	0.155398	0.387631	0.411581	FALSE	Neisseria	macacae
Otu0036	929.286	0.595559	0.362731	0.598581	0.222877	FALSE	Prevotella	nanceiensis
Otu0037	294.857	1.53515	0.000369184	0.0167536	1.77589	TRUE	Oribacterium	Oribacterium_unclassified
Otu0038	275.038	0.894143	0.480693	0.707872	0.150045	FALSE	Veillonella	rogosae
Otu0039	279.087	0.76222	0.240814	0.470239	0.327681	FALSE	Ruminococcaceae_[G-1]	[G-1]_bacterium_HMT_075
Otu0040	217.382	-0.439709	0.483613	0.707872	0.150045	FALSE	Porphyromonas	Porphyromonas_unclassified
Otu0041	304.775	0.20704	0.705869	0.86439	0.0632903	FALSE	Actinomyces	graevenitzii
Otu0042	225.257	2.49681	0.0186848	0.0999983	1.00001	FALSE	Leptotrichia	sp._HMT_221
Otu0043	241.578	0.286791	0.599365	0.799596	0.0971295	FALSE	Leptotrichia	sp._HMT_215
Otu0044	279.237	0.832874	0.205774	0.437269	0.359251	FALSE	Saccharibacteria_(TM7)_[G-6]	(TM7)_[G-6]_bacterium_HMT_870
Otu0045	383.668	1.09751	0.017503	0.0999554	1.00019	FALSE	Campylobacter	rectus
Otu0046	205.229	0.0581347	0.931251	0.964629	0.0156395	FALSE	Gemella	Gemella_unclassified
Otu0048	226.468	-3.03661	0.0216232	0.109633	0.960058	FALSE	Porphyromonas	gingivalis
Otu0049	311.396	2.65692	0.167872	0.38812	0.411035	FALSE	Prevotella	aurantiaca
Otu0050	23.5363	2.08653	0.197727	0.424186	0.372443	FALSE	Leptotrichia	sp._HMT_218
Otu0051	221.107	3.49098	0.0786472	0.245427	0.610077	FALSE	Neisseria	subflava
Otu0052	407.683	-0.923649	0.215728	0.447846	0.348871	FALSE	Porphyromonas	endodontalis
Otu0053	214.702	0.731363	0.109812	0.308114	0.511289	FALSE	Stomatobaculum	sp._HMT_097
Otu0054	64.0838	-4.38963	0.0161406	0.0992472	1.00328	FALSE	Sneathia	Sneathia_unclassified
Otu0055	317.972	0.198804	0.761765	0.896504	0.0474476	FALSE	Capnocytophaga	sputigena
Otu0057	223.369	2.93219	0.00672522	0.0615675	1.21065	FALSE	Prevotella	shahii
Otu0058	323.233	1.82536	0.130133	0.346486	0.460315	FALSE	Absconditabacteria_(SR1)_[G-1]	(SR1)_[G-1]_bacterium_HMT_875
Otu0059	206.677	0.7849	0.0769872	0.245427	0.610077	FALSE	Bergeyella	sp._HMT_322
Otu0060	159.756	-0.733039	0.107438	0.307423	0.512264	FALSE	Solobacterium	moorei
Otu0061	113.112	0.308747	0.570089	0.769887	0.113573	FALSE	Oribacterium	asaccharolyticum
Otu0063	197.145	0.443784	0.566289	0.769887	0.113573	FALSE	Oribacterium	parvum
Otu0064	132.957	-2.39564	0.0070828	0.0615675	1.21065	FALSE	Treponema	sp._HMT_237
Otu0065	247.813	-0.467293	0.51128	0.729569	0.136933	FALSE	Megasphaera	micronuciformis
Otu0066	118.814	1.17913	0.0473877	0.190209	0.720769	FALSE	Rothia	Rothia_unclassified
Otu0067	495.225	-0.124032	0.76908	0.899854	0.0458277	FALSE	Actinomyces	sp._HMT_180
Otu0068	168.919	-0.292568	0.644261	0.820975	0.0856701	FALSE	Peptostreptococcus	stomatis
Otu0069	98.4271	0.164675	0.763097	0.896504	0.0474476	FALSE	Peptostreptococcaceae_[XI][G-1]	[XI][G-1]_sulci
Otu0070	57.4184	-1.12264	0.223544	0.451778	0.345075	FALSE	Stomatobaculum	longum
Otu0072	182.417	1.0073	0.0179891	0.0999554	1.00019	FALSE	Catonella	morbi
Otu0073	80.5414	0.0963352	0.876435	0.945111	0.0245174	FALSE	Ruminococcaceae_[G-2]	[G-2]_bacterium_HMT_085
Otu0074	99.2556	-0.40541	0.659367	0.832127	0.0798103	FALSE	Campylobacter	sp._HMT_044
Otu0075	113.331	1.62672	0.0116677	0.0802849	1.09537	FALSE	Selenomonas	sp._HMT_136
Otu0076	28.2851	4.2554	0.010224	0.076272	1.11764	FALSE	Bergeyella	sp._HMT_206
Otu0078	100.812	-0.823513	0.272428	0.504691	0.296975	FALSE	Aggregatibacter	Aggregatibacter_unclassified
Otu0079	71.8838	0.143819	0.837349	0.928772	0.0320907	FALSE	Leptotrichia	sp._HMT_225
Otu0080	88.6385	-0.305959	0.608856	0.799596	0.0971295	FALSE	Prevotella	nigrescens
Otu0084	68.966	-1.74444	0.0291176	0.137951	0.860276	FALSE	Filifactor	alocis
Otu0085	260.767	1.00967	0.0548832	0.209557	0.678698	FALSE	Capnocytophaga	Capnocytophaga_unclassified
Otu0086	76.6155	0.404252	0.611269	0.799596	0.0971295	FALSE	Butyrivibrio	sp._HMT_455
Otu0088	175.525	-0.78782	0.28263	0.520255	0.283784	FALSE	Alloprevotella	rava
Otu0089	108.137	0.8235	0.068177	0.232734	0.63314	FALSE	Lachnoanaerobaculum	Lachnoanaerobaculum_unclassified
Otu0090	107.872	1.34923	0.0409204	0.176507	0.753237	FALSE	Absconditabacteria_(SR1)_[G-1]	(SR1)_[G-1]_bacterium_HMT_345
Otu0094	42.4373	-1.35477	0.22022	0.451373	0.345464	FALSE	Saccharibacteria_(TM7)_[G-5]	(TM7)_[G-5]_bacterium_HMT_356
Otu0098	132.448	-0.0458445	0.945989	0.971173	0.0127035	FALSE	Treponema	Treponema_unclassified
Otu0099	70.9712	0.0453048	0.951679	0.971856	0.0123981	FALSE	Granulicatella	elegans
Otu0100	64.6289	3.04194	0.00146828	0.0326411	1.48624	TRUE	Aggregatibacter	sp._HMT_512
Otu0101	178.143	1.93846	0.00435189	0.0539348	1.26813	FALSE	Capnocytophaga	granulosa
Otu0102	106.946	1.95136	0.0126071	0.0847314	1.07196	FALSE	Lachnospiraceae_[G-3]	[G-3]_bacterium_HMT_100
Otu0103	57.4341	0.438084	0.58019	0.779883	0.107971	FALSE	Lachnoanaerobaculum	orale
Otu0105	61.0942	-0.753065	0.163172	0.387631	0.411581	FALSE	Saccharibacteria_(TM7)_[G-1]	Saccharibacteria_(TM7)_[G-1]_unclassified
Otu0106	264.207	-0.256938	0.724593	0.877485	0.0567602	FALSE	Haemophilus	Haemophilus_unclassified
Otu0107	145.064	-0.0260292	0.965471	0.982469	0.00768119	FALSE	Gemella	morbillorum
Otu0108	56.9157	-2.13192	0.000972735	0.028112	1.55111	TRUE	Tannerella	forsythia
Otu0109	108.68	-2.57523	0.00419567	0.0539348	1.26813	FALSE	Treponema	denticola
Otu0110	23.1153	0.996446	0.287207	0.525334	0.279564	FALSE	Lachnospiraceae_[G-2]	[G-2]_bacterium_HMT_096
Otu0113	80.2414	1.20813	0.105421	0.304667	0.516174	FALSE	Absconditabacteria_(SR1)_[G-1]	(SR1)_[G-1]_bacterium_HMT_874
Otu0114	44.841	-3.12615	0.00123544	0.0324584	1.48867	TRUE	Mycoplasma	faucium
Otu0116	40.3637	-0.390519	0.632252	0.819376	0.0865165	FALSE	Prevotella	denticola
Otu0117	70.9946	1.48862	0.0649086	0.228763	0.640614	FALSE	Haemophilus	sp._HMT_036
Otu0118	56.6132	1.00482	0.0756375	0.245427	0.610077	FALSE	Bacteroidales_[G-2]	[G-2]_bacterium_HMT_274
Otu0119	67.6518	-1.54037	0.0402043	0.176046	0.754374	FALSE	Abiotrophia	defectiva
Otu0120	9.10069	-0.355165	0.695191	0.86439	0.0632903	FALSE	Leptotrichia	wadei
Otu0121	84.6704	-0.000931246	0.998883	0.998883	0.000485475	FALSE	Lautropia	mirabilis
Otu0123	36.6587	-0.335046	0.607725	0.799596	0.0971295	FALSE	Leptotrichia	hongkongensis
Otu0124	47.2346	-0.384188	0.512718	0.729569	0.136933	FALSE	Saccharibacteria_(TM7)_[G-1]	(TM7)_[G-1]_bacterium_HMT_346
Otu0125	46.3768	-0.43309	0.42447	0.656	0.183096	FALSE	Treponema	socranskii
Otu0126	37.5479	1.01052	0.0664568	0.231398	0.635641	FALSE	Selenomonas	sputigena
Otu0127	86.7365	-0.820391	0.458609	0.690555	0.160802	FALSE	Veillonella	sp._HMT_780
Otu0128	96.2468	-1.42375	0.0244994	0.119026	0.924359	FALSE	Capnocytophaga	gingivalis
Otu0130	73.1618	1.7943	0.1288	0.346486	0.460315	FALSE	Tannerella	Tannerella_unclassified
Otu0131	68.4598	-0.468004	0.484978	0.707872	0.150045	FALSE	Neisseria	elongata
Otu0132	29.6484	0.444776	0.346288	0.596259	0.224565	FALSE	Campylobacter	gracilis
Otu0136	50.4786	-0.666871	0.270694	0.504691	0.296975	FALSE	Tannerella	sp._HMT_286
Otu0137	109.353	-0.767987	0.192071	0.418782	0.378012	FALSE	Parvimonas	micra
Otu0139	49.8228	-2.48159	0.166319	0.387631	0.411581	FALSE	Prevotella	sp._HMT_304
Otu0140	71.4775	0.915266	0.0628954	0.228763	0.640614	FALSE	Actinomyces	Actinomyces_unclassified
Otu0141	36.079	-1.04215	0.077184	0.245427	0.610077	FALSE	Prevotella	sp._HMT_317
Otu0143	24.6735	-3.07924	0.000730757	0.0234654	1.62957	TRUE	Bacteroidetes_[G-5]	[G-5]_bacterium_HMT_511
Otu0145	35.0392	0.667318	0.0789783	0.245427	0.610077	FALSE	Mogibacterium	vescum
Otu0146	47.1141	1.04785	0.091341	0.27214	0.565208	FALSE	Rothia	aeria
Otu0149	36.33	-2.87799	0.0133468	0.0876645	1.05718	FALSE	Peptostreptococcaceae_[XI][G-5]	[XI][G-5]_saphenum
Otu0151	50.7183	-2.19494	0.133811	0.351557	0.454004	FALSE	Gracilibacteria_(GN02)_[G-2]	(GN02)_[G-2]_bacterium_HMT_873
Otu0153	25.6296	0.113951	0.904783	0.955718	0.0196702	FALSE	Leptotrichia	sp._HMT_498
Otu0155	33.1254	-1.70872	0.0996274	0.290832	0.536358	FALSE	Peptostreptococcaceae_[XI][G-6]	[XI][G-6]_nodatum
Otu0157	3.29272	1.38139	0.430083	0.661137	0.179708	FALSE	Prevotella	scopos
Otu0158	36.4668	-2.20232	0.0445907	0.187504	0.726989	FALSE	Prevotella	pleuritidis
Otu0160	22.2602	0.0626323	0.906754	0.955718	0.0196702	FALSE	Dialister	invisus
Otu0162	43.3727	1.15743	0.371127	0.599194	0.222433	FALSE	Haemophilus	sputorum
Otu0164	5.45461	0.594966	0.809149	0.924285	0.0341943	FALSE	Moraxella	sp._HMT_276
Otu0165	54.0306	-1.61863	0.263683	0.504404	0.297222	FALSE	Fusobacterium	sp._HMT_203
Otu0168	35.3746	0.84492	0.495468	0.719549	0.14294	FALSE	Leptotrichiaceae_unclassified	Leptotrichiaceae_unclassified
Otu0172	35.0147	-0.24641	0.611456	0.799596	0.0971295	FALSE	Selenomonas	Selenomonas_unclassified
Otu0174	116.655	0.4009	0.520099	0.732157	0.135396	FALSE	Prevotella	oris
Otu0178	6.50144	2.28837	0.108561	0.307589	0.512029	FALSE	Fusobacterium	sp._HMT_248
Otu0181	22.4066	1.64134	0.00321773	0.049106	1.30887	TRUE	Cardiobacterium	hominis
Otu0182	9.60757	-0.545001	0.465555	0.693695	0.158831	FALSE	Leptotrichia	shahii
Otu0183	22.2975	0.568301	0.569999	0.769887	0.113573	FALSE	Kingella	Kingella_unclassified
Otu0185	92.2317	-3.37124	0.00792233	0.0635987	1.19655	FALSE	Treponema	sp._HMT_257
Otu0186	65.3962	2.15758	0.0551085	0.209557	0.678698	FALSE	Treponema	sp._HMT_230
Otu0191	16.7082	0.131654	0.845463	0.9312	0.0309568	FALSE	Kingella	oralis
Otu0193	56.6951	-0.166739	0.862397	0.937016	0.0282531	FALSE	Neisseria	oralis
Otu0194	55.5741	0.299386	0.807894	0.924285	0.0341943	FALSE	Porphyromonas	sp._HMT_930
Otu0197	5.29744	0.0227501	0.994233	0.997685	0.00100663	FALSE	Treponema	sp._HMT_238
Otu0199	24.5073	1.71078	0.0447674	0.187504	0.726989	FALSE	Bergeyella	Bergeyella_unclassified
Otu0200	19.6399	0.248814	0.780535	0.905923	0.0429089	FALSE	Saccharibacteria_(TM7)_[G-1]	(TM7)_[G-1]_bacterium_HMT_349
Otu0202	24.2644	3.30651	0.0692565	0.232734	0.63314	FALSE	Capnocytophaga	sp._HMT_332
Otu0204	18.7675	-1.68137	0.182474	0.402557	0.395173	FALSE	Treponema	lecithinolyticum
Otu0211	10.73	2.52323	0.000162667	0.0156703	1.80492	TRUE	Campylobacter	concisus
Otu0212	4.95616	0.681035	0.472059	0.699616	0.15514	FALSE	Selenomonas	sp._HMT_478
Otu0213	17.8531	-2.05083	0.0014432	0.0326411	1.48624	TRUE	Peptostreptococcaceae_[XI][G-9]	[XI][G-9]_brachy
Otu0214	9.35613	-1.16494	0.386782	0.617569	0.209314	FALSE	Kingella	sp._HMT_012
Otu0217	33.8985	1.07953	0.0581722	0.215536	0.666481	FALSE	Eikenella	corrodens
Otu0218	14.2579	-1.97358	0.00734837	0.0615675	1.21065	FALSE	Fretibacterium	fastidiosum
Otu0219	2.34105	-0.548563	0.837801	0.928772	0.0320907	FALSE	Bacteroidetes_[G-5]	[G-5]_bacterium_HMT_505
Otu0224	10.6951	-2.12897	0.157602	0.387631	0.411581	FALSE	Treponema	sp._HMT_258
Otu0227	37.219	1.14384	0.0824544	0.253504	0.596016	FALSE	Leptotrichia	sp._HMT_392
Otu0228	25.3123	5.2392	8.43921e-05	0.0125746	1.90051	TRUE	Peptostreptococcaceae_[XI][G-5]	[XI][G-5]_bacterium_HMT_493
Otu0234	10.9792	-0.527524	0.351746	0.597967	0.223322	FALSE	Prevotella	maculosa
Otu0239	4.94736	-4.5662	0.0166538	0.0999554	1.00019	FALSE	Treponema	sp._HMT_927
Otu0241	2.41688	0.0771089	0.982579	0.994235	0.00251084	FALSE	Corynebacterium	Corynebacterium_unclassified
Otu0244	34.0934	3.22973	0.00160546	0.0331414	1.47963	TRUE	Peptostreptococcaceae_[XI][G-7]	Peptostreptococcaceae_[XI][G-7]_unclassified
Otu0249	13.8116	-1.47349	0.0111196	0.0786975	1.10404	FALSE	Dialister	pneumosintes
Otu0250	17.0226	1.37473	0.0861662	0.259396	0.586037	FALSE	Peptococcus	Peptococcus_unclassified
Otu0251	11.3247	0.872718	0.290106	0.527299	0.277943	FALSE	Capnocytophaga	sp._HMT_336
Otu0253	12.3227	0.820876	0.343447	0.596259	0.224565	FALSE	Alloprevotella	sp._HMT_912
Otu0255	2.99255	1.84777	0.357075	0.598581	0.222877	FALSE	Leptotrichia	sp._HMT_463
Otu0259	1.88302	-0.213946	0.930591	0.964629	0.0156395	FALSE	Saccharibacteria_(TM7)_[G-1]	(TM7)_[G-1]_bacterium_HMT_348
Otu0261	31.1752	1.01112	0.227633	0.456847	0.340229	FALSE	Neisseriaceae_unclassified	Neisseriaceae_unclassified
Otu0264	29.0546	-2.24231	0.00269836	0.0458721	1.33845	TRUE	Fretibacterium	Fretibacterium_unclassified
Otu0265	5.7262	-1.82442	0.213585	0.447846	0.348871	FALSE	Pasteurellaceae_unclassified	Pasteurellaceae_unclassified
Otu0272	9.06167	-2.56217	0.0102928	0.076272	1.11764	FALSE	Prevotella	dentalis
Otu0274	10.755	0.405388	0.763114	0.896504	0.0474476	FALSE	Leptotrichia	hofstadii
Otu0276	5.27984	2.52255	0.050703	0.200395	0.698113	FALSE	Actinomyces	sp._HMT_169
Otu0279	73.5008	0.067658	0.924736	0.964629	0.0156395	FALSE	Porphyromonas	catoniae
Otu0280	72.7613	-0.219799	0.825371	0.924543	0.0340729	FALSE	Prevotella	sp._HMT_443
Otu0281	24.0402	0.251527	0.801202	0.922499	0.0350341	FALSE	Prevotella	sp._HMT_396
Otu0284	10.7497	-2.00156	0.0513122	0.200395	0.698113	FALSE	Streptococcus	anginosus
Otu0289	3.45192	-1.24938	0.361053	0.598581	0.222877	FALSE	Treponema	sp._HMT_270
Otu0290	6.40229	-0.808835	0.524417	0.732157	0.135396	FALSE	Saccharibacteria_(TM7)_[G-2]	(TM7)_[G-2]_bacterium_HMT_350
Otu0297	29.8012	1.00941	0.169882	0.38965	0.409326	FALSE	Bacteria_unclassified	Bacteria_unclassified
Otu0301	8.69331	-3.56004	0.00383099	0.0539348	1.26813	FALSE	Porphyromonas	uenonis
Otu0302	19.9398	-1.62537	0.267836	0.504691	0.296975	FALSE	Aggregatibacter	aphrophilus
Otu0307	4.9533	-2.26271	0.00563721	0.0603391	1.2194	FALSE	Bacteroidaceae_[G-1]	[G-1]_bacterium_HMT_272
Otu0308	19.1602	0.74229	0.465664	0.693695	0.158831	FALSE	Gracilibacteria_(GN02)_[G-1]	(GN02)_[G-1]_bacterium_HMT_872
Otu0311	1.84364	-1.25233	0.447806	0.681136	0.166766	FALSE	Streptococcus	mutans
Otu0317	16.1561	-1.47395	0.231055	0.460516	0.336755	FALSE	Prevotella	sp._HMT_309
Otu0319	6.36927	-0.53035	0.731744	0.877485	0.0567602	FALSE	Prevotella	sp._HMT_942
Otu0323	19.1875	-2.24237	0.0860639	0.259396	0.586037	FALSE	Saccharibacteria_(TM7)_[G-1]	(TM7)_[G-1]_bacterium_HMT_952
Otu0324	14.0489	-2.21142	0.00628175	0.060949	1.21503	FALSE	Prevotella	baroniae
Otu0326	1.34637	-1.23528	0.156825	0.387631	0.411581	FALSE	Pseudoramibacter	alactolyticus
Otu0328	1.54102	-1.48076	0.175223	0.392554	0.4061	FALSE	Alloscardovia	omnicolens
Otu0332	3.6768	-3.65836	0.138887	0.361606	0.441765	FALSE	Moraxella	Moraxella_unclassified
Otu0336	26.658	0.758444	0.155881	0.387631	0.411581	FALSE	Corynebacterium	matruchotii
Otu0338	10.5779	0.247783	0.69024	0.863776	0.063599	FALSE	Capnocytophaga	sp._HMT_326
Otu0344	6.03465	0.195193	0.822159	0.924529	0.0340796	FALSE	Selenomonas	sp._HMT_481
Otu0353	21.722	-1.9333	0.0685142	0.232734	0.63314	FALSE	Bacteroidetes_[G-3]	[G-3]_bacterium_HMT_365
Otu0354	8.38198	5.30636	0.000291098	0.0167536	1.77589	TRUE	Saccharibacteria_(TM7)_[G-4]	(TM7)_[G-4]_bacterium_HMT_355
Otu0358	26.4624	0.220054	0.774345	0.902362	0.0446194	FALSE	Lachnospiraceae_[G-8]	[G-8]_bacterium_HMT_500
Otu0361	44.1679	-1.15975	0.0196544	0.103275	0.986005	FALSE	Actinomyces	lingnae_[Not_Validly_Published]
Otu0362	6.53446	-1.73575	0.0181044	0.0999554	1.00019	FALSE	Mogibacterium	timidum
Otu0364	13.7855	0.310273	0.644849	0.820975	0.0856701	FALSE	Selenomonas	noxia
Otu0367	3.87373	-1.42982	0.0341774	0.151958	0.818276	FALSE	Oribacterium	sp._HMT_078
Otu0369	7.2315	-1.74778	0.1476	0.380861	0.419233	FALSE	Catonella	sp._HMT_451
Otu0375	1.4058	0.88167	0.690423	0.863776	0.063599	FALSE	Bacteroidetes_[G-3]	[G-3]_bacterium_HMT_503
Otu0382	7.08295	-2.8901	0.000405796	0.0167536	1.77589	TRUE	Streptococcus	constellatus
Otu0383	30.3962	2.02685	0.0467249	0.19019	0.720812	FALSE	Haemophilus	sp._HMT_908
Otu0399	11.3513	0.651477	0.410554	0.648362	0.188183	FALSE	Saccharibacteria_(TM7)_[G-1]	(TM7)_[G-1]_bacterium_HMT_347
Otu0403	15.4488	0.710142	0.334732	0.586288	0.231889	FALSE	Prevotella	oulorum
Otu0404	13.8665	1.27524	0.033577	0.151621	0.81924	FALSE	Corynebacterium	durum
Otu0408	4.87308	-3.97491	0.0463859	0.19019	0.720812	FALSE	Treponema	sp._HMT_262
Otu0410	22.7787	1.1039	0.303127	0.544122	0.264303	FALSE	Prevotella	sp._HMT_475
Otu0417	4.99365	-0.247099	0.762093	0.896504	0.0474476	FALSE	Anaeroglobus	geminatus
Otu0420	24.4484	-0.65873	0.647938	0.82129	0.0855034	FALSE	Prevotella	sp._HMT_305
Otu0422	3.22188	-1.33719	0.368774	0.59874	0.222762	FALSE	Treponema	sp._HMT_951
Otu0426	2.52803	1.73676	0.385543	0.617569	0.209314	FALSE	Capnocytophaga	sp._HMT_863
Otu0439	10.6176	1.00693	0.566619	0.769887	0.113573	FALSE	Simonsiella	muelleri
Otu0442	4.96963	1.33005	0.298678	0.539487	0.268019	FALSE	Absconditabacteria_(SR1)_[G-1]	Absconditabacteria_(SR1)_[G-1]_unclassified
Otu0446	5.83644	0.23531	0.858519	0.937016	0.0282531	FALSE	Peptostreptococcaceae_[XI][G-7]	[XI][G-7]_bacterium_HMT_081
Otu0448	2.67026	0.146539	0.901913	0.955718	0.0196702	FALSE	Prevotella	oralis
Otu0450	8.38356	-0.640526	0.346614	0.596259	0.224565	FALSE	Cardiobacterium	valvarum
Otu0451	4.47935	-1.03947	0.239716	0.470239	0.327681	FALSE	Bulleidia	extructa
Otu0452	5.35873	-0.833906	0.251854	0.485238	0.314045	FALSE	Prevotella	micans
Otu0455	3.81884	-3.20685	0.0206723	0.106684	0.971901	FALSE	Johnsonella	sp._HMT_166
Otu0456	5.96032	2.09167	0.156967	0.387631	0.411581	FALSE	Mobiluncus	mulieris
Otu0458	5.0281	1.34356	0.125238	0.34145	0.466672	FALSE	Mycoplasma	salivarium
Otu0462	5.38336	-2.21956	0.00175419	0.0337973	1.47112	TRUE	Bacteroidetes_[G-3]	[G-3]_bacterium_HMT_280
Otu0463	7.9477	-0.0733892	0.90942	0.955718	0.0196702	FALSE	Prevotella	sp._HMT_315
Otu0464	18.9827	-1.98645	0.00420056	0.0539348	1.26813	FALSE	Treponema	maltophilum
Otu0469	4.14282	1.75791	0.249137	0.483226	0.31585	FALSE	Alloprevotella	Alloprevotella_unclassified
Otu0474	1.7145	-1.43688	0.164775	0.387631	0.411581	FALSE	Veillonellaceae_[G-1]	[G-1]_bacterium_HMT_155
Otu0482	4.5712	-2.53286	0.000231155	0.0167009	1.77726	TRUE	Peptostreptococcaceae_[XI][G-4]	[XI][G-4]_bacterium_HMT_369
Otu0494	9.8879	-0.664241	0.366605	0.598581	0.222877	FALSE	Peptostreptococcaceae_[XI][G-7]	[XI][G-7]_yurii_subspp._yurii_&_margaretiae
Otu0497	15.9624	0.719668	0.414229	0.65061	0.186679	FALSE	Bergeyella	sp._HMT_931
Otu0501	24.6367	-0.0752469	0.897229	0.955718	0.0196702	FALSE	Prevotella	sp._HMT_472
Otu0504	24.9233	-3.00411	0.00632688	0.060949	1.21503	FALSE	Prevotella	sp._HMT_526
Otu0512	1.86764	3.29827	0.00447901	0.0539348	1.26813	FALSE	Atopobium	rimae
Otu0518	4.11509	-0.978113	0.547096	0.754633	0.122264	FALSE	Treponema	amylovorum
Otu0525	5.67932	-0.706032	0.458777	0.690555	0.160802	FALSE	Shuttleworthia	satelles
Otu0526	3.94826	-2.0454	0.00745627	0.0615675	1.21065	FALSE	Veillonella	dispar
Otu0531	7.32918	-1.0181	0.396166	0.629077	0.201296	FALSE	Leptotrichia	sp._HMT_212
Otu0538	4.57859	0.357486	0.724168	0.877485	0.0567602	FALSE	Streptococcus	intermedius
Otu0541	2.1098	-0.823906	0.350765	0.597967	0.223322	FALSE	Peptostreptococcaceae_[XI][G-1]	[XI][G-1]_infirmum
Otu0544	3.2965	-2.49307	0.00855825	0.0668469	1.17492	FALSE	Desulfobulbus	sp._HMT_041
Otu0551	4.52017	-1.6169	0.0771722	0.245427	0.610077	FALSE	Clostridiales_[F-1][G-1]	[F-1][G-1]_bacterium_HMT_093
Otu0559	4.01294	-0.108151	0.899593	0.955718	0.0196702	FALSE	Leptotrichia	goodfellowii
Otu0567	2.50939	-1.43485	0.192727	0.418782	0.378012	FALSE	Butyrivibrio	sp._HMT_080
Otu0570	1.89213	-1.23979	0.305535	0.54506	0.263556	FALSE	Selenomonas	artemidis
Otu0577	6.19855	-0.116289	0.938929	0.969109	0.0136276	FALSE	Neisseria	bacilliformis
Otu0580	3.42214	0.387037	0.622538	0.81042	0.0912896	FALSE	Leptotrichia	sp._HMT_417
Otu0583	5.71332	-0.700574	0.603368	0.799596	0.0971295	FALSE	Aggregatibacter	sp._HMT_898
Otu0586	8.535	-3.91601	0.000548527	0.0198155	1.70299	TRUE	Selenomonas	dianae
Otu0593	1.52923	1.61821	0.366495	0.598581	0.222877	FALSE	Gracilibacteria_(GN02)_[G-1]	(GN02)_[G-1]_bacterium_HMT_871
Otu0601	1.30616	-1.72267	0.161848	0.387631	0.411581	FALSE	Lachnoanaerobaculum	saburreum
Otu0604	3.54687	-1.28959	0.223447	0.451778	0.345075	FALSE	Prevotella	marshii
Otu0608	5.41688	1.36409	0.0243812	0.119026	0.924359	FALSE	Peptostreptococcaceae_[XI][G-2]	[XI][G-2]_bacterium_HMT_091
Otu0614	2.02165	1.80366	0.198149	0.424186	0.372443	FALSE	Saccharibacteria_(TM7)_[G-1]	(TM7)_[G-1]_bacterium_HMT_488
Otu0617	7.25968	3.23951	0.00712516	0.0615675	1.21065	FALSE	Lachnospiraceae_[G-2]	[G-2]_bacterium_HMT_088
Otu0620	1.25851	-2.25896	0.00510872	0.0567854	1.24576	FALSE	Anaerolineae_[G-1]	[G-1]_bacterium_HMT_439
Otu0641	1.83473	0.506145	0.727238	0.877485	0.0567602	FALSE	Prevotella	sp._HMT_376
Otu0649	7.31907	0.142871	0.814964	0.924529	0.0340796	FALSE	Prevotella	saccharolytica
Otu0653	4.8881	0.587902	0.548349	0.754633	0.122264	FALSE	Mycoplasma	orale
Otu0659	2.47323	2.82063	0.00322842	0.049106	1.30887	TRUE	Saccharibacteria_(TM7)_[G-1]	(TM7)_[G-1]_bacterium_HMT_869
Otu0666	6.06454	1.70321	0.0303684	0.141556	0.849071	FALSE	Leptotrichia	sp._HMT_219
Otu0673	1.60503	0.659138	0.421799	0.655375	0.18351	FALSE	Peptidiphaga	sp._HMT_183
Otu0679	1.78057	-2.46034	0.181534	0.402557	0.395173	FALSE	Kingella	sp._HMT_459
Otu0687	3.34957	1.11536	0.215742	0.447846	0.348871	FALSE	Bacteroidetes_[F-1]_unclassified	Bacteroidetes_[F-1]_unclassified
Otu0689	8.05723	0.948481	0.240215	0.470239	0.327681	FALSE	Prevotella	sp._HMT_300
Otu0702	2.75554	-0.853171	0.641335	0.820975	0.0856701	FALSE	Lachnospiraceae_[XIV]_unclassified	Lachnospiraceae_[XIV]_unclassified
Otu0731	1.45438	-2.43816	0.130681	0.346486	0.460315	FALSE	Atopobium	sp._HMT_199
Otu0734	1.93969	-0.327351	0.703502	0.86439	0.0632903	FALSE	Leptotrichia	sp._HMT_223
Otu0742	1.65708	-1.17716	0.265292	0.504404	0.297222	FALSE	Prevotella	sp._HMT_301
Otu0748	3.44826	-0.0151078	0.983914	0.994235	0.00251084	FALSE	Tannerella	sp._HMT_808
Otu0793	1.18912	-2.80668	0.16612	0.387631	0.411581	FALSE	Lachnospiraceae_[G-2]	Lachnospiraceae_[G-2]_unclassified
Otu0796	2.82086	1.47675	0.0639448	0.228763	0.640614	FALSE	Capnocytophaga	sp._HMT_338
Otu0798	2.41443	0.318913	0.838788	0.928772	0.0320907	FALSE	Capnocytophaga	sp._HMT_878
Otu0805	1.39191	-3.38158	0.0183309	0.0999554	1.00019	FALSE	Mollicutes_[G-2]	[G-2]_bacterium_HMT_906
Otu0807	1.89971	4.26058	0.00614749	0.060949	1.21503	FALSE	Haemophilus	paraphrohaemolyticus
Otu0834	1.3169	-0.541193	0.868383	0.939936	0.0269019	FALSE	Treponema	sp._HMT_239
Otu0841	3.31595	-0.132857	0.820918	0.924529	0.0340796	FALSE	Actinomyces	naeslundii
Otu0844	1.49842	0.0843964	0.908602	0.955718	0.0196702	FALSE	Pseudopropionibacterium	propionicum
Otu0866	1.65173	1.33094	0.162742	0.387631	0.411581	FALSE	Actinomyces	massiliensis
Otu0877	1.43087	0.6807	0.499572	0.721882	0.141534	FALSE	Johnsonella	ignava
Otu0888	2.77678	-0.629756	0.513932	0.729569	0.136933	FALSE	Peptococcus	sp._HMT_167
Otu0912	1.82208	-1.79185	0.162918	0.387631	0.411581	FALSE	Tannerella	sp._HMT_916
Otu0927	1.28044	2.75334	0.173225	0.391391	0.407389	FALSE	Neisseria	sp._HMT_020
Otu0966	1.17277	-2.629	0.057364	0.215301	0.666954	FALSE	Fretibacterium	sp._HMT_361
Otu0996	1.2287	-0.517611	0.701149	0.86439	0.0632903	FALSE	Actinomyces	cardiffensis
Otu0999	1.51121	-0.968482	0.703261	0.86439	0.0632903	FALSE	Bacteroidetes_[G-5]	Bacteroidetes_[G-5]_unclassified
Otu1001	1.92191	-0.156137	0.862444	0.937016	0.0282531	FALSE	Veillonellaceae_[G-1]	[G-1]_bacterium_HMT_150
Otu1029	1.67717	-1.3248	0.51499	0.729569	0.136933	FALSE	Bacteroidetes_[G-3]	Bacteroidetes_[G-3]_unclassified
Otu1062	1.86033	-0.241665	0.755214	0.896504	0.0474476	FALSE	Prevotella	buccae

## Sheet: 1 vs 23 Diff Abundance
TOTAL	baseMean	log2FoldChange	pvalue	padj	log_padj	threshold	Genus	Species
Otu0001	4176.33	0.379635	0.387091	0.850371	0.0703916	FALSE	Prevotella	melaninogenica
Otu0002	4623.43	0.532113	0.281039	0.774307	0.111087	FALSE	Porphyromonas	pasteri
Otu0003	3730.35	-0.15139	0.648128	0.896413	0.0474918	FALSE	Streptococcus	oralis_subsp._dentisani_clade_058
Otu0004	2310.53	0.240264	0.753722	0.922772	0.0349058	FALSE	Prevotella	Prevotella_unclassified
Otu0005	2836.16	0.708414	0.0766748	0.559968	0.251837	FALSE	Haemophilus	parainfluenzae
Otu0006	3288.57	0.109194	0.835637	0.939302	0.0271947	FALSE	Fusobacterium	periodonticum
Otu0007	2625.31	-0.0681768	0.957848	0.991545	0.0036875	FALSE	Neisseria	perflava
Otu0008	1677.72	0.124709	0.808987	0.939302	0.0271947	FALSE	Veillonella	Veillonella_unclassified
Otu0009	1171.77	1.52648	0.00719287	0.287542	0.541298	FALSE	Prevotella	pallens
Otu0010	1727.55	0.536086	0.536821	0.855332	0.067865	FALSE	Neisseria	Neisseria_unclassified
Otu0011	1325.29	0.384042	0.492181	0.855332	0.067865	FALSE	Saccharibacteria_(TM7)_[G-1]	(TM7)_[G-1]_bacterium_HMT_352
Otu0012	1131.91	0.43417	0.225704	0.73833	0.13175	FALSE	Streptococcus	Streptococcus_unclassified
Otu0013	979.421	1.19472	0.0183517	0.4819	0.317043	FALSE	Leptotrichia	Leptotrichia_unclassified
Otu0014	627.524	0.222874	0.764309	0.928278	0.0323219	FALSE	Streptococcus	salivarius
Otu0015	933.492	0.315603	0.521488	0.855332	0.067865	FALSE	Rothia	mucilaginosa
Otu0016	613.593	0.3728	0.667341	0.897459	0.0469856	FALSE	Veillonella	atypica
Otu0017	984.02	0.615976	0.166309	0.719583	0.142919	FALSE	Veillonella	parvula
Otu0018	979.831	0.289838	0.746068	0.922772	0.0349058	FALSE	Alloprevotella	sp._HMT_473
Otu0019	682.72	-0.181909	0.825129	0.939302	0.0271947	FALSE	Alloprevotella	sp._HMT_308
Otu0020	899.311	-0.426637	0.388363	0.850371	0.0703916	FALSE	Granulicatella	adiacens
Otu0021	718.176	0.0307558	0.962489	0.991545	0.0036875	FALSE	Alloprevotella	tannerae
Otu0022	429.829	0.0547154	0.949919	0.989381	0.00463633	FALSE	Streptococcus	parasanguinis_clade_411
Otu0023	763.65	1.19165	0.231461	0.73833	0.13175	FALSE	Gemella	sanguinis
Otu0024	718.321	0.524513	0.403992	0.850371	0.0703916	FALSE	Capnocytophaga	leadbetteri
Otu0025	473.587	1.39174	0.03192	0.4819	0.317043	FALSE	Campylobacter	Campylobacter_unclassified
Otu0026	393.441	0.204762	0.624483	0.88756	0.0518021	FALSE	Fusobacterium	Fusobacterium_unclassified
Otu0027	438.85	0.592177	0.391792	0.850371	0.0703916	FALSE	Prevotella	salivae
Otu0028	178.111	0.94397	0.254835	0.73833	0.13175	FALSE	Prevotella	veroralis
Otu0029	609.49	0.0323114	0.974256	0.994081	0.00257841	FALSE	Alloprevotella	sp._HMT_914
Otu0030	382.792	-0.334076	0.555813	0.855332	0.067865	FALSE	Atopobium	Atopobium_unclassified
Otu0032	275.825	-1.61573	0.00725276	0.287542	0.541298	FALSE	Fusobacterium	nucleatum_subsp._vincentii
Otu0033	341.777	-0.854523	0.369468	0.850371	0.0703916	FALSE	Prevotella	intermedia
Otu0034	456.335	0.315132	0.50052	0.855332	0.067865	FALSE	Saccharibacteria_(TM7)_[G-3]	(TM7)_[G-3]_bacterium_HMT_351
Otu0035	398.978	-1.33335	0.0854539	0.576814	0.238964	FALSE	Neisseria	macacae
Otu0036	929.286	-0.258648	0.711121	0.919162	0.0366081	FALSE	Prevotella	nanceiensis
Otu0037	294.857	0.993287	0.0308705	0.4819	0.317043	FALSE	Oribacterium	Oribacterium_unclassified
Otu0038	275.038	0.485971	0.719502	0.919162	0.0366081	FALSE	Veillonella	rogosae
Otu0039	279.087	0.872451	0.208331	0.73833	0.13175	FALSE	Ruminococcaceae_[G-1]	[G-1]_bacterium_HMT_075
Otu0040	217.382	-0.0257045	0.969384	0.994081	0.00257841	FALSE	Porphyromonas	Porphyromonas_unclassified
Otu0041	304.775	0.382163	0.513851	0.855332	0.067865	FALSE	Actinomyces	graevenitzii
Otu0042	225.257	0.477371	0.673632	0.89903	0.0462258	FALSE	Leptotrichia	sp._HMT_221
Otu0043	241.578	0.95297	0.101751	0.589538	0.229488	FALSE	Leptotrichia	sp._HMT_215
Otu0044	279.237	-0.23034	0.743099	0.922772	0.0349058	FALSE	Saccharibacteria_(TM7)_[G-6]	(TM7)_[G-6]_bacterium_HMT_870
Otu0045	383.668	0.852304	0.0838227	0.576814	0.238964	FALSE	Campylobacter	rectus
Otu0046	205.229	-0.656	0.36187	0.846775	0.0722319	FALSE	Gemella	Gemella_unclassified
Otu0048	226.468	-1.93826	0.169381	0.719583	0.142919	FALSE	Porphyromonas	gingivalis
Otu0049	311.396	-0.362171	0.860207	0.94354	0.0252398	FALSE	Prevotella	aurantiaca
Otu0050	23.5363	-0.021754	0.989978	0.999367	0.000275061	FALSE	Leptotrichia	sp._HMT_218
Otu0051	221.107	-1.44922	0.494367	0.855332	0.067865	FALSE	Neisseria	subflava
Otu0052	407.683	-1.54404	0.0525347	0.533729	0.272679	FALSE	Porphyromonas	endodontalis
Otu0053	214.702	0.212304	0.663725	0.896413	0.0474918	FALSE	Stomatobaculum	sp._HMT_097
Otu0054	64.0838	-1.62137	0.403936	0.850371	0.0703916	FALSE	Sneathia	Sneathia_unclassified
Otu0055	317.972	-0.193919	0.781738	0.933356	0.0299525	FALSE	Capnocytophaga	sputigena
Otu0057	223.369	0.651459	0.572771	0.866563	0.0621998	FALSE	Prevotella	shahii
Otu0058	323.233	-0.874903	0.49683	0.855332	0.067865	FALSE	Absconditabacteria_(SR1)_[G-1]	(SR1)_[G-1]_bacterium_HMT_875
Otu0059	206.677	0.642469	0.174961	0.722786	0.14099	FALSE	Bergeyella	sp._HMT_322
Otu0060	159.756	0.322023	0.506825	0.855332	0.067865	FALSE	Solobacterium	moorei
Otu0061	113.112	0.345385	0.551561	0.855332	0.067865	FALSE	Oribacterium	asaccharolyticum
Otu0063	197.145	0.110143	0.893904	0.956586	0.0192758	FALSE	Oribacterium	parvum
Otu0064	132.957	-2.87433	0.0024834	0.270229	0.568268	FALSE	Treponema	sp._HMT_237
Otu0065	247.813	0.888928	0.241407	0.73833	0.13175	FALSE	Megasphaera	micronuciformis
Otu0066	118.814	0.320737	0.613547	0.88756	0.0518021	FALSE	Rothia	Rothia_unclassified
Otu0067	495.225	0.204551	0.649998	0.896413	0.0474918	FALSE	Actinomyces	sp._HMT_180
Otu0068	168.919	-0.502103	0.457829	0.855332	0.067865	FALSE	Peptostreptococcus	stomatis
Otu0069	98.4271	0.881265	0.130177	0.671945	0.172666	FALSE	Peptostreptococcaceae_[XI][G-1]	[XI][G-1]_sulci
Otu0070	57.4184	-0.0858374	0.930425	0.981276	0.00820898	FALSE	Stomatobaculum	longum
Otu0072	182.417	0.733837	0.10633	0.592411	0.227377	FALSE	Catonella	morbi
Otu0073	80.5414	-0.306573	0.643081	0.896413	0.0474918	FALSE	Ruminococcaceae_[G-2]	[G-2]_bacterium_HMT_085
Otu0074	99.2556	-1.39226	0.156403	0.719583	0.142919	FALSE	Campylobacter	sp._HMT_044
Otu0075	113.331	1.93448	0.00492067	0.287542	0.541298	FALSE	Selenomonas	sp._HMT_136
Otu0076	28.2851	-0.514308	0.773191	0.933295	0.0299808	FALSE	Bergeyella	sp._HMT_206
Otu0078	100.812	-0.978716	0.221732	0.73833	0.13175	FALSE	Aggregatibacter	Aggregatibacter_unclassified
Otu0079	71.8838	0.324656	0.66401	0.896413	0.0474918	FALSE	Leptotrichia	sp._HMT_225
Otu0080	88.6385	0.636577	0.317724	0.819993	0.0861897	FALSE	Prevotella	nigrescens
Otu0084	68.966	-0.846217	0.320649	0.819993	0.0861897	FALSE	Filifactor	alocis
Otu0085	260.767	-0.652055	0.245944	0.73833	0.13175	FALSE	Capnocytophaga	Capnocytophaga_unclassified
Otu0086	76.6155	0.552068	0.515328	0.855332	0.067865	FALSE	Butyrivibrio	sp._HMT_455
Otu0088	175.525	0.127098	0.870908	0.948878	0.0227897	FALSE	Alloprevotella	rava
Otu0089	108.137	0.549274	0.254416	0.73833	0.13175	FALSE	Lachnoanaerobaculum	Lachnoanaerobaculum_unclassified
Otu0090	107.872	0.418305	0.552855	0.855332	0.067865	FALSE	Absconditabacteria_(SR1)_[G-1]	(SR1)_[G-1]_bacterium_HMT_345
Otu0094	42.4373	0.594463	0.613402	0.88756	0.0518021	FALSE	Saccharibacteria_(TM7)_[G-5]	(TM7)_[G-5]_bacterium_HMT_356
Otu0098	132.448	-0.663898	0.358222	0.846775	0.0722319	FALSE	Treponema	Treponema_unclassified
Otu0099	70.9712	-1.14017	0.153763	0.719583	0.142919	FALSE	Granulicatella	elegans
Otu0100	64.6289	1.88623	0.0646224	0.546215	0.262637	FALSE	Aggregatibacter	sp._HMT_512
Otu0101	178.143	0.840263	0.24698	0.73833	0.13175	FALSE	Capnocytophaga	granulosa
Otu0102	106.946	0.158647	0.849461	0.941409	0.0262218	FALSE	Lachnospiraceae_[G-3]	[G-3]_bacterium_HMT_100
Otu0103	57.4341	-0.758598	0.370346	0.850371	0.0703916	FALSE	Lachnoanaerobaculum	orale
Otu0105	61.0942	-0.480497	0.404035	0.850371	0.0703916	FALSE	Saccharibacteria_(TM7)_[G-1]	Saccharibacteria_(TM7)_[G-1]_unclassified
Otu0106	264.207	-1.18117	0.129259	0.671945	0.172666	FALSE	Haemophilus	Haemophilus_unclassified
Otu0107	145.064	-0.514403	0.422987	0.850371	0.0703916	FALSE	Gemella	morbillorum
Otu0108	56.9157	-2.37835	0.000575902	0.101071	0.995374	FALSE	Tannerella	forsythia
Otu0109	108.68	-2.17944	0.0231292	0.4819	0.317043	FALSE	Treponema	denticola
Otu0110	23.1153	-0.318865	0.750387	0.922772	0.0349058	FALSE	Lachnospiraceae_[G-2]	[G-2]_bacterium_HMT_096
Otu0113	80.2414	0.348866	0.661527	0.896413	0.0474918	FALSE	Absconditabacteria_(SR1)_[G-1]	(SR1)_[G-1]_bacterium_HMT_874
Otu0114	44.841	-2.09921	0.0414974	0.502262	0.29907	FALSE	Mycoplasma	faucium
Otu0116	40.3637	0.240925	0.781786	0.933356	0.0299525	FALSE	Prevotella	denticola
Otu0117	70.9946	0.99877	0.245923	0.73833	0.13175	FALSE	Haemophilus	sp._HMT_036
Otu0118	56.6132	0.216793	0.719894	0.919162	0.0366081	FALSE	Bacteroidales_[G-2]	[G-2]_bacterium_HMT_274
Otu0119	67.6518	-1.49484	0.0621037	0.546215	0.262637	FALSE	Abiotrophia	defectiva
Otu0120	9.10069	0.30557	0.750966	0.922772	0.0349058	FALSE	Leptotrichia	wadei
Otu0121	84.6704	0.203255	0.774518	0.933295	0.0299808	FALSE	Lautropia	mirabilis
Otu0123	36.6587	-0.443107	0.524812	0.855332	0.067865	FALSE	Leptotrichia	hongkongensis
Otu0124	47.2346	0.817608	0.190063	0.73833	0.13175	FALSE	Saccharibacteria_(TM7)_[G-1]	(TM7)_[G-1]_bacterium_HMT_346
Otu0125	46.3768	-0.296223	0.608511	0.88756	0.0518021	FALSE	Treponema	socranskii
Otu0126	37.5479	1.13387	0.0533032	0.533729	0.272679	FALSE	Selenomonas	sputigena
Otu0127	86.7365	-1.37975	0.243005	0.73833	0.13175	FALSE	Veillonella	sp._HMT_780
Otu0128	96.2468	-0.298154	0.658386	0.896413	0.0474918	FALSE	Capnocytophaga	gingivalis
Otu0130	73.1618	2.32231	0.065359	0.546215	0.262637	FALSE	Tannerella	Tannerella_unclassified
Otu0131	68.4598	-0.815648	0.254435	0.73833	0.13175	FALSE	Neisseria	elongata
Otu0132	29.6484	0.632922	0.208145	0.73833	0.13175	FALSE	Campylobacter	gracilis
Otu0136	50.4786	-0.694674	0.282368	0.774307	0.111087	FALSE	Tannerella	sp._HMT_286
Otu0137	109.353	-0.904086	0.150271	0.719583	0.142919	FALSE	Parvimonas	micra
Otu0139	49.8228	-1.60838	0.400354	0.850371	0.0703916	FALSE	Prevotella	sp._HMT_304
Otu0140	71.4775	0.893986	0.0885378	0.583327	0.234088	FALSE	Actinomyces	Actinomyces_unclassified
Otu0141	36.079	-0.375157	0.549877	0.855332	0.067865	FALSE	Prevotella	sp._HMT_317
Otu0143	24.6735	-1.97938	0.0406582	0.502262	0.29907	FALSE	Bacteroidetes_[G-5]	[G-5]_bacterium_HMT_511
Otu0145	35.0392	0.593162	0.143067	0.717377	0.144252	FALSE	Mogibacterium	vescum
Otu0146	47.1141	-0.0575385	0.930954	0.981276	0.00820898	FALSE	Rothia	aeria
Otu0149	36.33	-2.30471	0.0630334	0.546215	0.262637	FALSE	Peptostreptococcaceae_[XI][G-5]	[XI][G-5]_saphenum
Otu0151	50.7183	-7.14005	9.92718e-06	0.00348444	2.45787	TRUE	Gracilibacteria_(GN02)_[G-2]	(GN02)_[G-2]_bacterium_HMT_873
Otu0153	25.6296	-0.373191	0.713816	0.919162	0.0366081	FALSE	Leptotrichia	sp._HMT_498
Otu0155	33.1254	-1.46994	0.184229	0.734823	0.133817	FALSE	Peptostreptococcaceae_[XI][G-6]	[XI][G-6]_nodatum
Otu0157	3.29272	2.04979	0.270446	0.758991	0.119764	FALSE	Prevotella	scopos
Otu0158	36.4668	-1.57927	0.17667	0.722786	0.14099	FALSE	Prevotella	pleuritidis
Otu0160	22.2602	1.12678	0.0464187	0.509155	0.29315	FALSE	Dialister	invisus
Otu0162	43.3727	-0.463416	0.737517	0.922772	0.0349058	FALSE	Haemophilus	sputorum
Otu0164	5.45461	-0.923236	0.726159	0.922772	0.0349058	FALSE	Moraxella	sp._HMT_276
Otu0165	54.0306	-2.76612	0.0738333	0.551393	0.258538	FALSE	Fusobacterium	sp._HMT_203
Otu0168	35.3746	0.476946	0.718484	0.919162	0.0366081	FALSE	Leptotrichiaceae_unclassified	Leptotrichiaceae_unclassified
Otu0172	35.0147	-0.480885	0.353542	0.846775	0.0722319	FALSE	Selenomonas	Selenomonas_unclassified
Otu0174	116.655	-0.503489	0.449553	0.850371	0.0703916	FALSE	Prevotella	oris
Otu0178	6.50144	2.3916	0.115121	0.631366	0.199719	FALSE	Fusobacterium	sp._HMT_248
Otu0181	22.4066	1.20381	0.0429407	0.502407	0.298945	FALSE	Cardiobacterium	hominis
Otu0182	9.60757	0.0364621	0.963296	0.991545	0.0036875	FALSE	Leptotrichia	shahii
Otu0183	22.2975	0.394026	0.712107	0.919162	0.0366081	FALSE	Kingella	Kingella_unclassified
Otu0185	92.2317	-2.81348	0.0377563	0.502262	0.29907	FALSE	Treponema	sp._HMT_257
Otu0186	65.3962	1.45174	0.226595	0.73833	0.13175	FALSE	Treponema	sp._HMT_230
Otu0191	16.7082	-0.482157	0.505213	0.855332	0.067865	FALSE	Kingella	oralis
Otu0193	56.6951	-0.774993	0.450624	0.850371	0.0703916	FALSE	Neisseria	oralis
Otu0194	55.5741	0.195204	0.881911	0.949603	0.0224581	FALSE	Porphyromonas	sp._HMT_930
Otu0197	5.29744	-2.92156	0.387463	0.850371	0.0703916	FALSE	Treponema	sp._HMT_238
Otu0199	24.5073	0.397778	0.662831	0.896413	0.0474918	FALSE	Bergeyella	Bergeyella_unclassified
Otu0200	19.6399	1.89813	0.0452101	0.509155	0.29315	FALSE	Saccharibacteria_(TM7)_[G-1]	(TM7)_[G-1]_bacterium_HMT_349
Otu0202	24.2644	0.526023	0.786936	0.936321	0.0285754	FALSE	Capnocytophaga	sp._HMT_332
Otu0204	18.7675	-1.26405	0.347216	0.846775	0.0722319	FALSE	Treponema	lecithinolyticum
Otu0211	10.73	0.384914	0.597252	0.884538	0.0532833	FALSE	Campylobacter	concisus
Otu0212	4.95616	0.499684	0.62103	0.88756	0.0518021	FALSE	Selenomonas	sp._HMT_478
Otu0213	17.8531	-1.83752	0.00737288	0.287542	0.541298	FALSE	Peptostreptococcaceae_[XI][G-9]	[XI][G-9]_brachy
Otu0214	9.35613	-3.22815	0.0269418	0.4819	0.317043	FALSE	Kingella	sp._HMT_012
Otu0217	33.8985	0.842401	0.165969	0.719583	0.142919	FALSE	Eikenella	corrodens
Otu0218	14.2579	-0.999232	0.199332	0.73833	0.13175	FALSE	Fretibacterium	fastidiosum
Otu0219	2.34105	-1.67285	0.560474	0.855332	0.067865	FALSE	Bacteroidetes_[G-5]	[G-5]_bacterium_HMT_505
Otu0220	0.621667	-0.127888	0.949108	0.989381	0.00463633	FALSE	Lactobacillus	gasseri
Otu0222	0.548876	0.17672	0.941558	0.986528	0.00589067	FALSE	Lactobacillus	fermentum
Otu0224	10.6951	-0.919073	0.566098	0.860175	0.0654133	FALSE	Treponema	sp._HMT_258
Otu0227	37.219	0.383359	0.586075	0.875372	0.0578075	FALSE	Leptotrichia	sp._HMT_392
Otu0228	25.3123	2.38251	0.0942087	0.583869	0.233684	FALSE	Peptostreptococcaceae_[XI][G-5]	[XI][G-5]_bacterium_HMT_493
Otu0234	10.9792	-0.481778	0.425015	0.850371	0.0703916	FALSE	Prevotella	maculosa
Otu0239	4.94736	0.864576	0.660602	0.896413	0.0474918	FALSE	Treponema	sp._HMT_927
Otu0241	2.41688	5.48846	0.141039	0.717377	0.144252	FALSE	Corynebacterium	Corynebacterium_unclassified
Otu0244	34.0934	-0.708306	0.521601	0.855332	0.067865	FALSE	Peptostreptococcaceae_[XI][G-7]	Peptostreptococcaceae_[XI][G-7]_unclassified
Otu0247	0.746706	-0.612801	0.813973	0.939302	0.0271947	FALSE	Prevotella	multisaccharivorax
Otu0249	13.8116	0.502241	0.404728	0.850371	0.0703916	FALSE	Dialister	pneumosintes
Otu0250	17.0226	-0.0278947	0.974119	0.994081	0.00257841	FALSE	Peptococcus	Peptococcus_unclassified
Otu0251	11.3247	0.674748	0.4434	0.850371	0.0703916	FALSE	Capnocytophaga	sp._HMT_336
Otu0253	12.3227	0.554992	0.548523	0.855332	0.067865	FALSE	Alloprevotella	sp._HMT_912
Otu0255	2.99255	1.85205	0.386212	0.850371	0.0703916	FALSE	Leptotrichia	sp._HMT_463
Otu0259	1.88302	0.00207772	0.999367	0.999367	0.000275061	FALSE	Saccharibacteria_(TM7)_[G-1]	(TM7)_[G-1]_bacterium_HMT_348
Otu0261	31.1752	1.71777	0.0543203	0.533729	0.272679	FALSE	Neisseriaceae_unclassified	Neisseriaceae_unclassified
Otu0264	29.0546	-1.72632	0.0300235	0.4819	0.317043	FALSE	Fretibacterium	Fretibacterium_unclassified
Otu0265	5.7262	-3.69713	0.0210572	0.4819	0.317043	FALSE	Pasteurellaceae_unclassified	Pasteurellaceae_unclassified
Otu0272	9.06167	-1.61717	0.125507	0.671945	0.172666	FALSE	Prevotella	dentalis
Otu0274	10.755	0.718149	0.616498	0.88756	0.0518021	FALSE	Leptotrichia	hofstadii
Otu0276	5.27984	1.72824	0.209853	0.73833	0.13175	FALSE	Actinomyces	sp._HMT_169
Otu0278	0.640621	-0.277367	0.940671	0.986528	0.00589067	FALSE	Mollicutes_[G-1]	[G-1]_bacterium_HMT_504
Otu0279	73.5008	-1.28727	0.0929031	0.583869	0.233684	FALSE	Porphyromonas	catoniae
Otu0280	72.7613	-2.28276	0.032227	0.4819	0.317043	FALSE	Prevotella	sp._HMT_443
Otu0281	24.0402	0.22727	0.831161	0.939302	0.0271947	FALSE	Prevotella	sp._HMT_396
Otu0284	10.7497	-1.5523	0.155523	0.719583	0.142919	FALSE	Streptococcus	anginosus
Otu0289	3.45192	0.579703	0.68625	0.908215	0.0418114	FALSE	Treponema	sp._HMT_270
Otu0290	6.40229	1.33157	0.320277	0.819993	0.0861897	FALSE	Saccharibacteria_(TM7)_[G-2]	(TM7)_[G-2]_bacterium_HMT_350
Otu0297	29.8012	1.01043	0.197641	0.73833	0.13175	FALSE	Bacteria_unclassified	Bacteria_unclassified
Otu0301	8.69331	-0.968634	0.449644	0.850371	0.0703916	FALSE	Porphyromonas	uenonis
Otu0302	19.9398	-0.35137	0.822071	0.939302	0.0271947	FALSE	Aggregatibacter	aphrophilus
Otu0303	0.874559	-3.46375	0.21204	0.73833	0.13175	FALSE	Bifidobacterium	longum
Otu0307	4.9533	0.483688	0.551748	0.855332	0.067865	FALSE	Bacteroidaceae_[G-1]	[G-1]_bacterium_HMT_272
Otu0308	19.1602	-1.44497	0.186766	0.736572	0.132785	FALSE	Gracilibacteria_(GN02)_[G-1]	(GN02)_[G-1]_bacterium_HMT_872
Otu0311	1.84364	1.30925	0.442345	0.850371	0.0703916	FALSE	Streptococcus	mutans
Otu0313	0.65944	1.15166	0.450058	0.850371	0.0703916	FALSE	Mitsuokella	sp._HMT_521
Otu0317	16.1561	1.33319	0.306125	0.819993	0.0861897	FALSE	Prevotella	sp._HMT_309
Otu0319	6.36927	-3.49343	0.0392749	0.502262	0.29907	FALSE	Prevotella	sp._HMT_942
Otu0323	19.1875	0.740051	0.592705	0.881522	0.0547666	FALSE	Saccharibacteria_(TM7)_[G-1]	(TM7)_[G-1]_bacterium_HMT_952
Otu0324	14.0489	-1.05489	0.217358	0.73833	0.13175	FALSE	Prevotella	baroniae
Otu0326	1.34637	0.181991	0.831957	0.939302	0.0271947	FALSE	Pseudoramibacter	alactolyticus
Otu0328	1.54102	0.909645	0.397162	0.850371	0.0703916	FALSE	Alloscardovia	omnicolens
Otu0332	3.6768	-0.568486	0.826678	0.939302	0.0271947	FALSE	Moraxella	Moraxella_unclassified
Otu0336	26.658	1.0021	0.0781722	0.559968	0.251837	FALSE	Corynebacterium	matruchotii
Otu0338	10.5779	0.105085	0.874216	0.948878	0.0227897	FALSE	Capnocytophaga	sp._HMT_326
Otu0344	6.03465	-0.878463	0.349322	0.846775	0.0722319	FALSE	Selenomonas	sp._HMT_481
Otu0353	21.722	-1.84963	0.102455	0.589538	0.229488	FALSE	Bacteroidetes_[G-3]	[G-3]_bacterium_HMT_365
Otu0354	8.38198	1.949	0.216184	0.73833	0.13175	FALSE	Saccharibacteria_(TM7)_[G-4]	(TM7)_[G-4]_bacterium_HMT_355
Otu0358	26.4624	-1.86305	0.0244167	0.4819	0.317043	FALSE	Lachnospiraceae_[G-8]	[G-8]_bacterium_HMT_500
Otu0361	44.1679	-0.101551	0.847355	0.941409	0.0262218	FALSE	Actinomyces	lingnae_[Not_Validly_Published]
Otu0362	6.53446	-1.28428	0.098358	0.585147	0.232735	FALSE	Mogibacterium	timidum
Otu0364	13.7855	0.660545	0.356169	0.846775	0.0722319	FALSE	Selenomonas	noxia
Otu0367	3.87373	-0.429223	0.537273	0.855332	0.067865	FALSE	Oribacterium	sp._HMT_078
Otu0369	7.2315	-2.15994	0.0949627	0.583869	0.233684	FALSE	Catonella	sp._HMT_451
Otu0373	0.467896	-0.466987	0.901386	0.961661	0.0169779	FALSE	Bacteroidetes_[G-5]	[G-5]_bacterium_HMT_507
Otu0375	1.4058	3.13149	0.177093	0.722786	0.14099	FALSE	Bacteroidetes_[G-3]	[G-3]_bacterium_HMT_503
Otu0382	7.08295	-0.654565	0.431334	0.850371	0.0703916	FALSE	Streptococcus	constellatus
Otu0383	30.3962	0.752243	0.489739	0.855332	0.067865	FALSE	Haemophilus	sp._HMT_908
Otu0399	11.3513	0.504767	0.550151	0.855332	0.067865	FALSE	Saccharibacteria_(TM7)_[G-1]	(TM7)_[G-1]_bacterium_HMT_347
Otu0403	15.4488	-1.09206	0.170158	0.719583	0.142919	FALSE	Prevotella	oulorum
Otu0404	13.8665	0.526813	0.412772	0.850371	0.0703916	FALSE	Corynebacterium	durum
Otu0408	4.87308	1.90626	0.355896	0.846775	0.0722319	FALSE	Treponema	sp._HMT_262
Otu0410	22.7787	1.44617	0.20574	0.73833	0.13175	FALSE	Prevotella	sp._HMT_475
Otu0417	4.99365	1.79586	0.0329504	0.4819	0.317043	FALSE	Anaeroglobus	geminatus
Otu0420	24.4484	-0.2806	0.85532	0.942588	0.0256779	FALSE	Prevotella	sp._HMT_305
Otu0422	3.22188	-2.61878	0.105181	0.592411	0.227377	FALSE	Treponema	sp._HMT_951
Otu0426	2.52803	0.513376	0.810856	0.939302	0.0271947	FALSE	Capnocytophaga	sp._HMT_863
Otu0439	10.6176	-5.7899	0.00307954	0.270229	0.568268	FALSE	Simonsiella	muelleri
Otu0442	4.96963	-0.135798	0.921444	0.977121	0.0100517	FALSE	Absconditabacteria_(SR1)_[G-1]	Absconditabacteria_(SR1)_[G-1]_unclassified
Otu0445	1.0769	1.8528	0.0829171	0.576814	0.238964	FALSE	Selenomonas	flueggei
Otu0446	5.83644	0.839561	0.549913	0.855332	0.067865	FALSE	Peptostreptococcaceae_[XI][G-7]	[XI][G-7]_bacterium_HMT_081
Otu0448	2.67026	-0.539135	0.673567	0.89903	0.0462258	FALSE	Prevotella	oralis
Otu0450	8.38356	-0.0336611	0.962716	0.991545	0.0036875	FALSE	Cardiobacterium	valvarum
Otu0451	4.47935	-0.912976	0.332283	0.833082	0.0793125	FALSE	Bulleidia	extructa
Otu0452	5.35873	-0.160296	0.834355	0.939302	0.0271947	FALSE	Prevotella	micans
Otu0455	3.81884	-2.47857	0.0897426	0.583327	0.234088	FALSE	Johnsonella	sp._HMT_166
Otu0456	5.96032	1.94995	0.215639	0.73833	0.13175	FALSE	Mobiluncus	mulieris
Otu0458	5.0281	0.104163	0.912436	0.9705	0.0130044	FALSE	Mycoplasma	salivarium
Otu0462	5.38336	-1.22198	0.0964798	0.583869	0.233684	FALSE	Bacteroidetes_[G-3]	[G-3]_bacterium_HMT_280
Otu0463	7.9477	0.110065	0.872495	0.948878	0.0227897	FALSE	Prevotella	sp._HMT_315
Otu0464	18.9827	-1.99853	0.00700809	0.287542	0.541298	FALSE	Treponema	maltophilum
Otu0469	4.14282	1.78257	0.272453	0.758991	0.119764	FALSE	Alloprevotella	Alloprevotella_unclassified
Otu0474	1.7145	0.645774	0.529901	0.855332	0.067865	FALSE	Veillonellaceae_[G-1]	[G-1]_bacterium_HMT_155
Otu0482	4.5712	-1.66621	0.018537	0.4819	0.317043	FALSE	Peptostreptococcaceae_[XI][G-4]	[XI][G-4]_bacterium_HMT_369
Otu0487	0.693586	2.38639	0.524355	0.855332	0.067865	FALSE	Bacteroidetes_[G-6]	[G-6]_bacterium_HMT_516
Otu0489	0.977328	0.494377	0.720141	0.919162	0.0366081	FALSE	Scardovia	wiggsiae
Otu0494	9.8879	-0.600935	0.443716	0.850371	0.0703916	FALSE	Peptostreptococcaceae_[XI][G-7]	[XI][G-7]_yurii_subspp._yurii_&_margaretiae
Otu0497	15.9624	0.136745	0.88461	0.949603	0.0224581	FALSE	Bergeyella	sp._HMT_931
Otu0501	24.6367	-1.48089	0.0185148	0.4819	0.317043	FALSE	Prevotella	sp._HMT_472
Otu0504	24.9233	-2.57908	0.0278274	0.4819	0.317043	FALSE	Prevotella	sp._HMT_526
Otu0512	1.86764	2.36012	0.0573972	0.533729	0.272679	FALSE	Atopobium	rimae
Otu0518	4.11509	-4.28788	0.0176245	0.4819	0.317043	FALSE	Treponema	amylovorum
Otu0525	5.67932	0.190267	0.850218	0.941409	0.0262218	FALSE	Shuttleworthia	satelles
Otu0526	3.94826	0.607229	0.41276	0.850371	0.0703916	FALSE	Veillonella	dispar
Otu0527	0.391894	2.86423	0.444102	0.850371	0.0703916	FALSE	Treponema	sp._HMT_263
Otu0529	0.622464	-0.90062	0.798482	0.937151	0.0281906	FALSE	Fusobacterium	necrophorum
Otu0531	7.32918	-0.981189	0.443512	0.850371	0.0703916	FALSE	Leptotrichia	sp._HMT_212
Otu0538	4.57859	0.777666	0.469559	0.855332	0.067865	FALSE	Streptococcus	intermedius
Otu0541	2.1098	0.229374	0.800983	0.937151	0.0281906	FALSE	Peptostreptococcaceae_[XI][G-1]	[XI][G-1]_infirmum
Otu0544	3.2965	-1.88422	0.0577826	0.533729	0.272679	FALSE	Desulfobulbus	sp._HMT_041
Otu0551	4.52017	-1.76375	0.0720068	0.549443	0.260077	FALSE	Clostridiales_[F-1][G-1]	[F-1][G-1]_bacterium_HMT_093
Otu0553	1.01749	-1.35342	0.377377	0.850371	0.0703916	FALSE	Ottowia	sp._HMT_894
Otu0559	4.01294	-2.00417	0.0369694	0.502262	0.29907	FALSE	Leptotrichia	goodfellowii
Otu0567	2.50939	-0.539602	0.640091	0.896413	0.0474918	FALSE	Butyrivibrio	sp._HMT_080
Otu0570	1.89213	-1.81264	0.166775	0.719583	0.142919	FALSE	Selenomonas	artemidis
Otu0577	6.19855	-0.331311	0.838035	0.939302	0.0271947	FALSE	Neisseria	bacilliformis
Otu0580	3.42214	0.768631	0.354162	0.846775	0.0722319	FALSE	Leptotrichia	sp._HMT_417
Otu0583	5.71332	-2.66576	0.0691591	0.549443	0.260077	FALSE	Aggregatibacter	sp._HMT_898
Otu0586	8.535	-1.32444	0.256415	0.73833	0.13175	FALSE	Selenomonas	dianae
Otu0593	1.52923	2.63929	0.162468	0.719583	0.142919	FALSE	Gracilibacteria_(GN02)_[G-1]	(GN02)_[G-1]_bacterium_HMT_871
Otu0601	1.30616	-1.70237	0.194424	0.73833	0.13175	FALSE	Lachnoanaerobaculum	saburreum
Otu0604	3.54687	-0.704686	0.529411	0.855332	0.067865	FALSE	Prevotella	marshii
Otu0608	5.41688	1.16576	0.0705573	0.549443	0.260077	FALSE	Peptostreptococcaceae_[XI][G-2]	[XI][G-2]_bacterium_HMT_091
Otu0611	0.806097	1.03896	0.534895	0.855332	0.067865	FALSE	Bifidobacterium	dentium
Otu0614	2.02165	0.237404	0.875887	0.948878	0.0227897	FALSE	Saccharibacteria_(TM7)_[G-1]	(TM7)_[G-1]_bacterium_HMT_488
Otu0617	7.25968	-1.14427	0.396389	0.850371	0.0703916	FALSE	Lachnospiraceae_[G-2]	[G-2]_bacterium_HMT_088
Otu0620	1.25851	-0.547397	0.470651	0.855332	0.067865	FALSE	Anaerolineae_[G-1]	[G-1]_bacterium_HMT_439
Otu0621	0.702052	-0.493848	0.792758	0.937151	0.0281906	FALSE	Prevotella	sp._HMT_515
Otu0641	1.83473	-3.60649	0.0269753	0.4819	0.317043	FALSE	Prevotella	sp._HMT_376
Otu0649	7.31907	0.45506	0.481745	0.855332	0.067865	FALSE	Prevotella	saccharolytica
Otu0650	0.794747	-1.94426	0.585375	0.875372	0.0578075	FALSE	Prevotella	fusca
Otu0653	4.8881	0.611375	0.55789	0.855332	0.067865	FALSE	Mycoplasma	orale
Otu0659	2.47323	0.827961	0.43309	0.850371	0.0703916	FALSE	Saccharibacteria_(TM7)_[G-1]	(TM7)_[G-1]_bacterium_HMT_869
Otu0666	6.06454	0.345768	0.684538	0.908215	0.0418114	FALSE	Leptotrichia	sp._HMT_219
Otu0670	0.59377	0.565403	0.856654	0.942588	0.0256779	FALSE	Treponema	sp._HMT_242
Otu0673	1.60503	-0.311233	0.731441	0.922772	0.0349058	FALSE	Peptidiphaga	sp._HMT_183
Otu0674	1.16048	0.242493	0.819306	0.939302	0.0271947	FALSE	Saccharibacteria_(TM7)_[G-8]	(TM7)_[G-8]_bacterium_HMT_955
Otu0679	1.78057	0.887667	0.641034	0.896413	0.0474918	FALSE	Kingella	sp._HMT_459
Otu0687	3.34957	0.704472	0.464834	0.855332	0.067865	FALSE	Bacteroidetes_[F-1]_unclassified	Bacteroidetes_[F-1]_unclassified
Otu0689	8.05723	1.23871	0.148856	0.719583	0.142919	FALSE	Prevotella	sp._HMT_300
Otu0690	0.428007	-0.0193181	0.991056	0.999367	0.000275061	FALSE	Treponema	sp._HMT_268
Otu0702	2.75554	0.776531	0.688277	0.908215	0.0418114	FALSE	Lachnospiraceae_[XIV]_unclassified	Lachnospiraceae_[XIV]_unclassified
Otu0731	1.45438	-2.23221	0.192962	0.73833	0.13175	FALSE	Atopobium	sp._HMT_199
Otu0734	1.93969	-0.259486	0.776417	0.933295	0.0299808	FALSE	Leptotrichia	sp._HMT_223
Otu0742	1.65708	-0.519967	0.637791	0.896413	0.0474918	FALSE	Prevotella	sp._HMT_301
Otu0748	3.44826	-0.0132549	0.986746	0.999367	0.000275061	FALSE	Tannerella	sp._HMT_808
Otu0763	0.919042	4.04779	0.236077	0.73833	0.13175	FALSE	Proteobacteria_unclassified	Proteobacteria_unclassified
Otu0767	1.02985	1.41356	0.6224	0.88756	0.0518021	FALSE	Parascardovia	denticolens
Otu0772	0.553695	-3.16295	0.164889	0.719583	0.142919	FALSE	Capnocytophaga	sp._HMT_412
Otu0776	0.90983	1.43061	0.127719	0.671945	0.172666	FALSE	Actinomyces	sp._HMT_178
Otu0779	0.817762	-0.413283	0.751738	0.922772	0.0349058	FALSE	Veillonellaceae_[G-1]	Veillonellaceae_[G-1]_unclassified
Otu0786	0.791187	-1.0086	0.547767	0.855332	0.067865	FALSE	Bacteroidetes_unclassified	Bacteroidetes_unclassified
Otu0793	1.18912	-4.1745	0.0548684	0.533729	0.272679	FALSE	Lachnospiraceae_[G-2]	Lachnospiraceae_[G-2]_unclassified
Otu0796	2.82086	0.859268	0.315596	0.819993	0.0861897	FALSE	Capnocytophaga	sp._HMT_338
Otu0798	2.41443	-1.60752	0.347023	0.846775	0.0722319	FALSE	Capnocytophaga	sp._HMT_878
Otu0805	1.39191	-1.75301	0.239679	0.73833	0.13175	FALSE	Mollicutes_[G-2]	[G-2]_bacterium_HMT_906
Otu0807	1.89971	2.44313	0.145465	0.71913	0.143193	FALSE	Haemophilus	paraphrohaemolyticus
Otu0813	1.12803	-0.691811	0.478977	0.855332	0.067865	FALSE	Treponema	parvum
Otu0832	0.952226	-1.0812	0.411393	0.850371	0.0703916	FALSE	Peptidiphaga	gingivicola
Otu0834	1.3169	3.9079	0.256627	0.73833	0.13175	FALSE	Treponema	sp._HMT_239
Otu0841	3.31595	-0.558682	0.379821	0.850371	0.0703916	FALSE	Actinomyces	naeslundii
Otu0844	1.49842	0.2426	0.753104	0.922772	0.0349058	FALSE	Pseudopropionibacterium	propionicum
Otu0849	1.02452	-2.4853	0.249227	0.73833	0.13175	FALSE	Lactococcus	lactis
Otu0862	0.756519	-0.523648	0.622772	0.88756	0.0518021	FALSE	Staphylococcus	capitis
Otu0865	0.928426	3.11883	0.0674713	0.549443	0.260077	FALSE	Leptotrichia	sp._HMT_847
Otu0866	1.65173	-0.269331	0.800217	0.937151	0.0281906	FALSE	Actinomyces	massiliensis
Otu0869	0.487852	-1.86254	0.547156	0.855332	0.067865	FALSE	Treponema	sp._HMT_226
Otu0875	1.02776	1.85981	0.315076	0.819993	0.0861897	FALSE	Campylobacter	curvus
Otu0876	0.599781	-1.08748	0.584443	0.875372	0.0578075	FALSE	Cryptobacterium	curtum
Otu0877	1.43087	0.409045	0.704499	0.919162	0.0366081	FALSE	Johnsonella	ignava
Otu0888	2.77678	-0.890171	0.389919	0.850371	0.0703916	FALSE	Peptococcus	sp._HMT_167
Otu0906	0.183691	1.17748	0.754517	0.922772	0.0349058	FALSE	Treponema	sp._HMT_254
Otu0912	1.82208	-1.34231	0.322391	0.819993	0.0861897	FALSE	Tannerella	sp._HMT_916
Otu0916	0.769029	-0.662248	0.438597	0.850371	0.0703916	FALSE	Olsenella	uli
Otu0918	0.795617	-1.92064	0.359543	0.846775	0.0722319	FALSE	Capnocytophaga	haemolytica
Otu0927	1.28044	0.318988	0.884673	0.949603	0.0224581	FALSE	Neisseria	sp._HMT_020
Otu0939	0.862585	-0.762859	0.603644	0.88756	0.0518021	FALSE	Bergeyella	sp._HMT_907
Otu0950	0.322223	0.0174905	0.994673	0.999367	0.000275061	FALSE	Treponema	sp._HMT_256
Otu0964	0.242717	-1.89383	0.449964	0.850371	0.0703916	FALSE	Prevotella	enoeca
Otu0966	1.17277	-1.44955	0.313898	0.819993	0.0861897	FALSE	Fretibacterium	sp._HMT_361
Otu0985	0.527338	-1.39908	0.298068	0.811023	0.0909667	FALSE	Lachnospiraceae_[G-7]	[G-7]_bacterium_HMT_163
Otu0996	1.2287	-0.926209	0.523385	0.855332	0.067865	FALSE	Actinomyces	cardiffensis
Otu0999	1.51121	1.20826	0.651974	0.896413	0.0474918	FALSE	Bacteroidetes_[G-5]	Bacteroidetes_[G-5]_unclassified
Otu1001	1.92191	0.630417	0.501014	0.855332	0.067865	FALSE	Veillonellaceae_[G-1]	[G-1]_bacterium_HMT_150
Otu1013	0.391827	-0.00128402	0.999363	0.999367	0.000275061	FALSE	Prevotellaceae_unclassified	Prevotellaceae_unclassified
Otu1019	0.477146	-1.83278	0.62458	0.88756	0.0518021	FALSE	Treponema	sp._HMT_227
Otu1023	0.840301	-0.480271	0.798102	0.937151	0.0281906	FALSE	Helicobacter	pylori
Otu1026	0.680732	0.481616	0.700005	0.919162	0.0366081	FALSE	Erysipelotrichaceae_[G-1]	[G-1]_bacterium_HMT_905
Otu1028	0.964837	3.91892	0.251539	0.73833	0.13175	FALSE	Treponema	sp._HMT_508
Otu1029	1.67717	-0.66523	0.75797	0.923776	0.0344335	FALSE	Bacteroidetes_[G-3]	Bacteroidetes_[G-3]_unclassified
Otu1040	0.553633	0.223539	0.840287	0.939302	0.0271947	FALSE	Lachnospiraceae_[G-7]	[G-7]_bacterium_HMT_086
Otu1050	0.76006	-1.81859	0.183297	0.734823	0.133817	FALSE	Oribacterium	sp._HMT_102
Otu1062	1.86033	-0.175144	0.831272	0.939302	0.0271947	FALSE	Prevotella	buccae
Otu1066	0.722954	1.5651	0.331435	0.833082	0.0793125	FALSE	Pseudopropionibacterium	sp._HMT_194
Otu1068	1.1012	-0.709186	0.559985	0.855332	0.067865	FALSE	Stomatobaculum	sp._HMT_373
Otu1094	0.449532	-2.2469	0.450601	0.850371	0.0703916	FALSE	Aggregatibacter	actinomycetemcomitans
Otu1098	1.04026	4.11358	0.239992	0.73833	0.13175	FALSE	Peptoniphilaceae_[G-2]	[G-2]_bacterium_HMT_790
Otu1132	0.944366	-0.0547912	0.987534	0.999367	0.000275061	FALSE	Mycoplasma	fermentans
Otu1155	0.573057	-0.43132	0.746275	0.922772	0.0349058	FALSE	Treponema	pectinovorum
Otu1164	0.588341	-1.57243	0.210798	0.73833	0.13175	FALSE	Peptostreptococcaceae_[XI][G-6]	[XI][G-6]_minutum
Otu1168	0.306515	2.26211	0.504792	0.855332	0.067865	FALSE	Neisseria	sp._HMT_499
Otu1284	0.99459	-1.77025	0.272458	0.758991	0.119764	FALSE	Peptoniphilaceae_[G-1]	[G-1]_bacterium_HMT_113
Otu1363	0.599194	2.0338	0.558666	0.855332	0.067865	FALSE	Treponema	sp._HMT_490
Otu1421	1.02385	2.85432	0.264443	0.754629	0.122266	FALSE	Bergeyella	sp._HMT_900
Otu1582	0.763996	-1.90391	0.320527	0.819993	0.0861897	FALSE	Prevotella	sp._HMT_313
Otu1645	0.60876	1.06518	0.540561	0.855332	0.067865	FALSE	Betaproteobacteria_unclassified	Betaproteobacteria_unclassified
Otu1663	0.518851	-2.36612	0.503468	0.855332	0.067865	FALSE	Parvimonas	Parvimonas_unclassified
Otu2022	0.418369	-1.33772	0.471856	0.855332	0.067865	FALSE	Capnocytophaga	sp._HMT_335
