# Supplementary material for: Relationship between dental and periodontal health status and the salivary microbiome: bacterial diversity, co-occurrence networks and predictive models
Source: Sci Rep. 2021 Jan 13;11:929. doi: 10.1038/s41598-020-79875-x (PMC7806737; doi:10.1038/s41598-020-79875-x)
Supplement: Supplementary file 4 — Supplementary Table S4. [file 41598_2020_79875_MOESM4_ESM.xlsx]

## Sheet: Title_Authors
Title	Relationship between dental and periodontal health status and the salivary microbiome: bacterial diversity, co-occurrence networks and predictive models
Authors	Relvas M1, Regueira-Iglesias A2, Balsa-Castro C2, Salazar F1, Pacheco JJ1, Cabral C1, Henriques C1, Tomás I2*

## Sheet: Relative Abundance
OTUs	Genus	Species	%_OTUS_OG0	CORE_OG0	%_OTUS_OG123	CORE_OG123	%_OTUS_OG1	CORE_OG1	%_OTUS_OG23	CORE_OG23
Otu0001	Prevotella	melaninogenica	6.01006	TRUE	7.27442	TRUE	7.77989	TRUE	6.96021	TRUE
Otu0002	Porphyromonas	pasteri	7.94705	TRUE	5.2668	TRUE	6.33675	TRUE	4.6017	TRUE
Otu0003	Streptococcus	oralis_subsp._dentisani_clade_058	5.49999	TRUE	6.25652	TRUE	5.43193	TRUE	6.76911	TRUE
Otu0004	Prevotella	Prevotella_unclassified	2.9626	TRUE	5.59519	TRUE	4.8214	TRUE	6.0762	TRUE
Otu0005	Haemophilus	parainfluenzae	5.43488	TRUE	3.92781	TRUE	4.53057	TRUE	3.55313	TRUE
Otu0006	Fusobacterium	periodonticum	6.09571	TRUE	3.25673	FALSE	4.07867	FALSE	2.74579	FALSE
Otu0007	Neisseria	perflava	3.8512	FALSE	2.7593	FALSE	3.27784	FALSE	2.43697	FALSE
Otu0008	Veillonella	Veillonella_unclassified	2.32052	TRUE	2.91019	TRUE	2.99523	TRUE	2.85733	TRUE
Otu0009	Prevotella	pallens	1.54076	TRUE	2.48319	FALSE	3.29081	TRUE	1.98116	FALSE
Otu0010	Neisseria	Neisseria_unclassified	3.17275	FALSE	2.81333	FALSE	2.73466	TRUE	2.86223	FALSE
Otu0011	Saccharibacteria_(TM7)_[G-1]	(TM7)_[G-1]_bacterium_HMT_352	2.24365	TRUE	1.94801	FALSE	2.09882	TRUE	1.85427	FALSE
Otu0012	Streptococcus	Streptococcus_unclassified	2.18166	TRUE	1.89063	TRUE	2.13099	TRUE	1.74121	TRUE
Otu0013	Leptotrichia	Leptotrichia_unclassified	1.92414	TRUE	2.10572	TRUE	2.46209	TRUE	1.8842	TRUE
Otu0014	Streptococcus	salivarius	1.03472	TRUE	1.88892	TRUE	1.62283	TRUE	2.05434	TRUE
Otu0015	Rothia	mucilaginosa	1.3409	TRUE	1.57287	TRUE	1.5135	TRUE	1.60978	TRUE
Otu0016	Veillonella	atypica	0.775881	FALSE	1.88339	TRUE	1.94444	TRUE	1.84544	TRUE
Otu0017	Veillonella	parvula	2.1064	TRUE	1.09711	TRUE	1.38978	TRUE	0.915173	TRUE
Otu0018	Alloprevotella	sp._HMT_473	2.26687	FALSE	1.1131	FALSE	1.07849	FALSE	1.13462	FALSE
Otu0019	Alloprevotella	sp._HMT_308	0.541461	FALSE	1.48347	FALSE	1.38258	TRUE	1.54619	FALSE
Otu0020	Granulicatella	adiacens	0.885344	TRUE	1.27628	TRUE	1.17707	TRUE	1.33795	TRUE
Otu0021	Alloprevotella	tannerae	1.24803	TRUE	1.09934	FALSE	1.28849	FALSE	0.981762	TRUE
Otu0022	Streptococcus	parasanguinis_clade_411	0.503183	FALSE	1.22266	TRUE	1.03944	TRUE	1.33656	TRUE
Otu0023	Gemella	sanguinis	1.25289	FALSE	0.881778	FALSE	1.34096	FALSE	0.596339	FALSE
Otu0024	Capnocytophaga	leadbetteri	1.69483	FALSE	0.697521	FALSE	0.637775	TRUE	0.734661	FALSE
Otu0025	Campylobacter	Campylobacter_unclassified	0.87682	FALSE	0.885794	FALSE	1.16991	TRUE	0.70918	FALSE
Otu0026	Fusobacterium	Fusobacterium_unclassified	0.865134	TRUE	0.927638	TRUE	0.812215	TRUE	0.999387	TRUE
Otu0027	Prevotella	salivae	0.656632	TRUE	1.00637	TRUE	0.982396	TRUE	1.02128	TRUE
Otu0028	Prevotella	veroralis	0.290501	FALSE	1.01799	FALSE	0.689069	TRUE	1.22245	FALSE
Otu0029	Alloprevotella	sp._HMT_914	1.39187	FALSE	0.585162	FALSE	0.600208	FALSE	0.575809	FALSE
Otu0030	Atopobium	Atopobium_unclassified	0.363765	TRUE	0.87139	TRUE	0.71717	TRUE	0.967257	TRUE
Otu0032	Fusobacterium	nucleatum_subsp._vincentii	0.352988	TRUE	0.879472	FALSE	0.679777	FALSE	1.00361	TRUE
Otu0033	Prevotella	intermedia	0.387578	FALSE	0.806387	FALSE	0.524933	FALSE	0.981344	FALSE
Otu0034	Saccharibacteria_(TM7)_[G-3]	(TM7)_[G-3]_bacterium_HMT_351	0.733381	TRUE	0.624563	FALSE	0.623496	TRUE	0.625226	FALSE
Otu0035	Neisseria	macacae	0.532944	TRUE	0.925864	FALSE	0.394115	FALSE	1.25641	FALSE
Otu0036	Prevotella	nanceiensis	1.74213	FALSE	0.885302	FALSE	1.06171	FALSE	0.775642	FALSE
Otu0037	Oribacterium	Oribacterium_unclassified	0.647159	TRUE	0.442609	FALSE	0.611161	TRUE	0.337834	FALSE
Otu0038	Veillonella	rogosae	0.55133	FALSE	0.406638	FALSE	0.710472	FALSE	0.217768	FALSE
Otu0039	Ruminococcaceae_[G-1]	[G-1]_bacterium_HMT_075	0.529947	FALSE	0.420161	FALSE	0.459735	FALSE	0.39556	FALSE
Otu0040	Porphyromonas	Porphyromonas_unclassified	0.317616	TRUE	0.508124	FALSE	0.397404	FALSE	0.576949	FALSE
Otu0041	Actinomyces	graevenitzii	0.485968	TRUE	0.625901	FALSE	0.659357	TRUE	0.605105	FALSE
Otu0042	Leptotrichia	sp._HMT_221	0.720399	FALSE	0.396684	FALSE	0.581415	FALSE	0.281851	FALSE
Otu0043	Leptotrichia	sp._HMT_215	0.336343	FALSE	0.455003	FALSE	0.453937	TRUE	0.455665	FALSE
Otu0044	Saccharibacteria_(TM7)_[G-6]	(TM7)_[G-6]_bacterium_HMT_870	0.613754	FALSE	0.367913	FALSE	0.317839	FALSE	0.399041	FALSE
Otu0045	Campylobacter	rectus	0.747828	TRUE	0.46542	TRUE	0.496084	TRUE	0.446359	TRUE
Otu0046	Gemella	Gemella_unclassified	0.383785	TRUE	0.559667	TRUE	0.208668	TRUE	0.777855	TRUE
Otu0048	Porphyromonas	gingivalis	0.111817	FALSE	0.776851	FALSE	0.385696	FALSE	1.02	FALSE
Otu0049	Prevotella	aurantiaca	0.928564	FALSE	0.15897	FALSE	0.14554	FALSE	0.167318	FALSE
Otu0050	Leptotrichia	sp._HMT_218	0.418552	FALSE	0.328859	FALSE	0.099581	FALSE	0.471383	FALSE
Otu0051	Neisseria	subflava	1.47598	FALSE	0.104891	FALSE	0.118018	FALSE	0.0967306	FALSE
Otu0052	Porphyromonas	endodontalis	0.673527	FALSE	0.935018	FALSE	0.572379	FALSE	1.16044	TRUE
Otu0053	Stomatobaculum	sp._HMT_097	0.379396	TRUE	0.282258	FALSE	0.38582	FALSE	0.217881	FALSE
Otu0054	Sneathia	Sneathia_unclassified	0.159726	FALSE	0.617919	FALSE	0.120984	FALSE	0.926825	FALSE
Otu0055	Capnocytophaga	sputigena	0.548555	TRUE	0.355719	FALSE	0.342045	FALSE	0.364219	FALSE
Otu0057	Prevotella	shahii	0.652108	FALSE	0.152446	FALSE	0.265818	FALSE	0.0819723	FALSE
Otu0058	Absconditabacteria_(SR1)_[G-1]	(SR1)_[G-1]_bacterium_HMT_875	0.84681	FALSE	0.183131	FALSE	0.129451	FALSE	0.216499	FALSE
Otu0059	Bergeyella	sp._HMT_322	0.356047	TRUE	0.251522	TRUE	0.309086	TRUE	0.215739	TRUE
Otu0060	Solobacterium	moorei	0.154661	TRUE	0.354673	TRUE	0.322345	TRUE	0.374768	TRUE
Otu0061	Oribacterium	asaccharolyticum	0.199153	FALSE	0.264507	FALSE	0.282048	TRUE	0.253603	FALSE
Otu0063	Oribacterium	parvum	0.339138	FALSE	0.185884	FALSE	0.263395	FALSE	0.137702	FALSE
Otu0064	Treponema	sp._HMT_237	0.114784	FALSE	0.28352	FALSE	0.116872	FALSE	0.387112	FALSE
Otu0065	Megasphaera	micronuciformis	0.277703	FALSE	0.768818	FALSE	0.804419	TRUE	0.746688	FALSE
Otu0066	Rothia	Rothia_unclassified	0.255943	TRUE	0.217172	FALSE	0.21469	TRUE	0.218715	FALSE
Otu0067	Actinomyces	sp._HMT_180	0.720502	FALSE	0.983124	TRUE	1.09231	TRUE	0.915252	TRUE
Otu0068	Peptostreptococcus	stomatis	0.240506	TRUE	0.199202	FALSE	0.179216	TRUE	0.211625	FALSE
Otu0069	Peptostreptococcaceae_[XI][G-1]	[XI][G-1]_sulci	0.133561	TRUE	0.210863	FALSE	0.211541	TRUE	0.210441	FALSE
Otu0070	Stomatobaculum	longum	0.0602753	FALSE	0.242704	TRUE	0.224332	TRUE	0.254125	TRUE
Otu0072	Catonella	morbi	0.368627	TRUE	0.241574	TRUE	0.283113	TRUE	0.215753	TRUE
Otu0073	Ruminococcaceae_[G-2]	[G-2]_bacterium_HMT_085	0.138129	FALSE	0.199061	FALSE	0.179846	FALSE	0.211005	FALSE
Otu0074	Campylobacter	sp._HMT_044	0.179452	FALSE	0.180718	FALSE	0.203188	FALSE	0.166749	FALSE
Otu0075	Selenomonas	sp._HMT_136	0.220642	FALSE	0.199119	TRUE	0.282009	TRUE	0.147593	TRUE
Otu0076	Bergeyella	sp._HMT_206	0.34704	FALSE	0.156676	FALSE	0.0138757	FALSE	0.245444	FALSE
Otu0078	Aggregatibacter	Aggregatibacter_unclassified	0.13089	FALSE	0.291475	FALSE	0.154362	FALSE	0.376708	FALSE
Otu0079	Leptotrichia	sp._HMT_225	0.131732	FALSE	0.216667	FALSE	0.170832	FALSE	0.245159	FALSE
Otu0080	Prevotella	nigrescens	0.112803	TRUE	0.334893	FALSE	0.319173	FALSE	0.344665	TRUE
Otu0084	Filifactor	alocis	0.0608089	FALSE	0.172558	FALSE	0.123691	FALSE	0.202935	FALSE
Otu0085	Capnocytophaga	Capnocytophaga_unclassified	0.602767	TRUE	0.303323	TRUE	0.304468	TRUE	0.30261	TRUE
Otu0086	Butyrivibrio	sp._HMT_455	0.132779	TRUE	0.14798	FALSE	0.215562	FALSE	0.105969	FALSE
Otu0088	Alloprevotella	rava	0.228697	TRUE	0.46485	FALSE	0.333502	FALSE	0.546498	TRUE
Otu0089	Lachnoanaerobaculum	Lachnoanaerobaculum_unclassified	0.204155	TRUE	0.121891	TRUE	0.16128	TRUE	0.0974062	TRUE
Otu0090	Absconditabacteria_(SR1)_[G-1]	(SR1)_[G-1]_bacterium_HMT_345	0.256918	FALSE	0.104939	FALSE	0.129085	FALSE	0.0899296	FALSE
Otu0094	Saccharibacteria_(TM7)_[G-5]	(TM7)_[G-5]_bacterium_HMT_356	0.0422538	FALSE	0.158949	FALSE	0.19214	FALSE	0.138317	FALSE
Otu0098	Treponema	Treponema_unclassified	0.243553	FALSE	0.234192	FALSE	0.17729	FALSE	0.269564	FALSE
Otu0099	Granulicatella	elegans	0.14507	FALSE	0.12351	FALSE	0.0675802	FALSE	0.158276	FALSE
Otu0100	Aggregatibacter	sp._HMT_512	0.211363	FALSE	0.151222	FALSE	0.088826	FALSE	0.190009	FALSE
Otu0101	Capnocytophaga	granulosa	0.437192	TRUE	0.266669	FALSE	0.298179	FALSE	0.247081	TRUE
Otu0102	Lachnospiraceae_[G-3]	[G-3]_bacterium_HMT_100	0.291302	FALSE	0.0822161	FALSE	0.114798	FALSE	0.0619625	FALSE
Otu0103	Lachnoanaerobaculum	orale	0.130324	FALSE	0.123702	FALSE	0.116265	FALSE	0.128325	FALSE
Otu0105	Saccharibacteria_(TM7)_[G-1]	Saccharibacteria_(TM7)_[G-1]_unclassified	0.0875368	TRUE	0.247332	FALSE	0.215201	FALSE	0.267304	FALSE
Otu0106	Haemophilus	Haemophilus_unclassified	0.521371	TRUE	0.254341	FALSE	0.170058	TRUE	0.306734	FALSE
Otu0107	Gemella	morbillorum	0.273011	FALSE	0.290574	TRUE	0.216191	TRUE	0.336813	TRUE
Otu0108	Tannerella	forsythia	0.05384	FALSE	0.149132	FALSE	0.0929598	FALSE	0.18405	TRUE
Otu0109	Treponema	denticola	0.082639	FALSE	0.265138	FALSE	0.103519	FALSE	0.365603	FALSE
Otu0110	Lachnospiraceae_[G-2]	[G-2]_bacterium_HMT_096	0.165572	FALSE	0.0955689	FALSE	0.163317	FALSE	0.053455	FALSE
Otu0113	Absconditabacteria_(SR1)_[G-1]	(SR1)_[G-1]_bacterium_HMT_874	0.169599	FALSE	0.0854808	FALSE	0.0886379	FALSE	0.0835182	FALSE
Otu0114	Mycoplasma	faucium	0.0190339	FALSE	0.142234	FALSE	0.0599135	FALSE	0.193406	FALSE
Otu0116	Prevotella	denticola	0.0722334	FALSE	0.227157	FALSE	0.201797	FALSE	0.242921	FALSE
Otu0117	Haemophilus	sp._HMT_036	0.164395	FALSE	0.0847666	FALSE	0.0888105	FALSE	0.0822528	FALSE
Otu0118	Bacteroidales_[G-2]	[G-2]_bacterium_HMT_274	0.143239	TRUE	0.14655	TRUE	0.137151	TRUE	0.152393	TRUE
Otu0119	Abiotrophia	defectiva	0.0731022	FALSE	0.11966	FALSE	0.0598607	FALSE	0.156833	FALSE
Otu0120	Leptotrichia	wadei	0.01433	FALSE	0.121889	FALSE	0.114792	FALSE	0.126301	FALSE
Otu0121	Lautropia	mirabilis	0.137811	TRUE	0.144625	FALSE	0.14763	FALSE	0.142756	FALSE
Otu0123	Leptotrichia	hongkongensis	0.0592245	FALSE	0.108728	FALSE	0.0929483	FALSE	0.118537	FALSE
Otu0124	Saccharibacteria_(TM7)_[G-1]	(TM7)_[G-1]_bacterium_HMT_346	0.0589576	TRUE	0.157994	FALSE	0.204647	FALSE	0.128993	FALSE
Otu0125	Treponema	socranskii	0.0662047	FALSE	0.110719	FALSE	0.112966	FALSE	0.109322	TRUE
Otu0126	Selenomonas	sputigena	0.0741906	FALSE	0.0828718	TRUE	0.103047	TRUE	0.0703303	TRUE
Otu0127	Veillonella	sp._HMT_780	0.121115	FALSE	0.150127	FALSE	0.0721712	FALSE	0.198586	FALSE
Otu0128	Capnocytophaga	gingivalis	0.0824862	FALSE	0.16883	FALSE	0.180519	FALSE	0.161564	FALSE
Otu0130	Tannerella	Tannerella_unclassified	0.132832	FALSE	0.0700169	FALSE	0.127256	FALSE	0.0344358	FALSE
Otu0131	Neisseria	elongata	0.112318	FALSE	0.108189	FALSE	0.0904156	FALSE	0.119237	FALSE
Otu0132	Campylobacter	gracilis	0.0540887	FALSE	0.125949	TRUE	0.173246	TRUE	0.0965481	TRUE
Otu0136	Tannerella	sp._HMT_286	0.075106	TRUE	0.133163	TRUE	0.162764	TRUE	0.114763	TRUE
Otu0137	Parvimonas	micra	0.13889	TRUE	0.158519	TRUE	0.0958369	TRUE	0.197484	TRUE
Otu0139	Prevotella	sp._HMT_304	0.0330452	FALSE	0.151577	FALSE	0.0823464	FALSE	0.194612	FALSE
Otu0140	Actinomyces	Actinomyces_unclassified	0.13533	TRUE	0.149551	FALSE	0.150196	TRUE	0.149151	FALSE
Otu0141	Prevotella	sp._HMT_317	0.040195	TRUE	0.0926467	FALSE	0.072386	FALSE	0.105241	FALSE
Otu0143	Bacteroidetes_[G-5]	[G-5]_bacterium_HMT_511	0.0128892	FALSE	0.088368	FALSE	0.101334	FALSE	0.0803082	FALSE
Otu0145	Mogibacterium	vescum	0.0640255	FALSE	0.0720379	TRUE	0.0864517	TRUE	0.063078	TRUE
Otu0146	Rothia	aeria	0.111987	FALSE	0.0582324	FALSE	0.058061	FALSE	0.0583389	FALSE
Otu0149	Peptostreptococcaceae_[XI][G-5]	[XI][G-5]_saphenum	0.0228715	FALSE	0.103182	FALSE	0.0758744	FALSE	0.120157	FALSE
Otu0151	Gracilibacteria_(GN02)_[G-2]	(GN02)_[G-2]_bacterium_HMT_873	0.0465381	FALSE	0.0779128	FALSE	0.0191375	FALSE	0.114449	FALSE
Otu0153	Leptotrichia	sp._HMT_498	0.0572704	FALSE	0.102285	FALSE	0.15374	FALSE	0.0703	FALSE
Otu0155	Peptostreptococcaceae_[XI][G-6]	[XI][G-6]_nodatum	0.0332482	FALSE	0.0938781	FALSE	0.0588808	FALSE	0.115633	FALSE
Otu0157	Prevotella	scopos	0.0325445	FALSE	0.0792928	FALSE	0.0588383	FALSE	0.0920077	FALSE
Otu0158	Prevotella	pleuritidis	0.0316449	FALSE	0.119546	FALSE	0.0886796	FALSE	0.138733	FALSE
Otu0160	Dialister	invisus	0.0308134	FALSE	0.0661786	FALSE	0.0926121	FALSE	0.0497469	TRUE
Otu0162	Haemophilus	sputorum	0.114949	FALSE	0.0600528	FALSE	0.0434917	FALSE	0.0703475	FALSE
Otu0164	Moraxella	sp._HMT_276	0.102076	FALSE	0.10396	FALSE	0.155839	FALSE	0.0717104	FALSE
Otu0165	Fusobacterium	sp._HMT_203	0.0580695	FALSE	0.171406	FALSE	0.113187	FALSE	0.207596	FALSE
Otu0168	Leptotrichiaceae_unclassified	Leptotrichiaceae_unclassified	0.0851095	FALSE	0.0471459	FALSE	0.033518	FALSE	0.0556172	FALSE
Otu0172	Selenomonas	Selenomonas_unclassified	0.0556063	TRUE	0.0905134	FALSE	0.0768204	FALSE	0.0990253	TRUE
Otu0174	Prevotella	oris	0.288267	TRUE	0.264363	FALSE	0.273326	FALSE	0.258792	FALSE
Otu0178	Fusobacterium	sp._HMT_248	0.0278217	FALSE	0.060947	FALSE	0.0665749	FALSE	0.0574485	FALSE
Otu0181	Cardiobacterium	hominis	0.0556419	TRUE	0.0395682	FALSE	0.048773	FALSE	0.0338463	FALSE
Otu0182	Leptotrichia	shahii	0.0132839	FALSE	0.0808291	FALSE	0.0386112	FALSE	0.107073	FALSE
Otu0183	Kingella	Kingella_unclassified	0.0402084	FALSE	0.0537418	FALSE	0.0291573	FALSE	0.0690241	FALSE
Otu0185	Treponema	sp._HMT_257	0.0444574	FALSE	0.225371	FALSE	0.113932	FALSE	0.294644	FALSE
Otu0186	Treponema	sp._HMT_230	0.163203	FALSE	0.0634348	FALSE	0.0863519	FALSE	0.049189	FALSE
Otu0191	Kingella	oralis	0.0307011	FALSE	0.0465483	FALSE	0.0684139	FALSE	0.0329561	FALSE
Otu0193	Neisseria	oralis	0.100722	FALSE	0.0958588	FALSE	0.0656684	FALSE	0.114626	FALSE
Otu0194	Porphyromonas	sp._HMT_930	0.0971159	FALSE	0.110269	FALSE	0.0724217	FALSE	0.133796	FALSE
Otu0197	Treponema	sp._HMT_238	0.0657279	FALSE	0.0588977	FALSE	0.0673538	FALSE	0.0536413	FALSE
Otu0199	Bergeyella	Bergeyella_unclassified	0.0562705	FALSE	0.0336683	FALSE	0.0351162	FALSE	0.0327683	FALSE
Otu0200	Saccharibacteria_(TM7)_[G-1]	(TM7)_[G-1]_bacterium_HMT_349	0.0256228	FALSE	0.0517373	FALSE	0.0653913	FALSE	0.0432497	FALSE
Otu0202	Capnocytophaga	sp._HMT_332	0.115008	FALSE	0.0140323	FALSE	0.0126731	FALSE	0.0148772	FALSE
Otu0204	Treponema	lecithinolyticum	0.0200085	FALSE	0.04435	FALSE	0.0264647	FALSE	0.0554679	FALSE
Otu0211	Campylobacter	concisus	0.108053	TRUE	0.0172216	FALSE	0.0118086	FALSE	0.0205864	FALSE
Otu0212	Selenomonas	sp._HMT_478	0.0170743	FALSE	0.0297488	FALSE	0.0661019	FALSE	0.00715089	FALSE
Otu0213	Peptostreptococcaceae_[XI][G-9]	[XI][G-9]_brachy	0.0154835	FALSE	0.044438	FALSE	0.0206466	FALSE	0.0592272	FALSE
Otu0214	Kingella	sp._HMT_012	0.0285954	FALSE	0.0532044	FALSE	0.00992979	FALSE	0.0801048	FALSE
Otu0217	Eikenella	corrodens	0.0612396	FALSE	0.0443101	FALSE	0.0576835	FALSE	0.035997	TRUE
Otu0218	Fretibacterium	fastidiosum	0.013097	FALSE	0.0404631	FALSE	0.0356259	FALSE	0.04347	FALSE
Otu0219	Bacteroidetes_[G-5]	[G-5]_bacterium_HMT_505	0.0101766	FALSE	0.0521797	FALSE	0.0151241	FALSE	0.0752143	FALSE
Otu0220	Lactobacillus	gasseri	0.00158914	FALSE	0.0430875	FALSE	0.00430092	FALSE	0.0671981	FALSE
Otu0222	Lactobacillus	fermentum	0.00140131	FALSE	0.0413823	FALSE	0.0555965	FALSE	0.0325464	FALSE
Otu0224	Treponema	sp._HMT_258	0.00791629	FALSE	0.0381218	FALSE	0.0198026	FALSE	0.0495093	FALSE
Otu0227	Leptotrichia	sp._HMT_392	0.0950426	FALSE	0.0549455	FALSE	0.0555421	FALSE	0.0545746	FALSE
Otu0228	Peptostreptococcaceae_[XI][G-5]	[XI][G-5]_bacterium_HMT_493	0.0912201	FALSE	0.00894325	FALSE	0.0155365	FALSE	0.00484475	FALSE
Otu0234	Prevotella	maculosa	0.0172099	TRUE	0.0313596	FALSE	0.0341673	FALSE	0.0296143	FALSE
Otu0239	Treponema	sp._HMT_927	0.01258	FALSE	0.0456189	FALSE	0.0681646	FALSE	0.031604	FALSE
Otu0241	Corynebacterium	Corynebacterium_unclassified	0	FALSE	0.0288448	FALSE	0.0752473	FALSE	0	FALSE
Otu0244	Peptostreptococcaceae_[XI][G-7]	Peptostreptococcaceae_[XI][G-7]_unclassified	0.116069	FALSE	0.0148315	FALSE	0.0148027	FALSE	0.0148495	FALSE
Otu0246	Veillonella	sp._HMT_917	0.00016859	FALSE	0.0740116	FALSE	0.0394738	FALSE	0.095481	FALSE
Otu0247	Prevotella	multisaccharivorax	0.00863724	FALSE	0.0386792	FALSE	0.0693167	FALSE	0.0196343	FALSE
Otu0249	Dialister	pneumosintes	0.0116697	FALSE	0.0359917	FALSE	0.0348992	FALSE	0.0366708	FALSE
Otu0250	Peptococcus	Peptococcus_unclassified	0.0423941	FALSE	0.0176149	FALSE	0.0141382	FALSE	0.0197762	FALSE
Otu0251	Capnocytophaga	sp._HMT_336	0.0275144	FALSE	0.0542672	FALSE	0.0897028	FALSE	0.0322397	FALSE
Otu0253	Alloprevotella	sp._HMT_912	0.0221944	FALSE	0.0359189	FALSE	0.0366002	FALSE	0.0354954	FALSE
Otu0255	Leptotrichia	sp._HMT_463	0.0060716	FALSE	0.0288984	FALSE	0.0462278	FALSE	0.0181261	FALSE
Otu0259	Saccharibacteria_(TM7)_[G-1]	(TM7)_[G-1]_bacterium_HMT_348	0.00318654	FALSE	0.030002	FALSE	0.021786	FALSE	0.0351093	FALSE
Otu0261	Neisseriaceae_unclassified	Neisseriaceae_unclassified	0.0446635	FALSE	0.0525152	FALSE	0.0592099	FALSE	0.0483537	FALSE
Otu0264	Fretibacterium	Fretibacterium_unclassified	0.0236391	FALSE	0.0749567	FALSE	0.0403492	FALSE	0.0964695	FALSE
Otu0265	Pasteurellaceae_unclassified	Pasteurellaceae_unclassified	0.006174	FALSE	0.0339949	FALSE	0.00285422	FALSE	0.0533527	FALSE
Otu0266	Atopobium	parvulum	0.000516404	FALSE	0.0440051	FALSE	0.0774737	FALSE	0.0232003	FALSE
Otu0269	Atopobium	sp._HMT_416	0	FALSE	0.0310822	FALSE	0.0585118	FALSE	0.0140313	FALSE
Otu0272	Prevotella	dentalis	0.00729595	FALSE	0.0298022	FALSE	0.0265167	FALSE	0.0318445	FALSE
Otu0274	Leptotrichia	hofstadii	0.0224464	FALSE	0.0180589	FALSE	0.0159518	FALSE	0.0193687	FALSE
Otu0276	Actinomyces	sp._HMT_169	0.0413875	FALSE	0.0176319	FALSE	0.0245574	FALSE	0.0133269	FALSE
Otu0278	Mollicutes_[G-1]	[G-1]_bacterium_HMT_504	0.00414137	FALSE	0.0478412	FALSE	0.0910172	FALSE	0.0210021	FALSE
Otu0279	Porphyromonas	catoniae	0.151163	TRUE	0.13165	FALSE	0.0630281	FALSE	0.174306	FALSE
Otu0280	Prevotella	sp._HMT_443	0.152518	FALSE	0.152142	FALSE	0.182264	FALSE	0.133417	FALSE
Otu0281	Prevotella	sp._HMT_396	0.041483	FALSE	0.0541461	FALSE	0.0551515	FALSE	0.0535211	FALSE
Otu0284	Streptococcus	anginosus	0.0104582	FALSE	0.0452751	FALSE	0.0375794	FALSE	0.0500589	FALSE
Otu0289	Treponema	sp._HMT_270	0.00310534	FALSE	0.0234371	FALSE	0.0116684	FALSE	0.0307527	FALSE
Otu0290	Saccharibacteria_(TM7)_[G-2]	(TM7)_[G-2]_bacterium_HMT_350	0.00681935	FALSE	0.0233334	FALSE	0.0260623	FALSE	0.0216371	FALSE
Otu0297	Bacteria_unclassified	Bacteria_unclassified	0.0715295	FALSE	0.039719	FALSE	0.0435365	FALSE	0.0373459	FALSE
Otu0301	Porphyromonas	uenonis	0.00327522	FALSE	0.0281957	FALSE	0.0354129	FALSE	0.0237093	FALSE
Otu0302	Aggregatibacter	aphrophilus	0.0167203	FALSE	0.0455755	FALSE	0.0689335	FALSE	0.0310557	FALSE
Otu0303	Bifidobacterium	longum	0.00119301	FALSE	0.0228801	FALSE	0.0130025	FALSE	0.0290203	FALSE
Otu0304	Lactobacillus	salivarius	0.000842949	FALSE	0.0225476	FALSE	0	FALSE	0.0365637	FALSE
Otu0307	Bacteroidaceae_[G-1]	[G-1]_bacterium_HMT_272	0.00248477	FALSE	0.0250409	FALSE	0.0250089	FALSE	0.0250607	FALSE
Otu0308	Gracilibacteria_(GN02)_[G-1]	(GN02)_[G-1]_bacterium_HMT_872	0.0500861	FALSE	0.0176142	FALSE	0.0140077	FALSE	0.0198561	FALSE
Otu0311	Streptococcus	mutans	0.00461368	FALSE	0.0243681	FALSE	0.0148462	FALSE	0.0302871	FALSE
Otu0313	Mitsuokella	sp._HMT_521	0.00345894	FALSE	0.0260171	FALSE	0.014424	FALSE	0.0332236	FALSE
Otu0317	Prevotella	sp._HMT_309	0.00785374	FALSE	0.0449559	FALSE	0.0479446	FALSE	0.043098	FALSE
Otu0319	Prevotella	sp._HMT_942	0.0354807	FALSE	0.013813	FALSE	0.00639344	FALSE	0.0184252	FALSE
Otu0322	Lactobacillus	iners	0.000132557	FALSE	0.0303966	FALSE	0.000730114	FALSE	0.048838	FALSE
Otu0323	Saccharibacteria_(TM7)_[G-1]	(TM7)_[G-1]_bacterium_HMT_952	0.0095736	FALSE	0.0449624	FALSE	0.0442872	FALSE	0.0453821	FALSE
Otu0324	Prevotella	baroniae	0.0111621	FALSE	0.036866	FALSE	0.0319944	FALSE	0.0398942	FALSE
Otu0326	Pseudoramibacter	alactolyticus	0.00131995	FALSE	0.0206925	FALSE	0.0304955	FALSE	0.0145987	FALSE
Otu0328	Alloscardovia	omnicolens	0.00689028	FALSE	0.025983	FALSE	0.00648465	FALSE	0.0381036	FALSE
Otu0332	Moraxella	Moraxella_unclassified	0.00102728	FALSE	0.0206218	FALSE	0.0291153	FALSE	0.0153421	FALSE
Otu0336	Corynebacterium	matruchotii	0.0505523	FALSE	0.0805307	FALSE	0.0963434	TRUE	0.0707012	FALSE
Otu0338	Capnocytophaga	sp._HMT_326	0.0169213	FALSE	0.0457336	FALSE	0.0554588	FALSE	0.0396882	FALSE
Otu0344	Selenomonas	sp._HMT_481	0.0140093	FALSE	0.0235047	FALSE	0.0115521	FALSE	0.0309347	FALSE
Otu0353	Bacteroidetes_[G-3]	[G-3]_bacterium_HMT_365	0.0239388	FALSE	0.0488027	FALSE	0.0332356	FALSE	0.0584796	FALSE
Otu0354	Saccharibacteria_(TM7)_[G-4]	(TM7)_[G-4]_bacterium_HMT_355	0.0372454	FALSE	0.0168146	FALSE	0.0218349	FALSE	0.013694	FALSE
Otu0358	Lachnospiraceae_[G-8]	[G-8]_bacterium_HMT_500	0.0511978	FALSE	0.0349833	FALSE	0.0181897	FALSE	0.0454226	FALSE
Otu0359	Lactobacillus	Lactobacillus_unclassified	0.000927244	FALSE	0.0207616	FALSE	0.0121721	FALSE	0.0261011	FALSE
Otu0361	Actinomyces	lingnae_[Not_Validly_Published]	0.0421239	FALSE	0.0963554	TRUE	0.102399	TRUE	0.0925987	TRUE
Otu0362	Mogibacterium	timidum	0.0067199	FALSE	0.0179205	FALSE	0.014188	FALSE	0.0202407	FALSE
Otu0364	Selenomonas	noxia	0.0263551	FALSE	0.0501914	FALSE	0.0619002	TRUE	0.0429129	FALSE
Otu0367	Oribacterium	sp._HMT_078	0.00361844	FALSE	0.0164724	FALSE	0.0154345	FALSE	0.0171176	FALSE
Otu0369	Catonella	sp._HMT_451	0.00776389	FALSE	0.0164117	FALSE	0.00685276	FALSE	0.0223537	FALSE
Otu0373	Bacteroidetes_[G-5]	[G-5]_bacterium_HMT_507	0.00693411	FALSE	0.0161846	FALSE	0.014231	FALSE	0.0173991	FALSE
Otu0375	Bacteroidetes_[G-3]	[G-3]_bacterium_HMT_503	0.00109335	FALSE	0.0163165	FALSE	0.00513569	FALSE	0.0232667	FALSE
Otu0382	Streptococcus	constellatus	0.00287816	FALSE	0.0174352	FALSE	0.0127249	FALSE	0.0203632	FALSE
Otu0383	Haemophilus	sp._HMT_908	0.0933102	FALSE	0.0301046	FALSE	0.0269466	FALSE	0.0320677	FALSE
Otu0399	Saccharibacteria_(TM7)_[G-1]	(TM7)_[G-1]_bacterium_HMT_347	0.0204128	FALSE	0.0237848	FALSE	0.0223292	FALSE	0.0246896	FALSE
Otu0403	Prevotella	oulorum	0.0328548	FALSE	0.069471	FALSE	0.0553728	FALSE	0.0782347	FALSE
Otu0404	Corynebacterium	durum	0.0324381	TRUE	0.024544	FALSE	0.0221175	FALSE	0.0260524	FALSE
Otu0408	Treponema	sp._HMT_262	0.00246456	FALSE	0.0210114	FALSE	0.029784	FALSE	0.0155582	FALSE
Otu0410	Prevotella	sp._HMT_475	0.0451874	FALSE	0.028662	FALSE	0.0425716	FALSE	0.0200154	FALSE
Otu0417	Anaeroglobus	geminatus	0.00547976	FALSE	0.023088	FALSE	0.0334744	FALSE	0.0166315	FALSE
Otu0420	Prevotella	sp._HMT_305	0.0348309	FALSE	0.0613567	FALSE	0.0510739	FALSE	0.0677487	FALSE
Otu0421	Streptococcus	sobrinus	0.00857428	FALSE	0.0101046	FALSE	0.00392889	FALSE	0.0139435	FALSE
Otu0422	Treponema	sp._HMT_951	0.00538629	FALSE	0.0108706	FALSE	0.00469653	FALSE	0.0147086	FALSE
Otu0426	Capnocytophaga	sp._HMT_863	0.0179117	FALSE	0.0229508	FALSE	0.0115018	FALSE	0.0300678	FALSE
Otu0439	Simonsiella	muelleri	0.0287359	FALSE	0.023498	FALSE	0.0012691	FALSE	0.037316	FALSE
Otu0442	Absconditabacteria_(SR1)_[G-1]	Absconditabacteria_(SR1)_[G-1]_unclassified	0.0307108	FALSE	0.0175396	FALSE	0.0250381	FALSE	0.0128784	FALSE
Otu0445	Selenomonas	flueggei	0.00108222	FALSE	0.0100552	FALSE	0.0163209	FALSE	0.00616033	FALSE
Otu0446	Peptostreptococcaceae_[XI][G-7]	[XI][G-7]_bacterium_HMT_081	0.00964786	FALSE	0.017965	FALSE	0.0230758	FALSE	0.014788	FALSE
Otu0448	Prevotella	oralis	0.00542722	FALSE	0.0103001	FALSE	0.0130894	FALSE	0.00856619	FALSE
Otu0450	Cardiobacterium	valvarum	0.0106358	FALSE	0.0260385	FALSE	0.0216905	FALSE	0.0287413	FALSE
Otu0451	Bulleidia	extructa	0.00705118	FALSE	0.0114829	FALSE	0.00675875	FALSE	0.0144195	FALSE
Otu0452	Prevotella	micans	0.0068875	FALSE	0.0135756	FALSE	0.0151795	FALSE	0.0125786	FALSE
Otu0455	Johnsonella	sp._HMT_166	0.00161166	FALSE	0.0123955	FALSE	0.00460383	FALSE	0.0172389	FALSE
Otu0456	Mobiluncus	mulieris	0.0189468	FALSE	0.00590906	FALSE	0.00862103	FALSE	0.00422324	FALSE
Otu0458	Mycoplasma	salivarium	0.0141804	FALSE	0.0148576	FALSE	0.0161481	FALSE	0.0140555	FALSE
Otu0462	Bacteroidetes_[G-3]	[G-3]_bacterium_HMT_280	0.0042012	FALSE	0.0159837	FALSE	0.00887213	FALSE	0.0204045	FALSE
Otu0463	Prevotella	sp._HMT_315	0.0129001	FALSE	0.0143651	FALSE	0.0149045	FALSE	0.0140298	FALSE
Otu0464	Treponema	maltophilum	0.0172871	FALSE	0.0416132	FALSE	0.0182039	FALSE	0.056165	FALSE
Otu0469	Alloprevotella	Alloprevotella_unclassified	0.00674847	FALSE	0.0325422	FALSE	0.0216095	FALSE	0.0393382	FALSE
Otu0474	Veillonellaceae_[G-1]	[G-1]_bacterium_HMT_155	0.00150723	FALSE	0.0112224	FALSE	0.0141126	FALSE	0.00942575	FALSE
Otu0482	Peptostreptococcaceae_[XI][G-4]	[XI][G-4]_bacterium_HMT_369	0.00327555	FALSE	0.0104564	FALSE	0.0062359	FALSE	0.0130799	FALSE
Otu0487	Bacteroidetes_[G-6]	[G-6]_bacterium_HMT_516	0.00422757	FALSE	0.00918675	FALSE	0.00107742	FALSE	0.0142277	FALSE
Otu0489	Scardovia	wiggsiae	0.000796548	FALSE	0.0139299	FALSE	0.00376101	FALSE	0.0202511	FALSE
Otu0494	Peptostreptococcaceae_[XI][G-7]	[XI][G-7]_yurii_subspp._yurii_&_margaretiae	0.0147336	FALSE	0.016856	FALSE	0.0134631	FALSE	0.0189652	FALSE
Otu0497	Bergeyella	sp._HMT_931	0.0376524	FALSE	0.0240996	FALSE	0.017832	FALSE	0.0279957	FALSE
Otu0501	Prevotella	sp._HMT_472	0.0530187	FALSE	0.0414462	FALSE	0.0290569	FALSE	0.0491477	FALSE
Otu0504	Prevotella	sp._HMT_526	0.0136991	FALSE	0.100801	FALSE	0.104654	FALSE	0.0984066	FALSE
Otu0512	Atopobium	rimae	0.00540854	FALSE	0.0178827	FALSE	0.0181923	FALSE	0.0176903	FALSE
Otu0518	Treponema	amylovorum	0.0157851	FALSE	0.0208574	FALSE	0.0176669	FALSE	0.0228407	FALSE
Otu0525	Shuttleworthia	satelles	0.00854443	FALSE	0.0210333	FALSE	0.0265535	FALSE	0.0176019	FALSE
Otu0526	Veillonella	dispar	0.00180499	FALSE	0.0108757	FALSE	0.0122381	FALSE	0.0100289	FALSE
Otu0527	Treponema	sp._HMT_263	0.00312908	FALSE	0.0107412	FALSE	0.0119809	FALSE	0.00997052	FALSE
Otu0529	Fusobacterium	necrophorum	0.00199251	FALSE	0.00756782	FALSE	0.0185671	FALSE	0.00073046	FALSE
Otu0531	Leptotrichia	sp._HMT_212	0.00909191	FALSE	0.0131193	FALSE	0.0093641	FALSE	0.0154537	FALSE
Otu0537	Lactobacillus	ultunensis	0.000397671	FALSE	0.0252061	FALSE	0.0094762	FALSE	0.0349841	FALSE
Otu0538	Streptococcus	intermedius	0.00643356	FALSE	0.00688983	FALSE	0.00702158	FALSE	0.00680793	FALSE
Otu0541	Peptostreptococcaceae_[XI][G-1]	[XI][G-1]_infirmum	0.00254898	FALSE	0.00896935	FALSE	0.0104654	FALSE	0.00803936	FALSE
Otu0544	Desulfobulbus	sp._HMT_041	0.00210345	FALSE	0.00782798	FALSE	0.00488486	FALSE	0.00965749	FALSE
Otu0551	Clostridiales_[F-1][G-1]	[F-1][G-1]_bacterium_HMT_093	0.00567694	FALSE	0.0229698	FALSE	0.0246745	FALSE	0.0219101	FALSE
Otu0553	Ottowia	sp._HMT_894	0.00992713	FALSE	0.0105619	FALSE	0.008403	FALSE	0.0119038	FALSE
Otu0559	Leptotrichia	goodfellowii	0.00790762	FALSE	0.00781103	FALSE	0.00650636	FALSE	0.00862204	FALSE
Otu0567	Butyrivibrio	sp._HMT_080	0.00832184	FALSE	0.00770157	FALSE	0.00393896	FALSE	0.0100405	FALSE
Otu0570	Selenomonas	artemidis	0.00229371	FALSE	0.0160457	FALSE	0.008441	FALSE	0.0207729	FALSE
Otu0577	Neisseria	bacilliformis	0.00753821	FALSE	0.0129496	FALSE	0.0159106	FALSE	0.011109	FALSE
Otu0578	Haemophilus	influenzae	0.00636264	FALSE	0.0102047	FALSE	0.00229903	FALSE	0.0151191	FALSE
Otu0580	Leptotrichia	sp._HMT_417	0.00581484	FALSE	0.00758997	FALSE	0.00854628	FALSE	0.00699552	FALSE
Otu0583	Aggregatibacter	sp._HMT_898	0.00995094	FALSE	0.0112277	FALSE	0.00315109	FALSE	0.0162483	FALSE
Otu0586	Selenomonas	dianae	0.00266634	FALSE	0.0322674	FALSE	0.0185805	FALSE	0.0407756	FALSE
Otu0593	Gracilibacteria_(GN02)_[G-1]	(GN02)_[G-1]_bacterium_HMT_871	0.00761069	FALSE	0.0100061	FALSE	0.00871618	FALSE	0.0108079	FALSE
Otu0601	Lachnoanaerobaculum	saburreum	0.00153836	FALSE	0.00612686	FALSE	0.00924119	FALSE	0.00419093	FALSE
Otu0604	Prevotella	marshii	0.00401758	FALSE	0.0131452	FALSE	0.0141992	FALSE	0.0124899	FALSE
Otu0608	Peptostreptococcaceae_[XI][G-2]	[XI][G-2]_bacterium_HMT_091	0.0115505	FALSE	0.00873721	FALSE	0.0108965	FALSE	0.00739497	FALSE
Otu0611	Bifidobacterium	dentium	0.00246741	FALSE	0.0155534	FALSE	0.0110193	FALSE	0.0183719	FALSE
Otu0614	Saccharibacteria_(TM7)_[G-1]	(TM7)_[G-1]_bacterium_HMT_488	0.00570763	FALSE	0.00749347	FALSE	0.00296972	FALSE	0.0103055	FALSE
Otu0617	Lachnospiraceae_[G-2]	[G-2]_bacterium_HMT_088	0.0219463	FALSE	0.00202557	FALSE	0.00123814	FALSE	0.00251506	FALSE
Otu0620	Anaerolineae_[G-1]	[G-1]_bacterium_HMT_439	0.000651376	FALSE	0.00747254	FALSE	0.0132699	FALSE	0.00386879	FALSE
Otu0621	Prevotella	sp._HMT_515	0.00162555	FALSE	0.00560417	FALSE	0.0115725	FALSE	0.00189416	FALSE
Otu0641	Prevotella	sp._HMT_376	0.00639803	FALSE	0.00542215	FALSE	0.00144348	FALSE	0.00789538	FALSE
Otu0642	Treponema	sp._HMT_234	0.00427641	FALSE	0.00422314	FALSE	0.00227069	FALSE	0.00543682	FALSE
Otu0649	Prevotella	saccharolytica	0.0108456	FALSE	0.0145613	FALSE	0.0158122	FALSE	0.0137837	FALSE
Otu0650	Prevotella	fusca	0	FALSE	0.0129534	FALSE	0.00998861	FALSE	0.0147965	FALSE
Otu0653	Mycoplasma	orale	0.00820215	FALSE	0.00379851	FALSE	0.00540001	FALSE	0.00280298	FALSE
Otu0659	Saccharibacteria_(TM7)_[G-1]	(TM7)_[G-1]_bacterium_HMT_869	0.00806988	FALSE	0.00348098	FALSE	0.00334551	FALSE	0.00356519	FALSE
Otu0665	Mitsuokella	sp._HMT_131	0.000349409	FALSE	0.0107156	FALSE	0.00428866	FALSE	0.0147107	FALSE
Otu0666	Leptotrichia	sp._HMT_219	0.0155086	FALSE	0.010461	FALSE	0.0128407	FALSE	0.00898167	FALSE
Otu0670	Treponema	sp._HMT_242	0.000224822	FALSE	0.00800683	FALSE	0.0119577	FALSE	0.00555088	FALSE
Otu0673	Peptidiphaga	sp._HMT_183	0.00378469	FALSE	0.00416075	FALSE	0.00407078	FALSE	0.00421668	FALSE
Otu0674	Saccharibacteria_(TM7)_[G-8]	(TM7)_[G-8]_bacterium_HMT_955	0.00877994	FALSE	0.00241462	FALSE	0.00141045	FALSE	0.00303884	FALSE
Otu0676	Peptostreptococcaceae_[XI][G-6]	Peptostreptococcaceae_[XI][G-6]_unclassified	0	FALSE	0.00717461	FALSE	0.00942962	FALSE	0.00577284	FALSE
Otu0678	Treponema	sp._HMT_264	0.00877886	FALSE	0.00282575	FALSE	0	FALSE	0.0045823	FALSE
Otu0679	Kingella	sp._HMT_459	0.000505949	FALSE	0.00487127	FALSE	0.00809413	FALSE	0.00286787	FALSE
Otu0687	Bacteroidetes_[F-1]_unclassified	Bacteroidetes_[F-1]_unclassified	0.00707694	FALSE	0.00281335	FALSE	0.00415758	FALSE	0.00197775	FALSE
Otu0688	Treponema	sp._HMT_235	0.00390201	FALSE	0.00410839	FALSE	0.00162126	FALSE	0.00565444	FALSE
Otu0689	Prevotella	sp._HMT_300	0.0175288	FALSE	0.0314515	FALSE	0.034478	FALSE	0.0295701	FALSE
Otu0690	Treponema	sp._HMT_268	0.000269867	FALSE	0.00445451	FALSE	0.00696026	FALSE	0.00289688	FALSE
Otu0702	Lachnospiraceae_[XIV]_unclassified	Lachnospiraceae_[XIV]_unclassified	0.00286568	FALSE	0.0090237	FALSE	0.00873597	FALSE	0.00920256	FALSE
Otu0712	Dialister	micraerophilus	9.14317e-05	FALSE	0.00598409	FALSE	0.00620532	FALSE	0.00584656	FALSE
Otu0715	Haemophilus	pittmaniae	0.000104303	FALSE	0.00434463	FALSE	0.00303694	FALSE	0.00515753	FALSE
Otu0731	Atopobium	sp._HMT_199	0.000973549	FALSE	0.00992451	FALSE	0.00859475	FALSE	0.0107511	FALSE
Otu0732	Bacteroidetes_[G-3]	[G-3]_bacterium_HMT_436	0.00198836	FALSE	0.00630119	FALSE	0.0131813	FALSE	0.00202435	FALSE
Otu0734	Leptotrichia	sp._HMT_223	0.00282201	FALSE	0.00405345	FALSE	0.00425914	FALSE	0.00392559	FALSE
Otu0742	Prevotella	sp._HMT_301	0.00218052	FALSE	0.00438445	FALSE	0.00301226	FALSE	0.00523744	FALSE
Otu0748	Tannerella	sp._HMT_808	0.00591959	FALSE	0.00907178	FALSE	0.00886886	FALSE	0.00919792	FALSE
Otu0758	Gardnerella	vaginalis	0.000834421	FALSE	0.00723988	FALSE	0.000603589	FALSE	0.0113651	FALSE
Otu0763	Proteobacteria_unclassified	Proteobacteria_unclassified	0.00373554	FALSE	0.00512369	FALSE	0.00522666	FALSE	0.00505968	FALSE
Otu0767	Parascardovia	denticolens	0.00332077	FALSE	0.00315598	FALSE	0.00197699	FALSE	0.00388886	FALSE
Otu0772	Capnocytophaga	sp._HMT_412	0.000233403	FALSE	0.00634156	FALSE	0.00842367	FALSE	0.00504728	FALSE
Otu0776	Actinomyces	sp._HMT_178	0.000614398	FALSE	0.0042654	FALSE	0.00384808	FALSE	0.00452482	FALSE
Otu0779	Veillonellaceae_[G-1]	Veillonellaceae_[G-1]_unclassified	0.000266809	FALSE	0.00477226	FALSE	0.0053616	FALSE	0.00440591	FALSE
Otu0786	Bacteroidetes_unclassified	Bacteroidetes_unclassified	0.00106596	FALSE	0.00629684	FALSE	0.00940422	FALSE	0.00436522	FALSE
Otu0790	Propionibacterium	acidifaciens	0.00023686	FALSE	0.00448077	FALSE	0.0018329	FALSE	0.00612674	FALSE
Otu0793	Lachnospiraceae_[G-2]	Lachnospiraceae_[G-2]_unclassified	0.000695547	FALSE	0.0051891	FALSE	0.00147005	FALSE	0.00750095	FALSE
Otu0796	Capnocytophaga	sp._HMT_338	0.00647786	FALSE	0.00431385	FALSE	0.00343013	FALSE	0.0048632	FALSE
Otu0798	Capnocytophaga	sp._HMT_878	0.00523924	FALSE	0.00368725	FALSE	0.00284578	FALSE	0.00421032	FALSE
Otu0805	Mollicutes_[G-2]	[G-2]_bacterium_HMT_906	0.000357856	FALSE	0.00510274	FALSE	0.00278147	FALSE	0.0065457	FALSE
Otu0807	Haemophilus	paraphrohaemolyticus	0.00677909	FALSE	0.00407547	FALSE	0.00441956	FALSE	0.00386158	FALSE
Otu0813	Treponema	parvum	0.000978686	FALSE	0.00349603	FALSE	0.00214497	FALSE	0.00433588	FALSE
Otu0815	Treponema	sp._HMT_249	0	FALSE	0.00487562	FALSE	0.00604951	FALSE	0.0041459	FALSE
Otu0832	Peptidiphaga	gingivicola	0.00259872	FALSE	0.00274101	FALSE	0.00233771	FALSE	0.00299172	FALSE
Otu0834	Treponema	sp._HMT_239	0	FALSE	0.00779516	FALSE	0.00565728	FALSE	0.00912412	FALSE
Otu0841	Actinomyces	naeslundii	0.00587212	FALSE	0.0101511	FALSE	0.00726289	FALSE	0.0119465	FALSE
Otu0844	Pseudopropionibacterium	propionicum	0.00215452	FALSE	0.00439728	FALSE	0.00269506	FALSE	0.00545541	FALSE
Otu0849	Lactococcus	lactis	0.00995469	FALSE	0.000576125	FALSE	0	FALSE	0.000934257	FALSE
Otu0862	Staphylococcus	capitis	0.00212554	FALSE	0.00268647	FALSE	0.00108817	FALSE	0.00368001	FALSE
Otu0865	Leptotrichia	sp._HMT_847	0.00137582	FALSE	0.00216454	FALSE	0.00334013	FALSE	0.00143377	FALSE
Otu0866	Actinomyces	massiliensis	0.00408701	FALSE	0.00221856	FALSE	0.00243399	FALSE	0.00208465	FALSE
Otu0869	Treponema	sp._HMT_226	0.00326992	FALSE	0.00622848	FALSE	0.000987854	FALSE	0.00948616	FALSE
Otu0875	Campylobacter	curvus	0.00265524	FALSE	0.00445788	FALSE	0.0074289	FALSE	0.00261104	FALSE
Otu0876	Cryptobacterium	curtum	0.000481966	FALSE	0.00318718	FALSE	0.00114641	FALSE	0.00445577	FALSE
Otu0877	Johnsonella	ignava	0.00267891	FALSE	0.00279123	FALSE	0.001661	FALSE	0.00349381	FALSE
Otu0888	Peptococcus	sp._HMT_167	0.00512472	FALSE	0.0059241	FALSE	0.00227549	FALSE	0.00819216	FALSE
Otu0898	Lactobacillus	oris	8.42949e-05	FALSE	0.00471301	FALSE	0.000184927	FALSE	0.00752777	FALSE
Otu0906	Treponema	sp._HMT_254	0.00262477	FALSE	0.00215457	FALSE	0.00325734	FALSE	0.00146906	FALSE
Otu0912	Tannerella	sp._HMT_916	0.00179362	FALSE	0.00542364	FALSE	0.00405902	FALSE	0.00627191	FALSE
Otu0913	Fusobacterium	nucleatum_subsp._animalis	0.00238603	FALSE	0.00258327	FALSE	0.000801419	FALSE	0.00369091	FALSE
Otu0916	Olsenella	uli	0.000200024	FALSE	0.00264635	FALSE	0.00215461	FALSE	0.00295202	FALSE
Otu0918	Capnocytophaga	haemolytica	0.000801745	FALSE	0.00256993	FALSE	0.00326812	FALSE	0.00213593	FALSE
Otu0927	Neisseria	sp._HMT_020	0.00482515	FALSE	0.00317508	FALSE	0.00356216	FALSE	0.00293446	FALSE
Otu0939	Bergeyella	sp._HMT_907	0.00113666	FALSE	0.00656651	FALSE	0.00684208	FALSE	0.0063952	FALSE
Otu0950	Treponema	sp._HMT_256	0.000984614	FALSE	0.0036297	FALSE	0.000538896	FALSE	0.00555101	FALSE
Otu0961	Prevotella	sp._HMT_820	0.00192167	FALSE	0.00279361	FALSE	0	FALSE	0.00453018	FALSE
Otu0964	Prevotella	enoeca	0.00173341	FALSE	0.00195821	FALSE	0.00427524	FALSE	0.000517898	FALSE
Otu0966	Fretibacterium	sp._HMT_361	0.000608922	FALSE	0.00578427	FALSE	0.00526084	FALSE	0.00610964	FALSE
Otu0971	Treponema	sp._HMT_252	0.000233403	FALSE	0.00301294	FALSE	0.00612131	FALSE	0.00108071	FALSE
Otu0985	Lachnospiraceae_[G-7]	[G-7]_bacterium_HMT_163	9.57212e-05	FALSE	0.00523365	FALSE	0.00445697	FALSE	0.00571645	FALSE
Otu0993	Leptotrichia	sp._HMT_879	0	FALSE	0.00235564	FALSE	0	FALSE	0.00381996	FALSE
Otu0996	Actinomyces	cardiffensis	0.00214046	FALSE	0.00333368	FALSE	0.00382337	FALSE	0.00302927	FALSE
Otu0999	Bacteroidetes_[G-5]	Bacteroidetes_[G-5]_unclassified	0.00138541	FALSE	0.00572586	FALSE	0.00359072	FALSE	0.0070531	FALSE
Otu1001	Veillonellaceae_[G-1]	[G-1]_bacterium_HMT_150	0.0030065	FALSE	0.00605019	FALSE	0.00696377	FALSE	0.00548229	FALSE
Otu1003	Veillonellaceae_[G-1]	[G-1]_bacterium_HMT_135	0.000898224	FALSE	0.00259817	FALSE	0.00213495	FALSE	0.00288611	FALSE
Otu1006	Peptoniphilus	lacrimalis	0.000530228	FALSE	0.00210316	FALSE	0.00388012	FALSE	0.000998571	FALSE
Otu1013	Prevotellaceae_unclassified	Prevotellaceae_unclassified	0.00050577	FALSE	0.00216443	FALSE	0.00215631	FALSE	0.00216948	FALSE
Otu1019	Treponema	sp._HMT_227	0	FALSE	0.00253472	FALSE	0.00190976	FALSE	0.00292321	FALSE
Otu1023	Helicobacter	pylori	0.000662087	FALSE	0.00204931	FALSE	0.0017792	FALSE	0.00221721	FALSE
Otu1024	Selenomonas	sp._HMT_388	0	FALSE	0.00161435	FALSE	0.00341064	FALSE	0.000497742	FALSE
Otu1026	Erysipelotrichaceae_[G-1]	[G-1]_bacterium_HMT_905	0.0013129	FALSE	0.00169079	FALSE	0.00153737	FALSE	0.00178617	FALSE
Otu1028	Treponema	sp._HMT_508	0	FALSE	0.00589578	FALSE	0.00427629	FALSE	0.00690249	FALSE
Otu1029	Bacteroidetes_[G-3]	Bacteroidetes_[G-3]_unclassified	0.00509526	FALSE	0.00737285	FALSE	0.00799651	FALSE	0.00698517	FALSE
Otu1040	Lachnospiraceae_[G-7]	[G-7]_bacterium_HMT_086	0.000715977	FALSE	0.00196742	FALSE	0.0013032	FALSE	0.00238032	FALSE
Otu1044	Megasphaera	sp._HMT_123	0.0003538	FALSE	0.00572287	FALSE	0.00221146	FALSE	0.00790564	FALSE
Otu1050	Oribacterium	sp._HMT_102	0.000273115	FALSE	0.0066829	FALSE	0.0109865	FALSE	0.00400767	FALSE
Otu1062	Prevotella	buccae	0.00358593	FALSE	0.0111225	FALSE	0.00891867	FALSE	0.0124924	FALSE
Otu1066	Pseudopropionibacterium	sp._HMT_194	0.00156779	FALSE	0.00138686	FALSE	0.000920542	FALSE	0.00167673	FALSE
Otu1068	Stomatobaculum	sp._HMT_373	0.000802852	FALSE	0.0038412	FALSE	0.00413963	FALSE	0.00365569	FALSE
Otu1086	Actinomyces	sp._HMT_448	0.000360712	FALSE	0.00163866	FALSE	0.00241559	FALSE	0.00115571	FALSE
Otu1093	Desulfovibrio	fairfieldensis	8.45178e-05	FALSE	0.00176804	FALSE	0.000306179	FALSE	0.00267676	FALSE
Otu1094	Aggregatibacter	actinomycetemcomitans	0.00191442	FALSE	0.00394877	FALSE	0.00150626	FALSE	0.00546708	FALSE
Otu1098	Peptoniphilaceae_[G-2]	[G-2]_bacterium_HMT_790	0.000507107	FALSE	0.00161271	FALSE	0.00409233	FALSE	7.13265e-05	FALSE
Otu1131	Olsenella	sp._HMT_807	0.000208605	FALSE	0.00254227	FALSE	0.00212243	FALSE	0.00280325	FALSE
Otu1132	Mycoplasma	fermentans	0.00779692	FALSE	0.000131954	FALSE	0	FALSE	0.000213979	FALSE
Otu1155	Treponema	pectinovorum	0.000104303	FALSE	0.00258501	FALSE	0.0031902	FALSE	0.00220881	FALSE
Otu1164	Peptostreptococcaceae_[XI][G-6]	[XI][G-6]_minutum	0.000388488	FALSE	0.0015746	FALSE	0.0010178	FALSE	0.00192072	FALSE
Otu1168	Neisseria	sp._HMT_499	0.000265114	FALSE	0.00181386	FALSE	0.00187283	FALSE	0.00177721	FALSE
Otu1189	Treponema	sp._HMT_271	0	FALSE	0.00169361	FALSE	0.00300167	FALSE	0.000880485	FALSE
Otu1258	Prevotella	bivia	0.000195547	FALSE	0.00162908	FALSE	0.000418284	FALSE	0.00238174	FALSE
Otu1261	Bacteroides	Bacteroides_unclassified	8.45178e-05	FALSE	0.00140221	FALSE	0.000417531	FALSE	0.00201431	FALSE
Otu1267	Alphaproteobacteria_unclassified	Alphaproteobacteria_unclassified	0.0014368	FALSE	0.000825922	FALSE	0.00145342	FALSE	0.000435857	FALSE
Otu1276	Selenomonas	sp._HMT_919	0.00229214	FALSE	0.00183654	FALSE	0.000287175	FALSE	0.00279966	FALSE
Otu1284	Peptoniphilaceae_[G-1]	[G-1]_bacterium_HMT_113	0.000132557	FALSE	0.00247547	FALSE	0.00103123	FALSE	0.00337324	FALSE
Otu1346	Slackia	exigua	0.000546566	FALSE	0.0013557	FALSE	0.00173068	FALSE	0.0011226	FALSE
Otu1350	Peptoniphilaceae_unclassified	Peptoniphilaceae_unclassified	0	FALSE	0.00144736	FALSE	0.00148643	FALSE	0.00142308	FALSE
Otu1358	Clostridiales_unclassified	Clostridiales_unclassified	0	FALSE	0.0017548	FALSE	0.00306416	FALSE	0.000940876	FALSE
Otu1363	Treponema	sp._HMT_490	0	FALSE	0.00143561	FALSE	0.00244177	FALSE	0.000810157	FALSE
Otu1408	Lactobacillus	vaginalis	0.00238603	FALSE	0.000946073	FALSE	0	FALSE	0.00153417	FALSE
Otu1421	Bergeyella	sp._HMT_900	0.00328498	FALSE	0.000610701	FALSE	0.00159313	FALSE	0	FALSE
Otu1433	Selenomonas	sp._HMT_133	0	FALSE	0.000891091	FALSE	0.000210839	FALSE	0.00131395	FALSE
Otu1451	Mycoplasma	lipophilum	0	FALSE	0.00104928	FALSE	0	FALSE	0.00170153	FALSE
Otu1467	Dialister	sp._HMT_119	0.00103427	FALSE	0.000468752	FALSE	0.000490517	FALSE	0.000455222	FALSE
Otu1497	Eggerthia	catenaformis	0.000458251	FALSE	0.00070814	FALSE	0.000916204	FALSE	0.000578803	FALSE
Otu1561	Lachnoanaerobaculum	sp._HMT_083	0.000574327	FALSE	0.000515321	FALSE	0.00053382	FALSE	0.000503822	FALSE
Otu1582	Prevotella	sp._HMT_313	0.00151826	FALSE	0.00246147	FALSE	0.000945737	FALSE	0.00340368	FALSE
Otu1597	Selenomonadaceae_unclassified	Selenomonadaceae_unclassified	0	FALSE	0.00105303	FALSE	0.00143587	FALSE	0.000815048	FALSE
Otu1639	Veillonellaceae_[G-1]	[G-1]_bacterium_HMT_145	0.000357633	FALSE	0.00154388	FALSE	0.000883987	FALSE	0.00195408	FALSE
Otu1645	Betaproteobacteria_unclassified	Betaproteobacteria_unclassified	0.00131428	FALSE	0.000523376	FALSE	0.000702189	FALSE	0.000412221	FALSE
Otu1663	Parvimonas	Parvimonas_unclassified	0.00124438	FALSE	0.000695024	FALSE	0	FALSE	0.00112707	FALSE
Otu1668	Erysipelotrichaceae_[G-1]	[G-1]_bacterium_HMT_904	0.000425878	FALSE	0.000532677	FALSE	0.000237029	FALSE	0.000716458	FALSE
Otu1775	Scardovia	inopinata	0.000602294	FALSE	0.000852419	FALSE	0.000723456	FALSE	0.000932585	FALSE
Otu1831	Veillonellaceae_[G-1]	[G-1]_bacterium_HMT_129	0.000194334	FALSE	0.000881527	FALSE	0.000693481	FALSE	0.000998421	FALSE
Otu1984	Firmicutes_unclassified	Firmicutes_unclassified	0.000670048	FALSE	0.000596405	FALSE	0.000384699	FALSE	0.000728006	FALSE
Otu2022	Capnocytophaga	sp._HMT_335	0.00116484	FALSE	0.000326203	FALSE	0	FALSE	0.000528979	FALSE

## Sheet: 0 vs 123 Diff Abundance
OTUs	baseMean	log2FoldChange	pvalue	padj	log_padj	threshold	Genus	Species
Otu0001	4129.05	-0.132313	0.648526	0.765181	0.116236	FALSE	Prevotella	melaninogenica
Otu0002	3651.96	0.820474	0.0436607	0.140103	0.853552	FALSE	Porphyromonas	pasteri
Otu0003	3545.84	0.000435464	0.998669	0.998669	0.00057855	FALSE	Streptococcus	oralis_subsp._dentisani_clade_058
Otu0004	2827.76	-0.670272	0.169599	0.341848	0.466167	FALSE	Prevotella	Prevotella_unclassified
Otu0005	2643.45	0.668626	0.0340059	0.122993	0.910118	FALSE	Haemophilus	parainfluenzae
Otu0006	2523.55	0.947841	0.0421042	0.139176	0.856435	FALSE	Fusobacterium	periodonticum
Otu0007	1860.9	0.378103	0.71257	0.806329	0.0934878	FALSE	Neisseria	perflava
Otu0008	1661.58	-0.062954	0.848074	0.914219	0.0389497	FALSE	Veillonella	Veillonella_unclassified
Otu0009	1309.37	-0.551338	0.199612	0.381419	0.418598	FALSE	Prevotella	pallens
Otu0010	1710.62	0.394045	0.525351	0.684851	0.164404	FALSE	Neisseria	Neisseria_unclassified
Otu0011	1231.1	0.243982	0.567752	0.7157	0.145269	FALSE	Saccharibacteria_(TM7)_[G-1]	(TM7)_[G-1]_bacterium_HMT_352
Otu0012	1107.4	0.464436	0.066704	0.178283	0.748891	FALSE	Streptococcus	Streptococcus_unclassified
Otu0013	1154.17	-0.039457	0.916547	0.950948	0.0218433	FALSE	Leptotrichia	Leptotrichia_unclassified
Otu0014	966.253	-0.652242	0.215522	0.400408	0.397498	FALSE	Streptococcus	salivarius
Otu0015	873.273	-0.0241125	0.942376	0.965138	0.0154107	FALSE	Rothia	mucilaginosa
Otu0016	922.264	-1.15308	0.0350469	0.123301	0.909032	FALSE	Veillonella	atypica
Otu0017	745.924	1.19038	0.000546367	0.0117469	1.93008	TRUE	Veillonella	parvula
Otu0018	748.71	1.37513	0.0166365	0.0787307	1.10386	FALSE	Alloprevotella	sp._HMT_473
Otu0019	793.224	-1.66625	0.00415875	0.0309507	1.50933	TRUE	Alloprevotella	sp._HMT_308
Otu0020	755.218	-0.505495	0.148107	0.314931	0.501784	FALSE	Granulicatella	adiacens
Otu0021	551.353	0.591961	0.151113	0.316493	0.499636	FALSE	Alloprevotella	tannerae
Otu0022	584.399	-1.04901	0.0603575	0.170897	0.767267	FALSE	Streptococcus	parasanguinis_clade_411
Otu0023	594.441	0.774923	0.302323	0.50649	0.295429	FALSE	Gemella	sanguinis
Otu0024	570.402	1.72591	0.000299404	0.00681584	2.16648	TRUE	Capnocytophaga	leadbetteri
Otu0025	504.35	0.158899	0.719463	0.80705	0.0930997	FALSE	Campylobacter	Campylobacter_unclassified
Otu0026	411.382	-0.49342	0.0667984	0.178283	0.748891	FALSE	Fusobacterium	Fusobacterium_unclassified
Otu0027	518.951	-0.538909	0.245483	0.435788	0.360725	FALSE	Prevotella	salivae
Otu0028	450.527	-1.56434	0.0161138	0.0787307	1.10386	FALSE	Prevotella	veroralis
Otu0029	461.178	1.67848	0.0397687	0.136199	0.865826	FALSE	Alloprevotella	sp._HMT_914
Otu0030	441.816	-1.12435	0.00718781	0.0465358	1.33221	TRUE	Atopobium	Atopobium_unclassified
Otu0032	363.415	-1.11149	0.0108512	0.0591466	1.22807	FALSE	Fusobacterium	nucleatum_subsp._vincentii
Otu0033	337.997	-0.899275	0.158284	0.324105	0.489314	FALSE	Prevotella	intermedia
Otu0034	368.282	0.60533	0.112478	0.260722	0.583822	FALSE	Saccharibacteria_(TM7)_[G-3]	(TM7)_[G-3]_bacterium_HMT_351
Otu0035	425.258	-0.517547	0.416193	0.594119	0.226127	FALSE	Neisseria	macacae
Otu0036	748.039	0.940417	0.0984458	0.235176	0.628607	FALSE	Prevotella	nanceiensis
Otu0037	284.796	0.726961	0.0460656	0.143769	0.842334	FALSE	Oribacterium	Oribacterium_unclassified
Otu0038	259.304	0.544794	0.628749	0.751006	0.124357	FALSE	Veillonella	rogosae
Otu0039	243.817	0.40537	0.41128	0.594119	0.226127	FALSE	Ruminococcaceae_[G-1]	[G-1]_bacterium_HMT_075
Otu0040	225.221	-0.43832	0.392394	0.581825	0.235207	FALSE	Porphyromonas	Porphyromonas_unclassified
Otu0041	325.976	-0.105427	0.81146	0.882121	0.0544717	FALSE	Actinomyces	graevenitzii
Otu0042	273.666	0.847775	0.284199	0.488823	0.310848	FALSE	Leptotrichia	sp._HMT_221
Otu0043	286.765	-0.520303	0.316334	0.524436	0.280307	FALSE	Leptotrichia	sp._HMT_215
Otu0044	234.777	1.019	0.0647388	0.176719	0.752717	FALSE	Saccharibacteria_(TM7)_[G-6]	(TM7)_[G-6]_bacterium_HMT_870
Otu0045	287.119	1.00325	0.00492897	0.034682	1.4599	TRUE	Campylobacter	rectus
Otu0046	286.266	-0.363423	0.513646	0.678433	0.168493	FALSE	Gemella	Gemella_unclassified
Otu0048	277.488	-2.45383	0.00694341	0.0463293	1.33414	TRUE	Porphyromonas	gingivalis
Otu0049	193.523	3.14107	0.0713087	0.185211	0.732333	FALSE	Prevotella	aurantiaca
Otu0050	141.508	-0.227788	0.859665	0.916421	0.0379047	FALSE	Leptotrichia	sp._HMT_218
Otu0051	243.231	4.06257	0.0169236	0.0789089	1.10287	FALSE	Neisseria	subflava
Otu0052	401.831	-0.237964	0.65862	0.772381	0.112168	FALSE	Porphyromonas	endodontalis
Otu0053	179.179	0.785817	0.099778	0.236896	0.625442	FALSE	Stomatobaculum	sp._HMT_097
Otu0054	93.5298	-4.10222	0.00258043	0.0243567	1.61338	TRUE	Sneathia	Sneathia_unclassified
Otu0055	224.451	0.842774	0.0979062	0.235176	0.628607	FALSE	Capnocytophaga	sputigena
Otu0057	161.359	2.39558	0.00849448	0.0491586	1.3084	TRUE	Prevotella	shahii
Otu0058	201.758	2.86477	0.00256467	0.0243567	1.61338	TRUE	Absconditabacteria_(SR1)_[G-1]	(SR1)_[G-1]_bacterium_HMT_875
Otu0059	169.792	0.695872	0.0577542	0.16756	0.77583	FALSE	Bergeyella	sp._HMT_322
Otu0060	205.487	-1.2195	0.0022951	0.0233738	1.63127	TRUE	Solobacterium	moorei
Otu0061	144.157	-0.308472	0.508284	0.675965	0.170076	FALSE	Oribacterium	asaccharolyticum
Otu0063	143.63	0.870946	0.16182	0.329601	0.482012	FALSE	Oribacterium	parvum
Otu0064	114.37	-1.16292	0.0826531	0.204306	0.689718	FALSE	Treponema	sp._HMT_237
Otu0065	360.257	-1.35023	0.00851066	0.0491586	1.3084	TRUE	Megasphaera	micronuciformis
Otu0066	114.149	0.803854	0.0424361	0.139176	0.856435	FALSE	Rothia	Rothia_unclassified
Otu0067	529.057	-0.299415	0.329344	0.542367	0.265707	FALSE	Actinomyces	sp._HMT_180
Otu0068	129.571	0.322077	0.505221	0.674209	0.171205	FALSE	Peptostreptococcus	stomatis
Otu0069	97.4753	-0.313875	0.533791	0.686302	0.163484	FALSE	Peptostreptococcaceae_[XI][G-1]	[XI][G-1]_sulci
Otu0070	107.322	-1.82803	0.00294712	0.0248614	1.60447	TRUE	Stomatobaculum	longum
Otu0072	147.701	0.853209	0.00473795	0.0340963	1.46729	TRUE	Catonella	morbi
Otu0073	100.866	-0.290137	0.529383	0.685189	0.16419	FALSE	Ruminococcaceae_[G-2]	[G-2]_bacterium_HMT_085
Otu0074	89.0619	0.272439	0.711428	0.806329	0.0934878	FALSE	Campylobacter	sp._HMT_044
Otu0075	120.971	0.217587	0.6688	0.776671	0.109763	FALSE	Selenomonas	sp._HMT_136
Otu0076	41.3876	0.895057	0.524725	0.684851	0.164404	FALSE	Bergeyella	sp._HMT_206
Otu0078	120.204	-0.658316	0.163508	0.331297	0.479783	FALSE	Aggregatibacter	Aggregatibacter_unclassified
Otu0079	95.6469	-0.533734	0.277281	0.483368	0.315722	FALSE	Leptotrichia	sp._HMT_225
Otu0080	132.783	-1.18519	0.00385842	0.0292786	1.53345	TRUE	Prevotella	nigrescens
Otu0084	67.4797	-1.16453	0.0417173	0.139176	0.856435	FALSE	Filifactor	alocis
Otu0085	200.118	1.43105	0.000671772	0.0121365	1.91591	TRUE	Capnocytophaga	Capnocytophaga_unclassified
Otu0086	78.583	0.0481319	0.938649	0.965138	0.0154107	FALSE	Butyrivibrio	sp._HMT_455
Otu0088	233.92	-1.16373	0.0438224	0.140103	0.853552	FALSE	Alloprevotella	rava
Otu0089	85.2986	0.837618	0.0267405	0.102461	0.989441	FALSE	Lachnoanaerobaculum	Lachnoanaerobaculum_unclassified
Otu0090	76.3509	1.58736	0.00838713	0.0491586	1.3084	TRUE	Absconditabacteria_(SR1)_[G-1]	(SR1)_[G-1]_bacterium_HMT_345
Otu0094	57.3992	-1.84488	0.0100559	0.0555948	1.25497	FALSE	Saccharibacteria_(TM7)_[G-5]	(TM7)_[G-5]_bacterium_HMT_356
Otu0098	115.697	0.40046	0.402557	0.588975	0.229903	FALSE	Treponema	Treponema_unclassified
Otu0099	68.1234	0.398361	0.490831	0.664166	0.177723	FALSE	Granulicatella	elegans
Otu0100	77.1511	0.779797	0.301137	0.50649	0.295429	FALSE	Aggregatibacter	sp._HMT_512
Otu0101	155.387	1.22866	0.0100036	0.0555948	1.25497	FALSE	Capnocytophaga	granulosa
Otu0102	72.6846	2.2284	0.00017708	0.00454814	2.34217	TRUE	Lachnospiraceae_[G-3]	[G-3]_bacterium_HMT_100
Otu0103	70.7461	0.16836	0.767271	0.843562	0.0738829	FALSE	Lachnoanaerobaculum	orale
Otu0105	90.6999	-1.10549	0.0081133	0.0491586	1.3084	TRUE	Saccharibacteria_(TM7)_[G-1]	Saccharibacteria_(TM7)_[G-1]_unclassified
Otu0106	193.419	0.773114	0.152113	0.316493	0.499636	FALSE	Haemophilus	Haemophilus_unclassified
Otu0107	142.995	0.143532	0.747086	0.828431	0.0817439	FALSE	Gemella	morbillorum
Otu0108	56.1675	-1.15037	0.0171697	0.0791032	1.10181	FALSE	Tannerella	forsythia
Otu0109	99.9381	-1.48884	0.0110741	0.0594084	1.22615	FALSE	Treponema	denticola
Otu0110	28.6127	0.516227	0.501224	0.67352	0.17165	FALSE	Lachnospiraceae_[G-2]	[G-2]_bacterium_HMT_096
Otu0113	60.0784	1.36373	0.0142987	0.0728103	1.13781	FALSE	Absconditabacteria_(SR1)_[G-1]	(SR1)_[G-1]_bacterium_HMT_874
Otu0114	52.9364	-2.41182	0.000739521	0.0124432	1.90507	TRUE	Mycoplasma	faucium
Otu0116	77.7255	-1.40443	0.0155027	0.0769173	1.11398	FALSE	Prevotella	denticola
Otu0117	40.3335	-0.42375	0.464833	0.640179	0.193699	FALSE	Haemophilus	sp._HMT_036
Otu0118	66.4326	0.342371	0.411007	0.594119	0.226127	FALSE	Bacteroidales_[G-2]	[G-2]_bacterium_HMT_274
Otu0119	59.3023	-0.64371	0.281518	0.486372	0.313031	FALSE	Abiotrophia	defectiva
Otu0120	38.7218	-2.65178	2.51364e-05	0.00194555	2.71096	TRUE	Leptotrichia	wadei
Otu0121	75.4811	0.148101	0.765823	0.843562	0.0738829	FALSE	Lautropia	mirabilis
Otu0123	47.9096	-0.592126	0.20882	0.392297	0.406385	FALSE	Leptotrichia	hongkongensis
Otu0124	62.1908	-1.15482	0.00305617	0.0251646	1.59921	TRUE	Saccharibacteria_(TM7)_[G-1]	(TM7)_[G-1]_bacterium_HMT_346
Otu0125	44.8963	-0.260354	0.474317	0.648625	0.188006	FALSE	Treponema	socranskii
Otu0126	38.9259	0.160169	0.689809	0.792154	0.10119	FALSE	Selenomonas	sputigena
Otu0127	72.5753	0.00965428	0.989734	0.994876	0.00223126	FALSE	Veillonella	sp._HMT_780
Otu0128	79.5291	-0.817871	0.134357	0.295433	0.529541	FALSE	Capnocytophaga	gingivalis
Otu0130	50.2993	0.862745	0.46482	0.640179	0.193699	FALSE	Tannerella	Tannerella_unclassified
Otu0131	55.8582	0.266874	0.582861	0.720661	0.142269	FALSE	Neisseria	elongata
Otu0132	45.2409	-0.667734	0.0776243	0.196755	0.706074	FALSE	Campylobacter	gracilis
Otu0136	60.6129	-0.607456	0.1813	0.357974	0.446148	FALSE	Tannerella	sp._HMT_286
Otu0137	87.8541	0.00818333	0.985986	0.993689	0.00274954	FALSE	Parvimonas	micra
Otu0139	50.3845	-1.71691	0.139313	0.301196	0.521151	FALSE	Prevotella	sp._HMT_304
Otu0140	77.9315	0.131472	0.724667	0.808202	0.09248	FALSE	Actinomyces	Actinomyces_unclassified
Otu0141	37.112	-0.759704	0.0566416	0.16733	0.776425	FALSE	Prevotella	sp._HMT_317
Otu0143	26.7598	-2.23686	0.00129316	0.0166817	1.77776	TRUE	Bacteroidetes_[G-5]	[G-5]_bacterium_HMT_511
Otu0145	39.4843	0.0217714	0.947681	0.965138	0.0154107	FALSE	Mogibacterium	vescum
Otu0146	38.6222	1.16958	0.0183363	0.080638	1.09346	FALSE	Rothia	aeria
Otu0149	38.2362	-1.96708	0.021949	0.0933435	1.02992	FALSE	Peptostreptococcaceae_[XI][G-5]	[XI][G-5]_saphenum
Otu0151	22.8215	-1.093	0.372103	0.56815	0.245537	FALSE	Gracilibacteria_(GN02)_[G-2]	(GN02)_[G-2]_bacterium_HMT_873
Otu0153	41.6055	-0.62509	0.371885	0.56815	0.245537	FALSE	Leptotrichia	sp._HMT_498
Otu0155	36.2632	-1.13759	0.136122	0.297623	0.526334	FALSE	Peptostreptococcaceae_[XI][G-6]	[XI][G-6]_nodatum
Otu0157	21.4455	-3.03076	0.0445289	0.140103	0.853552	FALSE	Prevotella	scopos
Otu0158	45.946	-1.69713	0.025782	0.0998971	1.00045	FALSE	Prevotella	pleuritidis
Otu0160	25.4975	-0.718039	0.0741534	0.191316	0.718249	FALSE	Dialister	invisus
Otu0162	41.7724	0.919691	0.413102	0.594119	0.226127	FALSE	Haemophilus	sputorum
Otu0164	8.11206	-0.176762	0.929067	0.96136	0.0171138	FALSE	Moraxella	sp._HMT_276
Otu0165	69.3782	-1.10153	0.275228	0.48196	0.316989	FALSE	Fusobacterium	sp._HMT_203
Otu0168	28.5639	0.82325	0.370551	0.56815	0.245537	FALSE	Leptotrichiaceae_unclassified	Leptotrichiaceae_unclassified
Otu0172	36.1709	-0.121988	0.737335	0.819967	0.0862036	FALSE	Selenomonas	Selenomonas_unclassified
Otu0174	124.98	0.337163	0.420881	0.596634	0.224292	FALSE	Prevotella	oris
Otu0178	6.91965	0.29879	0.788339	0.86427	0.0633505	FALSE	Fusobacterium	sp._HMT_248
Otu0181	21.2866	0.772588	0.0683356	0.179904	0.74496	FALSE	Cardiobacterium	hominis
Otu0182	28.4705	-2.16462	0.000188037	0.00454814	2.34217	TRUE	Leptotrichia	shahii
Otu0183	23.4176	0.11784	0.879025	0.929461	0.0317688	FALSE	Kingella	Kingella_unclassified
Otu0185	80.4894	-2.13927	0.0312159	0.115053	0.939103	FALSE	Treponema	sp._HMT_257
Otu0186	44.212	1.74913	0.0442085	0.140103	0.853552	FALSE	Treponema	sp._HMT_230
Otu0191	18.9405	0.0558555	0.901503	0.937854	0.0278649	FALSE	Kingella	oralis
Otu0193	49.5346	0.378824	0.610414	0.741512	0.129882	FALSE	Neisseria	oralis
Otu0194	60.4236	-0.0571508	0.947297	0.965138	0.0154107	FALSE	Porphyromonas	sp._HMT_930
Otu0197	20.8875	-1.77719	0.211474	0.395365	0.403002	FALSE	Treponema	sp._HMT_238
Otu0199	21.5384	1.19785	0.0418199	0.139176	0.856435	FALSE	Bergeyella	Bergeyella_unclassified
Otu0200	21.2131	-0.886853	0.203345	0.385757	0.413686	FALSE	Saccharibacteria_(TM7)_[G-1]	(TM7)_[G-1]_bacterium_HMT_349
Otu0202	17.0203	2.97681	0.0258132	0.0998971	1.00045	FALSE	Capnocytophaga	sp._HMT_332
Otu0204	18.1692	-0.982847	0.238436	0.427198	0.369371	FALSE	Treponema	lecithinolyticum
Otu0211	8.80949	2.05162	4.38317e-05	0.00212036	2.67359	TRUE	Campylobacter	concisus
Otu0212	4.15116	-0.837933	0.222284	0.405773	0.391717	FALSE	Selenomonas	sp._HMT_478
Otu0213	18.4594	-1.27974	0.0149768	0.0752729	1.12336	FALSE	Peptostreptococcaceae_[XI][G-9]	[XI][G-9]_brachy
Otu0214	8.89158	-3.13995	0.0018127	0.0206327	1.68544	TRUE	Kingella	sp._HMT_012
Otu0217	27.2152	0.837242	0.0609029	0.170897	0.767267	FALSE	Eikenella	corrodens
Otu0218	15.5983	-1.48237	0.00475762	0.0340963	1.46729	TRUE	Fretibacterium	fastidiosum
Otu0219	7.35619	-1.90543	0.195755	0.378787	0.421605	FALSE	Bacteroidetes_[G-5]	[G-5]_bacterium_HMT_505
Otu0220	6.04808	-2.80741	0.016682	0.0787307	1.10386	FALSE	Lactobacillus	gasseri
Otu0222	1.80169	-0.636834	0.708295	0.806206	0.0935539	FALSE	Lactobacillus	fermentum
Otu0224	12.703	-1.82259	0.0588491	0.168701	0.772883	FALSE	Treponema	sp._HMT_258
Otu0227	32.636	0.955307	0.0474598	0.146375	0.834534	FALSE	Leptotrichia	sp._HMT_392
Otu0228	15.7228	3.62997	0.00290793	0.0248614	1.60447	TRUE	Peptostreptococcaceae_[XI][G-5]	[XI][G-5]_bacterium_HMT_493
Otu0234	11.7918	-0.392126	0.332968	0.544091	0.264328	FALSE	Prevotella	maculosa
Otu0239	10.6501	-5.66435	8.81649e-05	0.00358642	2.44534	TRUE	Treponema	sp._HMT_927
Otu0241	1.46221	-3.30521	0.347207	0.552644	0.257554	FALSE	Corynebacterium	Corynebacterium_unclassified
Otu0244	21.1725	3.50292	0.00011326	0.00358642	2.44534	TRUE	Peptostreptococcaceae_[XI][G-7]	Peptostreptococcaceae_[XI][G-7]_unclassified
Otu0246	30.1932	-8.97623	4.44279e-07	0.000171936	3.76463	TRUE	Veillonella	sp._HMT_917
Otu0247	4.59292	-2.07654	0.0828839	0.204306	0.689718	FALSE	Prevotella	multisaccharivorax
Otu0249	14.4391	-1.54159	0.000120474	0.00358642	2.44534	TRUE	Dialister	pneumosintes
Otu0250	11.989	1.70495	0.0276343	0.104848	0.979441	FALSE	Peptococcus	Peptococcus_unclassified
Otu0251	11.587	-1.19233	0.0174411	0.0793577	1.10041	FALSE	Capnocytophaga	sp._HMT_336
Otu0253	14.6738	0.045377	0.946649	0.965138	0.0154107	FALSE	Alloprevotella	sp._HMT_912
Otu0255	10.6411	-1.72467	0.151533	0.316493	0.499636	FALSE	Leptotrichia	sp._HMT_463
Otu0259	10.2345	-2.97169	0.0492531	0.146674	0.833646	FALSE	Saccharibacteria_(TM7)_[G-1]	(TM7)_[G-1]_bacterium_HMT_348
Otu0261	26.7737	0.190038	0.762862	0.843508	0.073911	FALSE	Neisseriaceae_unclassified	Neisseriaceae_unclassified
Otu0264	28.8166	-1.38888	0.0112062	0.0594084	1.22615	FALSE	Fretibacterium	Fretibacterium_unclassified
Otu0265	4.71831	-0.521442	0.708082	0.806206	0.0935539	FALSE	Pasteurellaceae_unclassified	Pasteurellaceae_unclassified
Otu0266	4.07393	-4.07536	0.0476569	0.146375	0.834534	FALSE	Atopobium	parvulum
Otu0269	3.32517	-4.49121	0.0024377	0.0241895	1.61637	TRUE	Atopobium	sp._HMT_416
Otu0272	10.8996	-1.94691	0.00721485	0.0465358	1.33221	TRUE	Prevotella	dentalis
Otu0274	10.3162	0.147434	0.895204	0.933811	0.0297411	FALSE	Leptotrichia	hofstadii
Otu0276	6.97912	0.430442	0.670305	0.776671	0.109763	FALSE	Actinomyces	sp._HMT_169
Otu0278	6.05204	-5.35329	0.0084271	0.0491586	1.3084	TRUE	Mollicutes_[G-1]	[G-1]_bacterium_HMT_504
Otu0279	69.1571	0.496486	0.417555	0.594119	0.226127	FALSE	Porphyromonas	catoniae
Otu0280	69.6976	0.415009	0.61122	0.741512	0.129882	FALSE	Prevotella	sp._HMT_443
Otu0281	21.2651	0.293772	0.701359	0.803035	0.0952656	FALSE	Prevotella	sp._HMT_396
Otu0284	16.1797	-1.87158	0.00199548	0.0208717	1.68044	TRUE	Streptococcus	anginosus
Otu0289	5.45669	-2.02639	0.0434559	0.140103	0.853552	FALSE	Treponema	sp._HMT_270
Otu0290	8.9529	-1.79827	0.034953	0.123301	0.909032	FALSE	Saccharibacteria_(TM7)_[G-2]	(TM7)_[G-2]_bacterium_HMT_350
Otu0297	22.7788	0.936251	0.117598	0.270896	0.567197	FALSE	Bacteria_unclassified	Bacteria_unclassified
Otu0301	12.1376	-3.27084	0.00194746	0.0208717	1.68044	TRUE	Porphyromonas	uenonis
Otu0302	19.6808	-1.03984	0.354509	0.559979	0.251828	FALSE	Aggregatibacter	aphrophilus
Otu0303	4.23819	-2.98961	0.0918589	0.223581	0.650565	FALSE	Bifidobacterium	longum
Otu0304	2.27147	-2.76797	0.174681	0.348461	0.457846	FALSE	Lactobacillus	salivarius
Otu0307	8.15605	-2.9564	2.65576e-06	0.000513889	3.28913	TRUE	Bacteroidaceae_[G-1]	[G-1]_bacterium_HMT_272
Otu0308	13.6586	1.70664	0.0393027	0.135805	0.867085	FALSE	Gracilibacteria_(GN02)_[G-1]	(GN02)_[G-1]_bacterium_HMT_872
Otu0311	8.5262	-2.17474	0.0193512	0.0832102	1.07982	FALSE	Streptococcus	mutans
Otu0313	4.16022	-3.80034	0.000625996	0.012113	1.91675	TRUE	Mitsuokella	sp._HMT_521
Otu0317	22.0541	-2.5037	0.00690753	0.0463293	1.33414	TRUE	Prevotella	sp._HMT_309
Otu0319	6.63718	0.0683573	0.957783	0.970319	0.0130853	FALSE	Prevotella	sp._HMT_942
Otu0323	16.4065	-2.0665	0.0640264	0.176719	0.752717	FALSE	Saccharibacteria_(TM7)_[G-1]	(TM7)_[G-1]_bacterium_HMT_952
Otu0324	13.9857	-1.47109	0.00290136	0.0248614	1.60447	TRUE	Prevotella	baroniae
Otu0326	3.06641	-2.35262	0.00124228	0.016578	1.78047	TRUE	Pseudoramibacter	alactolyticus
Otu0328	2.51069	-2.47083	0.00746478	0.0473585	1.3246	TRUE	Alloscardovia	omnicolens
Otu0332	6.04933	-3.77815	0.0378024	0.131798	0.880093	FALSE	Moraxella	Moraxella_unclassified
Otu0336	32.7831	-0.257493	0.457302	0.636604	0.196131	FALSE	Corynebacterium	matruchotii
Otu0338	15.9483	-0.62832	0.191415	0.374023	0.427102	FALSE	Capnocytophaga	sp._HMT_326
Otu0344	9.21498	-0.359873	0.593326	0.731265	0.135925	FALSE	Selenomonas	sp._HMT_481
Otu0353	19.5924	-0.904984	0.241529	0.430746	0.365779	FALSE	Bacteroidetes_[G-3]	[G-3]_bacterium_HMT_365
Otu0354	7.69188	2.12763	0.0690545	0.180568	0.743359	FALSE	Saccharibacteria_(TM7)_[G-4]	(TM7)_[G-4]_bacterium_HMT_355
Otu0358	19.1125	1.19463	0.0626556	0.174444	0.758344	FALSE	Lachnospiraceae_[G-8]	[G-8]_bacterium_HMT_500
Otu0359	4.94097	-3.80221	0.00178623	0.0206327	1.68544	TRUE	Lactobacillus	Lactobacillus_unclassified
Otu0361	47.5003	-1.03809	0.0116763	0.0602497	1.22004	FALSE	Actinomyces	lingnae_[Not_Validly_Published]
Otu0362	7.41824	-1.23227	0.0176351	0.0793577	1.10041	FALSE	Mogibacterium	timidum
Otu0364	18.8953	-0.581886	0.200073	0.381419	0.418598	FALSE	Selenomonas	noxia
Otu0367	5.44658	-1.61284	0.000815548	0.0126247	1.89878	TRUE	Oribacterium	sp._HMT_078
Otu0369	7.09732	-0.833876	0.294511	0.500352	0.300724	FALSE	Catonella	sp._HMT_451
Otu0373	3.14055	-1.8033	0.417572	0.594119	0.226127	FALSE	Bacteroidetes_[G-5]	[G-5]_bacterium_HMT_507
Otu0375	5.37569	-3.27238	0.030517	0.113559	0.94478	FALSE	Bacteroidetes_[G-3]	[G-3]_bacterium_HMT_503
Otu0382	7.01873	-2.34684	3.13811e-05	0.00202408	2.69377	TRUE	Streptococcus	constellatus
Otu0383	24.9866	1.69094	0.0324524	0.118482	0.926348	FALSE	Haemophilus	sp._HMT_908
Otu0399	12.3554	0.0811264	0.886786	0.933811	0.0297411	FALSE	Saccharibacteria_(TM7)_[G-1]	(TM7)_[G-1]_bacterium_HMT_347
Otu0403	28.7589	-0.392597	0.464555	0.640179	0.193699	FALSE	Prevotella	oulorum
Otu0404	14.2356	0.679916	0.129636	0.288327	0.540114	FALSE	Corynebacterium	durum
Otu0408	8.74164	-5.71138	0.000165234	0.00454814	2.34217	TRUE	Treponema	sp._HMT_262
Otu0410	17.1265	0.703413	0.381449	0.5744	0.240785	FALSE	Prevotella	sp._HMT_475
Otu0417	7.46774	-1.73616	0.00322372	0.0259913	1.58517	TRUE	Anaeroglobus	geminatus
Otu0420	32.9518	-0.769941	0.397722	0.58524	0.232666	FALSE	Prevotella	sp._HMT_305
Otu0421	0.90526	-2.00809	0.446878	0.626601	0.203009	FALSE	Streptococcus	sobrinus
Otu0422	3.83566	-0.743611	0.522737	0.684851	0.164404	FALSE	Treponema	sp._HMT_951
Otu0426	5.70813	-0.598017	0.622595	0.749142	0.125436	FALSE	Capnocytophaga	sp._HMT_863
Otu0439	10.7483	1.29571	0.372895	0.56815	0.245537	FALSE	Simonsiella	muelleri
Otu0442	5.28478	0.737116	0.558345	0.709626	0.14897	FALSE	Absconditabacteria_(SR1)_[G-1]	Absconditabacteria_(SR1)_[G-1]_unclassified
Otu0445	3.14862	-2.53104	0.00189472	0.0208717	1.68044	TRUE	Selenomonas	flueggei
Otu0446	6.88584	-0.50046	0.531679	0.685866	0.16376	FALSE	Peptostreptococcaceae_[XI][G-7]	[XI][G-7]_bacterium_HMT_081
Otu0448	4.11258	-0.408892	0.556057	0.709626	0.14897	FALSE	Prevotella	oralis
Otu0450	9.97147	-0.800222	0.112508	0.260722	0.583822	FALSE	Cardiobacterium	valvarum
Otu0451	5.00012	-0.692109	0.347574	0.552644	0.257554	FALSE	Bulleidia	extructa
Otu0452	4.97762	-0.494973	0.347822	0.552644	0.257554	FALSE	Prevotella	micans
Otu0455	4.40249	-2.4597	0.00803902	0.0491586	1.3084	TRUE	Johnsonella	sp._HMT_166
Otu0456	2.9272	-1.73249	0.12592	0.281965	0.549804	FALSE	Mobiluncus	mulieris
Otu0458	6.92258	0.254484	0.688183	0.792154	0.10119	FALSE	Mycoplasma	salivarium
Otu0462	5.74178	-1.6231	0.00359563	0.0283981	1.54671	TRUE	Bacteroidetes_[G-3]	[G-3]_bacterium_HMT_280
Otu0463	7.11466	0.0379336	0.934677	0.964586	0.0156589	FALSE	Prevotella	sp._HMT_315
Otu0464	16.6511	-0.9185	0.0886492	0.217135	0.663271	FALSE	Treponema	maltophilum
Otu0469	2.46854	0.309838	0.795051	0.867314	0.0618239	FALSE	Alloprevotella	Alloprevotella_unclassified
Otu0474	3.59731	-2.57805	0.000809785	0.0126247	1.89878	TRUE	Veillonellaceae_[G-1]	[G-1]_bacterium_HMT_155
Otu0482	4.17076	-1.53757	0.00615164	0.0425122	1.37149	TRUE	Peptostreptococcaceae_[XI][G-4]	[XI][G-4]_bacterium_HMT_369
Otu0487	1.43592	-0.512636	0.853103	0.914546	0.0387946	FALSE	Bacteroidetes_[G-6]	[G-6]_bacterium_HMT_516
Otu0489	3.12494	-3.03888	0.00120647	0.016578	1.78047	TRUE	Scardovia	wiggsiae
Otu0494	7.73035	0.103137	0.85196	0.914546	0.0387946	FALSE	Peptostreptococcaceae_[XI][G-7]	[XI][G-7]_yurii_subspp._yurii_&_margaretiae
Otu0497	14.1997	0.695577	0.270058	0.475056	0.323255	FALSE	Bergeyella	sp._HMT_931
Otu0501	20.8286	0.717426	0.124149	0.281965	0.549804	FALSE	Prevotella	sp._HMT_472
Otu0504	33.7537	-2.51295	0.00376204	0.0291182	1.53584	TRUE	Prevotella	sp._HMT_526
Otu0512	6.91742	-1.33814	0.156263	0.321669	0.492591	FALSE	Atopobium	rimae
Otu0518	9.29347	-0.294031	0.795598	0.867314	0.0618239	FALSE	Treponema	amylovorum
Otu0525	8.4124	-1.23574	0.048473	0.146674	0.833646	FALSE	Shuttleworthia	satelles
Otu0526	5.27029	-2.50091	1.55088e-05	0.00150048	2.82377	TRUE	Veillonella	dispar
Otu0527	1.42245	-3.26705	0.317101	0.524436	0.280307	FALSE	Treponema	sp._HMT_263
Otu0529	0.542331	2.03486	0.348437	0.552644	0.257554	FALSE	Fusobacterium	necrophorum
Otu0531	6.50926	-0.403049	0.637234	0.756151	0.121391	FALSE	Leptotrichia	sp._HMT_212
Otu0537	5.30189	-4.63689	0.000590124	0.0120199	1.9201	TRUE	Lactobacillus	ultunensis
Otu0538	3.70858	0.371321	0.638919	0.756151	0.121391	FALSE	Streptococcus	intermedius
Otu0541	3.17334	-1.41543	0.0245016	0.0988197	1.00516	FALSE	Peptostreptococcaceae_[XI][G-1]	[XI][G-1]_infirmum
Otu0544	3.03883	-1.50516	0.0490373	0.146674	0.833646	FALSE	Desulfobulbus	sp._HMT_041
Otu0551	6.97089	-1.52413	0.0255744	0.0998971	1.00045	FALSE	Clostridiales_[F-1][G-1]	[F-1][G-1]_bacterium_HMT_093
Otu0553	2.31944	-2.24595	0.0678842	0.179904	0.74496	FALSE	Ottowia	sp._HMT_894
Otu0559	3.85888	0.417538	0.543707	0.696737	0.156931	FALSE	Leptotrichia	goodfellowii
Otu0567	2.96467	-1.31893	0.0979776	0.235176	0.628607	FALSE	Butyrivibrio	sp._HMT_080
Otu0570	3.80338	-1.71944	0.0245134	0.0988197	1.00516	FALSE	Selenomonas	artemidis
Otu0577	5.04057	-1.52784	0.119216	0.272998	0.56384	FALSE	Neisseria	bacilliformis
Otu0578	0.517987	-1.02212	0.473616	0.648625	0.188006	FALSE	Haemophilus	influenzae
Otu0580	4.29797	-0.329269	0.578423	0.719774	0.142804	FALSE	Leptotrichia	sp._HMT_417
Otu0583	5.71937	0.0433919	0.966014	0.976103	0.0105045	FALSE	Aggregatibacter	sp._HMT_898
Otu0586	9.64163	-3.23871	0.000119569	0.00358642	2.44534	TRUE	Selenomonas	dianae
Otu0593	3.27546	-1.51195	0.229022	0.414167	0.382825	FALSE	Gracilibacteria_(GN02)_[G-1]	(GN02)_[G-1]_bacterium_HMT_871
Otu0601	1.7893	-1.4106	0.125548	0.281965	0.549804	FALSE	Lachnoanaerobaculum	saburreum
Otu0604	4.10919	-1.07065	0.170944	0.342774	0.464992	FALSE	Prevotella	marshii
Otu0608	4.70289	0.737369	0.108719	0.254996	0.593466	FALSE	Peptostreptococcaceae_[XI][G-2]	[XI][G-2]_bacterium_HMT_091
Otu0611	3.65722	-4.11719	3.94961e-05	0.00212036	2.67359	TRUE	Bifidobacterium	dentium
Otu0614	2.53854	0.566098	0.621609	0.749142	0.125436	FALSE	Saccharibacteria_(TM7)_[G-1]	(TM7)_[G-1]_bacterium_HMT_488
Otu0617	4.11614	4.16958	8.59657e-06	0.00110896	2.95509	TRUE	Lachnospiraceae_[G-2]	[G-2]_bacterium_HMT_088
Otu0620	1.40171	-1.987	0.0029103	0.0248614	1.60447	TRUE	Anaerolineae_[G-1]	[G-1]_bacterium_HMT_439
Otu0621	0.848355	-0.186341	0.878108	0.929461	0.0317688	FALSE	Prevotella	sp._HMT_515
Otu0641	1.83869	1.104	0.37758	0.573033	0.24182	FALSE	Prevotella	sp._HMT_376
Otu0649	6.44689	0.05801	0.895142	0.933811	0.0297411	FALSE	Prevotella	saccharolytica
Otu0650	0.914152	-2.64565	0.228644	0.414167	0.382825	FALSE	Prevotella	fusca
Otu0653	2.91152	1.2157	0.192327	0.374023	0.427102	FALSE	Mycoplasma	orale
Otu0659	2.20397	1.61753	0.0580181	0.16756	0.77583	FALSE	Saccharibacteria_(TM7)_[G-1]	(TM7)_[G-1]_bacterium_HMT_869
Otu0665	1.44661	-2.75315	0.0492704	0.146674	0.833646	FALSE	Mitsuokella	sp._HMT_131
Otu0666	5.9397	0.985937	0.154479	0.319697	0.495262	FALSE	Leptotrichia	sp._HMT_219
Otu0670	2.35073	-3.64081	0.102861	0.242726	0.614884	FALSE	Treponema	sp._HMT_242
Otu0673	1.81645	0.285313	0.662018	0.774021	0.111247	FALSE	Peptidiphaga	sp._HMT_183
Otu0674	1.08547	0.121762	0.894395	0.933811	0.0297411	FALSE	Saccharibacteria_(TM7)_[G-8]	(TM7)_[G-8]_bacterium_HMT_955
Otu0676	0.422076	-1.52345	0.623317	0.749142	0.125436	FALSE	Peptostreptococcaceae_[XI][G-6]	Peptostreptococcaceae_[XI][G-6]_unclassified
Otu0679	1.26559	-2.17706	0.138548	0.301196	0.521151	FALSE	Kingella	sp._HMT_459
Otu0687	2.24242	1.37687	0.0648426	0.176719	0.752717	FALSE	Bacteroidetes_[F-1]_unclassified	Bacteroidetes_[F-1]_unclassified
Otu0688	1.26215	1.41557	0.386975	0.575998	0.239579	FALSE	Treponema	sp._HMT_235
Otu0689	12.1523	-0.498499	0.379591	0.573835	0.241213	FALSE	Prevotella	sp._HMT_300
Otu0690	1.46197	-2.81074	0.0029551	0.0248614	1.60447	TRUE	Treponema	sp._HMT_268
Otu0702	3.12039	-1.2476	0.295138	0.500352	0.300724	FALSE	Lachnospiraceae_[XIV]_unclassified	Lachnospiraceae_[XIV]_unclassified
Otu0712	2.30005	-3.7775	0.00143815	0.0173926	1.75964	TRUE	Dialister	micraerophilus
Otu0715	1.08666	-2.69063	0.309313	0.515966	0.287379	FALSE	Haemophilus	pittmaniae
Otu0731	3.80542	-3.05475	0.0115705	0.0602497	1.22004	FALSE	Atopobium	sp._HMT_199
Otu0732	0.443915	-1.68939	0.416299	0.594119	0.226127	FALSE	Bacteroidetes_[G-3]	[G-3]_bacterium_HMT_436
Otu0734	1.9373	-0.232342	0.718843	0.80705	0.0930997	FALSE	Leptotrichia	sp._HMT_223
Otu0742	1.55696	-0.697349	0.403303	0.588975	0.229903	FALSE	Prevotella	sp._HMT_301
Otu0748	3.89714	-0.26117	0.652841	0.767931	0.114678	FALSE	Tannerella	sp._HMT_808
Otu0758	0.910117	-0.797977	0.722693	0.808202	0.09248	FALSE	Gardnerella	vaginalis
Otu0763	2.04048	-3.60381	0.080085	0.199954	0.69907	FALSE	Proteobacteria_unclassified	Proteobacteria_unclassified
Otu0767	0.913815	1.71233	0.206889	0.390567	0.408305	FALSE	Parascardovia	denticolens
Otu0772	1.15389	-2.58348	0.05791	0.16756	0.77583	FALSE	Capnocytophaga	sp._HMT_412
Otu0776	1.58487	-2.31974	0.000689928	0.0121365	1.91591	TRUE	Actinomyces	sp._HMT_178
Otu0779	1.57472	-2.9068	0.000906565	0.0132629	1.87736	TRUE	Veillonellaceae_[G-1]	Veillonellaceae_[G-1]_unclassified
Otu0786	1.37374	-1.43206	0.144273	0.310186	0.508377	FALSE	Bacteroidetes_unclassified	Bacteroidetes_unclassified
Otu0790	0.756818	-2.00391	0.0609399	0.170897	0.767267	FALSE	Propionibacterium	acidifaciens
Otu0793	2.02438	-2.44167	0.0774513	0.196755	0.706074	FALSE	Lachnospiraceae_[G-2]	Lachnospiraceae_[G-2]_unclassified
Otu0796	2.55687	0.912087	0.130715	0.289067	0.539002	FALSE	Capnocytophaga	sp._HMT_338
Otu0798	2.15422	0.810188	0.566037	0.7157	0.145269	FALSE	Capnocytophaga	sp._HMT_878
Otu0805	1.4844	-2.62181	0.0179058	0.0796501	1.09881	FALSE	Mollicutes_[G-2]	[G-2]_bacterium_HMT_906
Otu0807	2.55306	0.863554	0.525965	0.684851	0.164404	FALSE	Haemophilus	paraphrohaemolyticus
Otu0813	1.31748	-1.57125	0.0300451	0.112888	0.947353	FALSE	Treponema	parvum
Otu0815	0.773131	-2.40876	0.449474	0.627965	0.202065	FALSE	Treponema	sp._HMT_249
Otu0832	1.12368	0.413203	0.571342	0.717887	0.143944	FALSE	Peptidiphaga	gingivicola
Otu0834	1.86476	-3.66061	0.0424211	0.139176	0.856435	FALSE	Treponema	sp._HMT_239
Otu0841	4.39046	-0.424424	0.396056	0.585014	0.232834	FALSE	Actinomyces	naeslundii
Otu0844	2.03941	-0.590116	0.334442	0.544091	0.264328	FALSE	Pseudopropionibacterium	propionicum
Otu0849	0.584083	2.4676	0.216241	0.400408	0.397498	FALSE	Lactococcus	lactis
Otu0862	1.20013	0.00187768	0.998074	0.998669	0.00057855	FALSE	Staphylococcus	capitis
Otu0865	1.00711	-0.565089	0.603059	0.737704	0.132118	FALSE	Leptotrichia	sp._HMT_847
Otu0866	1.40251	1.40745	0.0238723	0.0983237	1.00734	FALSE	Actinomyces	massiliensis
Otu0869	0.786801	-0.86029	0.626651	0.750817	0.124466	FALSE	Treponema	sp._HMT_226
Otu0875	1.67294	0.135823	0.893857	0.933811	0.0297411	FALSE	Campylobacter	curvus
Otu0876	1.18707	-2.27156	0.0348611	0.123301	0.909032	FALSE	Cryptobacterium	curtum
Otu0877	1.35143	0.446212	0.575123	0.717976	0.14389	FALSE	Johnsonella	ignava
Otu0888	2.73996	-0.150591	0.831855	0.901759	0.0449095	FALSE	Peptococcus	sp._HMT_167
Otu0898	0.685593	-2.0657	0.232884	0.419191	0.377588	FALSE	Lactobacillus	oris
Otu0906	0.746609	-1.78498	0.336015	0.544091	0.264328	FALSE	Treponema	sp._HMT_254
Otu0912	1.93804	-1.20746	0.188724	0.370742	0.430928	FALSE	Tannerella	sp._HMT_916
Otu0916	0.980225	-2.31331	0.00092532	0.0132629	1.87736	TRUE	Olsenella	uli
Otu0918	1.12865	-1.21946	0.36973	0.56815	0.245537	FALSE	Capnocytophaga	haemolytica
Otu0927	1.395	1.60193	0.280135	0.486154	0.313226	FALSE	Neisseria	sp._HMT_020
Otu0939	2.65452	-2.0513	0.0232274	0.0977065	1.01008	FALSE	Bergeyella	sp._HMT_907
Otu0950	1.19616	-1.30774	0.438944	0.619968	0.207631	FALSE	Treponema	sp._HMT_256
Otu0964	0.331646	-0.966311	0.604269	0.737704	0.132118	FALSE	Prevotella	enoeca
Otu0966	1.84142	-2.55516	0.0252796	0.0998971	1.00045	FALSE	Fretibacterium	sp._HMT_361
Otu0985	1.92888	-3.53229	0.000113058	0.00358642	2.44534	TRUE	Lachnospiraceae_[G-7]	[G-7]_bacterium_HMT_163
Otu0993	0.799594	-2.45468	0.339717	0.547794	0.261383	FALSE	Leptotrichia	sp._HMT_879
Otu0996	1.25	-0.183033	0.859846	0.916421	0.0379047	FALSE	Actinomyces	cardiffensis
Otu0999	1.58409	-1.47969	0.442623	0.622891	0.205588	FALSE	Bacteroidetes_[G-5]	Bacteroidetes_[G-5]_unclassified
Otu1001	2.37961	-0.748582	0.198968	0.381419	0.418598	FALSE	Veillonellaceae_[G-1]	[G-1]_bacterium_HMT_150
Otu1003	0.791782	-0.790537	0.601424	0.737704	0.132118	FALSE	Veillonellaceae_[G-1]	[G-1]_bacterium_HMT_135
Otu1006	0.451797	-0.483608	0.842164	0.910384	0.0407754	FALSE	Peptoniphilus	lacrimalis
Otu1013	0.741031	-1.43641	0.147623	0.314931	0.501784	FALSE	Prevotellaceae_unclassified	Prevotellaceae_unclassified
Otu1019	0.599728	-2.06731	0.511651	0.678113	0.168698	FALSE	Treponema	sp._HMT_227
Otu1023	0.792993	-1.20319	0.359968	0.563998	0.248723	FALSE	Helicobacter	pylori
Otu1024	0.38358	-1.5359	0.494813	0.667222	0.17573	FALSE	Selenomonas	sp._HMT_388
Otu1026	0.749195	-0.27923	0.714762	0.806451	0.0934218	FALSE	Erysipelotrichaceae_[G-1]	[G-1]_bacterium_HMT_905
Otu1028	1.4491	-3.29084	0.150225	0.316493	0.499636	FALSE	Treponema	sp._HMT_508
Otu1029	3.40568	-0.766802	0.573866	0.717976	0.14389	FALSE	Bacteroidetes_[G-3]	Bacteroidetes_[G-3]_unclassified
Otu1040	0.709474	-1.11352	0.177462	0.352195	0.453217	FALSE	Lachnospiraceae_[G-7]	[G-7]_bacterium_HMT_086
Otu1044	2.06288	-3.26727	0.0166705	0.0787307	1.10386	FALSE	Megasphaera	sp._HMT_123
Otu1050	1.91644	-3.18568	0.00137295	0.0171397	1.766	TRUE	Oribacterium	sp._HMT_102
Otu1062	4.2394	-1.47243	0.018763	0.0815876	1.08838	FALSE	Prevotella	buccae
Otu1066	0.737911	0.670936	0.559266	0.709626	0.14897	FALSE	Pseudopropionibacterium	sp._HMT_194
Otu1068	1.33668	-1.68342	0.0797465	0.199954	0.69907	FALSE	Stomatobaculum	sp._HMT_373
Otu1086	0.509449	-1.21621	0.296074	0.500352	0.300724	FALSE	Actinomyces	sp._HMT_448
Otu1094	1.39716	-3.23766	0.0654806	0.17721	0.751513	FALSE	Aggregatibacter	actinomycetemcomitans
Otu1098	0.329355	-0.180181	0.955291	0.970319	0.0130853	FALSE	Peptoniphilaceae_[G-2]	[G-2]_bacterium_HMT_790
Otu1131	0.835693	-2.1709	0.00909958	0.0517873	1.28578	FALSE	Olsenella	sp._HMT_807
Otu1132	0.584688	3.55805	0.218927	0.40154	0.396272	FALSE	Mycoplasma	fermentans
Otu1155	0.814625	-2.32084	0.0238822	0.0983237	1.00734	FALSE	Treponema	pectinovorum
Otu1164	0.620866	-1.26123	0.126047	0.281965	0.549804	FALSE	Peptostreptococcaceae_[XI][G-6]	[XI][G-6]_minutum
Otu1168	0.687952	-1.85179	0.383416	0.575124	0.240238	FALSE	Neisseria	sp._HMT_499
Otu1189	0.32354	-1.29646	0.635818	0.756151	0.121391	FALSE	Treponema	sp._HMT_271
Otu1258	0.662319	-1.8064	0.481088	0.655567	0.183383	FALSE	Prevotella	bivia
Otu1261	0.394179	-1.38504	0.362988	0.566436	0.246849	FALSE	Bacteroides	Bacteroides_unclassified
Otu1284	0.828828	-2.31787	0.0777869	0.196755	0.706074	FALSE	Peptoniphilaceae_[G-1]	[G-1]_bacterium_HMT_113
Otu1346	0.487138	-0.732752	0.369932	0.56815	0.245537	FALSE	Slackia	exigua
Otu1350	0.441628	-1.68625	0.335842	0.544091	0.264328	FALSE	Peptoniphilaceae_unclassified	Peptoniphilaceae_unclassified
Otu1358	0.527041	-1.91044	0.359894	0.563998	0.248723	FALSE	Clostridiales_unclassified	Clostridiales_unclassified
Otu1363	0.538928	-1.93579	0.487097	0.661427	0.179518	FALSE	Treponema	sp._HMT_490
Otu1408	0.336746	-1.14717	0.66986	0.776671	0.109763	FALSE	Lactobacillus	vaginalis
Otu1421	0.645095	2.12307	0.292049	0.500101	0.300942	FALSE	Bergeyella	sp._HMT_900
Otu1433	0.339754	-1.34951	0.581156	0.720661	0.142269	FALSE	Selenomonas	sp._HMT_133
Otu1451	0.337526	-1.41168	0.688539	0.792154	0.10119	FALSE	Mycoplasma	lipophilum
Otu1582	1.27719	-0.695046	0.503376	0.674071	0.171294	FALSE	Prevotella	sp._HMT_313
Otu1597	0.344807	-1.40928	0.527353	0.684851	0.164404	FALSE	Selenomonadaceae_unclassified	Selenomonadaceae_unclassified
Otu1639	0.53703	-1.15781	0.217807	0.401387	0.396437	FALSE	Veillonellaceae_[G-1]	[G-1]_bacterium_HMT_145
Otu1645	0.404637	1.42412	0.253142	0.447333	0.349369	FALSE	Betaproteobacteria_unclassified	Betaproteobacteria_unclassified
Otu1775	0.448682	-0.275678	0.861957	0.916421	0.0379047	FALSE	Scardovia	inopinata
Otu1831	0.410179	-0.978787	0.38684	0.575998	0.239579	FALSE	Veillonellaceae_[G-1]	[G-1]_bacterium_HMT_129

## Sheet: 0 vs 1 Diff Abundance
OTUs	baseMean	log2FoldChange	pvalue	padj	log_padj	threshold	Genus	Species
Otu0001	4129.05	-0.269453	0.422956	0.632728	0.198783	FALSE	Prevotella	melaninogenica
Otu0002	3651.96	0.45149	0.336612	0.583844	0.233703	FALSE	Porphyromonas	pasteri
Otu0003	3545.84	0.101178	0.739302	0.862354	0.0643144	FALSE	Streptococcus	oralis_subsp._dentisani_clade_058
Otu0004	2827.76	-0.576739	0.314157	0.576991	0.238831	FALSE	Prevotella	Prevotella_unclassified
Otu0005	2643.45	0.382049	0.292499	0.562196	0.250112	FALSE	Haemophilus	parainfluenzae
Otu0006	2523.55	0.60366	0.26283	0.532345	0.273806	FALSE	Fusobacterium	periodonticum
Otu0007	1860.9	0.0712992	0.952565	0.978952	0.00923874	FALSE	Neisseria	perflava
Otu0008	1661.58	-0.0858136	0.821595	0.905351	0.0431829	FALSE	Veillonella	Veillonella_unclassified
Otu0009	1309.37	-0.998391	0.0435271	0.228916	0.640324	FALSE	Prevotella	pallens
Otu0010	1710.62	0.481902	0.507956	0.705812	0.151311	FALSE	Neisseria	Neisseria_unclassified
Otu0011	1231.1	0.0918453	0.854514	0.918912	0.0367262	FALSE	Saccharibacteria_(TM7)_[G-1]	(TM7)_[G-1]_bacterium_HMT_352
Otu0012	1107.4	0.212784	0.466592	0.666384	0.176275	FALSE	Streptococcus	Streptococcus_unclassified
Otu0013	1154.17	-0.32802	0.453487	0.656574	0.182716	FALSE	Leptotrichia	Leptotrichia_unclassified
Otu0014	966.253	-0.42628	0.489858	0.693655	0.158857	FALSE	Streptococcus	salivarius
Otu0015	873.273	-0.109618	0.779295	0.882836	0.0541201	FALSE	Rothia	mucilaginosa
Otu0016	922.264	-1.21021	0.0596247	0.27651	0.55829	FALSE	Veillonella	atypica
Otu0017	745.924	0.683758	0.0747727	0.32053	0.494131	FALSE	Veillonella	parvula
Otu0018	748.71	1.35784	0.0429087	0.228916	0.640324	FALSE	Alloprevotella	sp._HMT_473
Otu0019	793.224	-1.45014	0.0334558	0.205552	0.687079	FALSE	Alloprevotella	sp._HMT_308
Otu0020	755.218	-0.399351	0.319161	0.580166	0.236448	FALSE	Granulicatella	adiacens
Otu0021	551.353	0.39748	0.397607	0.621905	0.206276	FALSE	Alloprevotella	tannerae
Otu0022	584.399	-0.749346	0.251766	0.520534	0.283551	FALSE	Streptococcus	parasanguinis_clade_411
Otu0023	594.441	0.0367166	0.96604	0.98733	0.00553768	FALSE	Gemella	sanguinis
Otu0024	570.402	1.74635	0.00130146	0.0310108	1.50849	TRUE	Capnocytophaga	leadbetteri
Otu0025	504.35	-0.260197	0.610389	0.75838	0.120113	FALSE	Campylobacter	Campylobacter_unclassified
Otu0026	471.478	0.445306	0.232829	0.502231	0.299097	FALSE	Fusobacterium	Fusobacterium_unclassified
Otu0027	518.951	-0.590151	0.279132	0.556763	0.25433	FALSE	Prevotella	salivae
Otu0028	450.527	-1.16669	0.124898	0.402037	0.395734	FALSE	Prevotella	veroralis
Otu0029	461.178	1.44083	0.130359	0.408627	0.388673	FALSE	Alloprevotella	sp._HMT_914
Otu0030	441.816	-0.773545	0.109374	0.386456	0.4129	FALSE	Atopobium	Atopobium_unclassified
Otu0032	363.415	-0.665396	0.187683	0.46113	0.336177	FALSE	Fusobacterium	nucleatum_subsp._vincentii
Otu0033	337.997	-0.435832	0.557957	0.73405	0.134274	FALSE	Prevotella	intermedia
Otu0034	368.282	0.43154	0.331816	0.583844	0.233703	FALSE	Saccharibacteria_(TM7)_[G-3]	(TM7)_[G-3]_bacterium_HMT_351
Otu0035	425.258	0.604619	0.405787	0.624676	0.204345	FALSE	Neisseria	macacae
Otu0036	748.039	0.943442	0.151925	0.43137	0.36515	FALSE	Prevotella	nanceiensis
Otu0037	284.796	0.159824	0.692516	0.831467	0.0801549	FALSE	Oribacterium	Oribacterium_unclassified
Otu0038	259.304	-0.332143	0.798152	0.894605	0.0483687	FALSE	Veillonella	rogosae
Otu0039	243.817	0.110231	0.846678	0.917021	0.0376206	FALSE	Ruminococcaceae_[G-1]	[G-1]_bacterium_HMT_075
Otu0040	225.221	-0.206811	0.728315	0.862354	0.0643144	FALSE	Porphyromonas	Porphyromonas_unclassified
Otu0041	325.976	-0.306615	0.550447	0.729523	0.136961	FALSE	Actinomyces	graevenitzii
Otu0042	273.666	0.260711	0.776748	0.882836	0.0541201	FALSE	Leptotrichia	sp._HMT_221
Otu0043	233.505	-0.51284	0.355997	0.595144	0.225378	FALSE	Leptotrichia	sp._HMT_215
Otu0044	234.777	1.12601	0.082608	0.331952	0.478925	FALSE	Saccharibacteria_(TM7)_[G-6]	(TM7)_[G-6]_bacterium_HMT_870
Otu0045	287.119	0.613122	0.134373	0.408627	0.388673	FALSE	Campylobacter	rectus
Otu0046	286.266	0.894658	0.15384	0.432333	0.364181	FALSE	Gemella	Gemella_unclassified
Otu0048	277.488	-1.38141	0.189568	0.462694	0.334706	FALSE	Porphyromonas	gingivalis
Otu0049	193.523	2.89574	0.132454	0.408627	0.388673	FALSE	Prevotella	aurantiaca
Otu0050	201.9	2.58364	0.0878718	0.333479	0.476931	FALSE	Leptotrichia	sp._HMT_218
Otu0051	231.16	6.16966	0.00164531	0.0310108	1.50849	TRUE	Neisseria	subflava
Otu0052	401.831	0.341224	0.583149	0.746029	0.127244	FALSE	Porphyromonas	endodontalis
Otu0053	179.179	0.281022	0.603126	0.753399	0.122975	FALSE	Stomatobaculum	sp._HMT_097
Otu0054	162.713	-3.3814	0.0358095	0.214279	0.66902	FALSE	Sneathia	Sneathia_unclassified
Otu0055	224.451	0.562252	0.345064	0.588593	0.230185	FALSE	Capnocytophaga	sputigena
Otu0057	161.359	1.4616	0.149129	0.428889	0.367655	FALSE	Prevotella	shahii
Otu0058	201.758	2.99248	0.00747513	0.0849693	1.07074	FALSE	Absconditabacteria_(SR1)_[G-1]	(SR1)_[G-1]_bacterium_HMT_875
Otu0059	169.792	0.195626	0.634092	0.784161	0.105595	FALSE	Bergeyella	sp._HMT_322
Otu0060	205.487	-0.87849	0.0522938	0.251961	0.598667	FALSE	Solobacterium	moorei
Otu0061	144.157	-0.506385	0.353649	0.595144	0.225378	FALSE	Oribacterium	asaccharolyticum
Otu0063	143.63	0.474452	0.503466	0.704853	0.151901	FALSE	Oribacterium	parvum
Otu0064	114.37	-0.080418	0.915574	0.956839	0.0191609	FALSE	Treponema	sp._HMT_237
Otu0065	360.257	-1.41893	0.0185066	0.147738	0.830508	FALSE	Megasphaera	micronuciformis
Otu0066	114.149	0.830645	0.0749433	0.32053	0.494131	FALSE	Rothia	Rothia_unclassified
Otu0067	529.057	-0.449087	0.209601	0.488244	0.311363	FALSE	Actinomyces	sp._HMT_180
Otu0068	129.571	0.499758	0.354903	0.595144	0.225378	FALSE	Peptostreptococcus	stomatis
Otu0069	97.4753	-0.479457	0.411182	0.626081	0.203369	FALSE	Peptostreptococcaceae_[XI][G-1]	[XI][G-1]_sulci
Otu0070	107.322	-1.64902	0.0222038	0.155427	0.808475	FALSE	Stomatobaculum	longum
Otu0072	147.701	0.414502	0.220822	0.495408	0.305037	FALSE	Catonella	morbi
Otu0073	100.866	-0.204555	0.706151	0.842385	0.0744891	FALSE	Ruminococcaceae_[G-2]	[G-2]_bacterium_HMT_085
Otu0074	89.0619	0.0103406	0.990203	0.99557	0.00192824	FALSE	Campylobacter	sp._HMT_044
Otu0075	120.971	-0.273851	0.639163	0.787805	0.103581	FALSE	Selenomonas	sp._HMT_136
Otu0076	102.016	4.11821	0.0151228	0.140264	0.853054	FALSE	Bergeyella	sp._HMT_206
Otu0078	120.204	0.153415	0.774583	0.882836	0.0541201	FALSE	Aggregatibacter	Aggregatibacter_unclassified
Otu0079	95.6469	-0.354025	0.530218	0.723612	0.140494	FALSE	Leptotrichia	sp._HMT_225
Otu0080	132.783	-1.2515	0.00801597	0.0849693	1.07074	FALSE	Prevotella	nigrescens
Otu0084	67.4797	-0.834494	0.207592	0.487447	0.312072	FALSE	Filifactor	alocis
Otu0085	200.118	1.26496	0.00938446	0.0967121	1.01452	FALSE	Capnocytophaga	Capnocytophaga_unclassified
Otu0086	78.583	-0.538011	0.45546	0.656574	0.182716	FALSE	Butyrivibrio	sp._HMT_455
Otu0088	233.92	-0.68926	0.299463	0.569748	0.244317	FALSE	Alloprevotella	rava
Otu0089	85.2986	0.353565	0.399524	0.621905	0.206276	FALSE	Lachnoanaerobaculum	Lachnoanaerobaculum_unclassified
Otu0090	76.3509	1.11298	0.111561	0.387754	0.411443	FALSE	Absconditabacteria_(SR1)_[G-1]	(SR1)_[G-1]_bacterium_HMT_345
Otu0094	57.3992	-2.16355	0.0099731	0.0994612	1.00235	FALSE	Saccharibacteria_(TM7)_[G-5]	(TM7)_[G-5]_bacterium_HMT_356
Otu0098	115.697	0.62847	0.262266	0.532345	0.273806	FALSE	Treponema	Treponema_unclassified
Otu0099	68.1234	1.0612	0.113663	0.390455	0.408429	FALSE	Granulicatella	elegans
Otu0100	77.1511	1.39789	0.109077	0.386456	0.4129	FALSE	Aggregatibacter	sp._HMT_512
Otu0101	155.387	1.1158	0.0411147	0.227665	0.642703	FALSE	Capnocytophaga	granulosa
Otu0102	72.6846	1.55833	0.0208176	0.148525	0.828199	FALSE	Lachnospiraceae_[G-3]	[G-3]_bacterium_HMT_100
Otu0103	70.7461	0.368871	0.580713	0.746029	0.127244	FALSE	Lachnoanaerobaculum	orale
Otu0105	90.6999	-0.854232	0.076313	0.321729	0.49251	FALSE	Saccharibacteria_(TM7)_[G-1]	Saccharibacteria_(TM7)_[G-1]_unclassified
Otu0106	193.419	1.45721	0.0179289	0.147738	0.830508	FALSE	Haemophilus	Haemophilus_unclassified
Otu0107	142.995	0.506627	0.320577	0.580166	0.236448	FALSE	Gemella	morbillorum
Otu0108	56.1675	-0.346279	0.523852	0.722487	0.14117	FALSE	Tannerella	forsythia
Otu0109	99.9381	-0.363445	0.581449	0.746029	0.127244	FALSE	Treponema	denticola
Otu0110	22.6725	1.39662	0.100309	0.368462	0.433607	FALSE	Lachnospiraceae_[G-2]	[G-2]_bacterium_HMT_096
Otu0113	60.0784	1.08237	0.0960702	0.356421	0.448037	FALSE	Absconditabacteria_(SR1)_[G-1]	(SR1)_[G-1]_bacterium_HMT_874
Otu0114	52.9364	-1.38151	0.0918693	0.344278	0.463091	FALSE	Mycoplasma	faucium
Otu0116	59.2148	-1.22633	0.0510437	0.251961	0.598667	FALSE	Prevotella	denticola
Otu0117	40.3335	-0.664796	0.326451	0.583673	0.23383	FALSE	Haemophilus	sp._HMT_036
Otu0118	66.4326	0.405931	0.402023	0.621905	0.206276	FALSE	Bacteroidales_[G-2]	[G-2]_bacterium_HMT_274
Otu0119	59.3023	0.20107	0.770325	0.882836	0.0541201	FALSE	Abiotrophia	defectiva
Otu0120	38.7218	-2.2742	0.00157339	0.0310108	1.50849	TRUE	Leptotrichia	wadei
Otu0121	75.4811	-0.0786653	0.891188	0.939292	0.0271993	FALSE	Lautropia	mirabilis
Otu0123	47.9096	-0.167602	0.75586	0.873595	0.0586897	FALSE	Leptotrichia	hongkongensis
Otu0124	62.1908	-1.46539	0.000908952	0.0240872	1.61821	TRUE	Saccharibacteria_(TM7)_[G-1]	(TM7)_[G-1]_bacterium_HMT_346
Otu0125	44.8963	-0.280197	0.513227	0.710475	0.148451	FALSE	Treponema	socranskii
Otu0126	38.9259	-0.241187	0.595295	0.749225	0.125388	FALSE	Selenomonas	sputigena
Otu0127	72.5753	0.916392	0.290495	0.561322	0.250788	FALSE	Veillonella	sp._HMT_780
Otu0128	79.5291	-1.04642	0.10158	0.369473	0.432417	FALSE	Capnocytophaga	gingivalis
Otu0130	50.2993	-0.0388227	0.976953	0.989851	0.00443017	FALSE	Tannerella	Tannerella_unclassified
Otu0131	55.8582	0.520855	0.359623	0.595866	0.224851	FALSE	Neisseria	elongata
Otu0132	45.2409	-0.946491	0.0287778	0.190653	0.719757	FALSE	Campylobacter	gracilis
Otu0136	60.6129	-0.795857	0.134336	0.408627	0.388673	FALSE	Tannerella	sp._HMT_286
Otu0137	87.8541	0.54633	0.293979	0.562196	0.250112	FALSE	Parvimonas	micra
Otu0139	50.3845	-0.896726	0.506239	0.705812	0.151311	FALSE	Prevotella	sp._HMT_304
Otu0140	77.9315	0.0924397	0.831835	0.912459	0.0397864	FALSE	Actinomyces	Actinomyces_unclassified
Otu0141	37.112	-0.556742	0.230302	0.502231	0.299097	FALSE	Prevotella	sp._HMT_317
Otu0143	26.7598	-2.09191	0.0101874	0.0994612	1.00235	FALSE	Bacteroidetes_[G-5]	[G-5]_bacterium_HMT_511
Otu0145	39.4843	-0.274383	0.467008	0.666384	0.176275	FALSE	Mogibacterium	vescum
Otu0146	38.6222	1.05532	0.0649524	0.297145	0.527032	FALSE	Rothia	aeria
Otu0149	38.2362	-1.39997	0.155737	0.432333	0.364181	FALSE	Peptostreptococcaceae_[XI][G-5]	[XI][G-5]_saphenum
Otu0151	36.648	1.80634	0.214044	0.488244	0.311363	FALSE	Gracilibacteria_(GN02)_[G-2]	(GN02)_[G-2]_bacterium_HMT_873
Otu0153	41.6055	-1.08838	0.181413	0.45323	0.343681	FALSE	Leptotrichia	sp._HMT_498
Otu0155	36.2632	-0.549272	0.538022	0.723612	0.140494	FALSE	Peptostreptococcaceae_[XI][G-6]	[XI][G-6]_nodatum
Otu0157	12.8115	-1.67434	0.334095	0.583844	0.233703	FALSE	Prevotella	scopos
Otu0158	45.946	-1.3135	0.139858	0.414225	0.382764	FALSE	Prevotella	pleuritidis
Otu0160	25.4975	-1.23246	0.00646383	0.0799361	1.09726	FALSE	Dialister	invisus
Otu0162	41.7724	1.24519	0.341146	0.585949	0.23214	FALSE	Haemophilus	sputorum
Otu0164	6.46276	1.87007	0.43543	0.646178	0.189648	FALSE	Moraxella	sp._HMT_276
Otu0165	69.3782	-0.639399	0.590061	0.749225	0.125388	FALSE	Fusobacterium	sp._HMT_203
Otu0168	28.5639	1.0688	0.31839	0.580166	0.236448	FALSE	Leptotrichiaceae_unclassified	Leptotrichiaceae_unclassified
Otu0172	36.1709	0.0753395	0.859315	0.921404	0.0355499	FALSE	Selenomonas	Selenomonas_unclassified
Otu0174	124.98	0.261336	0.595345	0.749225	0.125388	FALSE	Prevotella	oris
Otu0178	6.91965	0.570966	0.663321	0.806859	0.0932023	FALSE	Fusobacterium	sp._HMT_248
Otu0181	21.2866	0.465367	0.345858	0.588593	0.230185	FALSE	Cardiobacterium	hominis
Otu0182	28.4705	-1.29593	0.040442	0.227665	0.642703	FALSE	Leptotrichia	shahii
Otu0183	23.4176	0.555842	0.540271	0.723612	0.140494	FALSE	Kingella	Kingella_unclassified
Otu0185	80.4894	-1.00104	0.37632	0.599205	0.222424	FALSE	Treponema	sp._HMT_257
Otu0186	44.212	1.1474	0.25647	0.525694	0.279267	FALSE	Treponema	sp._HMT_230
Otu0191	18.9405	-0.200403	0.703891	0.842385	0.0744891	FALSE	Kingella	oralis
Otu0193	49.5346	0.790786	0.361374	0.595866	0.224851	FALSE	Neisseria	oralis
Otu0194	60.4236	0.454142	0.651437	0.79501	0.0996275	FALSE	Porphyromonas	sp._HMT_930
Otu0197	20.23	-1.94788	0.214511	0.488244	0.311363	FALSE	Treponema	sp._HMT_238
Otu0199	21.5384	0.936918	0.17325	0.446358	0.350317	FALSE	Bergeyella	Bergeyella_unclassified
Otu0200	21.2131	-1.31554	0.103823	0.373965	0.427169	FALSE	Saccharibacteria_(TM7)_[G-1]	(TM7)_[G-1]_bacterium_HMT_349
Otu0202	17.0203	2.81696	0.0734693	0.32053	0.494131	FALSE	Capnocytophaga	sp._HMT_332
Otu0204	18.1692	-0.612292	0.531935	0.723612	0.140494	FALSE	Treponema	lecithinolyticum
Otu0211	8.80949	1.78964	0.00160236	0.0310108	1.50849	TRUE	Campylobacter	concisus
Otu0212	5.88739	0.69778	0.397224	0.621905	0.206276	FALSE	Selenomonas	sp._HMT_478
Otu0213	18.4594	-0.335279	0.571476	0.74132	0.129994	FALSE	Peptostreptococcaceae_[XI][G-9]	[XI][G-9]_brachy
Otu0214	22.6265	2.45621	0.0522129	0.251961	0.598667	FALSE	Kingella	sp._HMT_012
Otu0217	27.2152	0.292978	0.564388	0.734695	0.133893	FALSE	Eikenella	corrodens
Otu0218	15.5983	-1.25586	0.0405109	0.227665	0.642703	FALSE	Fretibacterium	fastidiosum
Otu0219	14.8075	-0.150904	0.93291	0.964093	0.0158809	FALSE	Bacteroidetes_[G-5]	[G-5]_bacterium_HMT_505
Otu0220	13.6597	-1.11636	0.41417	0.626081	0.203369	FALSE	Lactobacillus	gasseri
Otu0222	1.80169	-1.55462	0.415137	0.626081	0.203369	FALSE	Lactobacillus	fermentum
Otu0224	12.703	-1.16308	0.301392	0.570492	0.24375	FALSE	Treponema	sp._HMT_258
Otu0227	32.636	0.740184	0.182985	0.45323	0.343681	FALSE	Leptotrichia	sp._HMT_392
Otu0228	15.7228	2.63494	0.0516727	0.251961	0.598667	FALSE	Peptostreptococcaceae_[XI][G-5]	[XI][G-5]_bacterium_HMT_493
Otu0234	11.7918	-0.507188	0.285395	0.56022	0.251641	FALSE	Prevotella	maculosa
Otu0239	19.6316	-2.94997	0.0849377	0.331952	0.478925	FALSE	Treponema	sp._HMT_927
Otu0241	1.46221	-4.68817	0.250698	0.520534	0.283551	FALSE	Corynebacterium	Corynebacterium_unclassified
Otu0244	21.1725	3.2782	0.0014652	0.0310108	1.50849	TRUE	Peptostreptococcaceae_[XI][G-7]	Peptostreptococcaceae_[XI][G-7]_unclassified
Otu0246	30.1932	-8.41446	6.06959e-05	0.00666069	2.17648	TRUE	Veillonella	sp._HMT_917
Otu0247	2.24881	0.281876	0.820445	0.905351	0.0431829	FALSE	Prevotella	multisaccharivorax
Otu0249	14.4391	-1.71094	0.000231608	0.0143211	1.84402	TRUE	Dialister	pneumosintes
Otu0250	11.989	1.6675	0.0668439	0.298784	0.524642	FALSE	Peptococcus	Peptococcus_unclassified
Otu0251	17.0405	-0.869493	0.195094	0.470788	0.327175	FALSE	Capnocytophaga	sp._HMT_336
Otu0253	14.6738	0.06937	0.929573	0.963385	0.0162	FALSE	Alloprevotella	sp._HMT_912
Otu0255	10.6411	-2.42425	0.0832328	0.331952	0.478925	FALSE	Leptotrichia	sp._HMT_463
Otu0259	10.2345	-2.44386	0.172585	0.446358	0.350317	FALSE	Saccharibacteria_(TM7)_[G-1]	(TM7)_[G-1]_bacterium_HMT_348
Otu0261	26.7737	-0.111282	0.879497	0.929611	0.0316986	FALSE	Neisseriaceae_unclassified	Neisseriaceae_unclassified
Otu0264	28.8166	-0.636267	0.311863	0.575627	0.239859	FALSE	Fretibacterium	Fretibacterium_unclassified
Otu0265	13.0638	1.418	0.388095	0.615313	0.210904	FALSE	Pasteurellaceae_unclassified	Pasteurellaceae_unclassified
Otu0266	0.928174	0.435813	0.846682	0.917021	0.0376206	FALSE	Atopobium	parvulum
Otu0269	3.32517	-2.25119	0.170189	0.446358	0.350317	FALSE	Atopobium	sp._HMT_416
Otu0272	10.8996	-1.32075	0.116588	0.393219	0.405366	FALSE	Prevotella	dentalis
Otu0274	10.3162	0.00735215	0.995579	0.995579	0.00192431	FALSE	Leptotrichia	hofstadii
Otu0276	10.3869	1.73223	0.162043	0.438818	0.357716	FALSE	Actinomyces	sp._HMT_169
Otu0278	3.93672	-4.55898	0.0875038	0.333479	0.476931	FALSE	Mollicutes_[G-1]	[G-1]_bacterium_HMT_504
Otu0279	69.1571	1.51131	0.0303546	0.194165	0.711829	FALSE	Porphyromonas	catoniae
Otu0280	69.6976	0.319995	0.738104	0.862354	0.0643144	FALSE	Prevotella	sp._HMT_443
Otu0281	21.2651	-0.0834722	0.925775	0.963385	0.0162	FALSE	Prevotella	sp._HMT_396
Otu0284	16.1797	-1.70594	0.0162347	0.144092	0.84136	FALSE	Streptococcus	anginosus
Otu0289	3.97595	-1.78682	0.116111	0.393219	0.405366	FALSE	Treponema	sp._HMT_270
Otu0290	8.9529	-2.03159	0.0422649	0.228916	0.640324	FALSE	Saccharibacteria_(TM7)_[G-2]	(TM7)_[G-2]_bacterium_HMT_350
Otu0297	22.7788	0.522924	0.450576	0.656574	0.182716	FALSE	Bacteria_unclassified	Bacteria_unclassified
Otu0301	12.1376	-3.6986	0.00203686	0.0359846	1.44388	TRUE	Porphyromonas	uenonis
Otu0302	19.6808	-1.63747	0.212906	0.488244	0.311363	FALSE	Aggregatibacter	aphrophilus
Otu0303	6.3718	1.4093	0.45578	0.656574	0.182716	FALSE	Bifidobacterium	longum
Otu0304	6.62813	1.2674	0.56046	0.734695	0.133893	FALSE	Lactobacillus	salivarius
Otu0307	8.15605	-3.01893	2.24908e-05	0.00666069	2.17648	TRUE	Bacteroidaceae_[G-1]	[G-1]_bacterium_HMT_272
Otu0308	13.6586	1.9189	0.0495993	0.251961	0.598667	FALSE	Gracilibacteria_(GN02)_[G-1]	(GN02)_[G-1]_bacterium_HMT_872
Otu0311	8.5262	-1.62124	0.133613	0.408627	0.388673	FALSE	Streptococcus	mutans
Otu0313	1.89843	-2.80161	0.0163123	0.144092	0.84136	FALSE	Mitsuokella	sp._HMT_521
Otu0317	22.0541	-2.55732	0.0187161	0.147738	0.830508	FALSE	Prevotella	sp._HMT_309
Otu0319	9.98239	2.71795	0.0751648	0.32053	0.494131	FALSE	Prevotella	sp._HMT_942
Otu0323	16.4065	-2.28924	0.0826054	0.331952	0.478925	FALSE	Saccharibacteria_(TM7)_[G-1]	(TM7)_[G-1]_bacterium_HMT_952
Otu0324	13.9857	-1.34361	0.0197007	0.148525	0.828199	FALSE	Prevotella	baroniae
Otu0326	3.06641	-2.73102	0.00085268	0.0240872	1.61821	TRUE	Pseudoramibacter	alactolyticus
Otu0328	2.51069	-2.59217	0.0150577	0.140264	0.853054	FALSE	Alloscardovia	omnicolens
Otu0332	8.25785	-4.24286	0.0337969	0.205552	0.687079	FALSE	Moraxella	Moraxella_unclassified
Otu0336	32.7831	-0.519972	0.195421	0.470788	0.327175	FALSE	Corynebacterium	matruchotii
Otu0338	15.9483	-0.676456	0.229556	0.502231	0.299097	FALSE	Capnocytophaga	sp._HMT_326
Otu0344	9.21498	0.324841	0.671443	0.811418	0.0907554	FALSE	Selenomonas	sp._HMT_481
Otu0353	19.5924	-0.399939	0.644475	0.791723	0.101427	FALSE	Bacteroidetes_[G-3]	[G-3]_bacterium_HMT_365
Otu0354	9.29721	1.55598	0.281595	0.557238	0.253959	FALSE	Saccharibacteria_(TM7)_[G-4]	(TM7)_[G-4]_bacterium_HMT_355
Otu0358	19.1125	2.03442	0.00581219	0.0770115	1.11344	FALSE	Lachnospiraceae_[G-8]	[G-8]_bacterium_HMT_500
Otu0359	6.75224	-3.7808	0.00783176	0.0849693	1.07074	FALSE	Lactobacillus	Lactobacillus_unclassified
Otu0361	47.5003	-1.06199	0.0252614	0.17327	0.761278	FALSE	Actinomyces	lingnae_[Not_Validly_Published]
Otu0362	7.41824	-0.924882	0.12375	0.402037	0.395734	FALSE	Mogibacterium	timidum
Otu0364	18.8953	-0.712141	0.171532	0.446358	0.350317	FALSE	Selenomonas	noxia
Otu0367	5.44658	-1.53867	0.00385854	0.0572607	1.24214	FALSE	Oribacterium	sp._HMT_078
Otu0369	7.09732	0.153633	0.865345	0.922537	0.0350163	FALSE	Catonella	sp._HMT_451
Otu0373	3.14055	0.0777868	0.976162	0.989851	0.00443017	FALSE	Bacteroidetes_[G-5]	[G-5]_bacterium_HMT_507
Otu0375	5.37569	-1.86471	0.289793	0.561322	0.250788	FALSE	Bacteroidetes_[G-3]	[G-3]_bacterium_HMT_503
Otu0382	7.01873	-2.02048	0.00167174	0.0310108	1.50849	TRUE	Streptococcus	constellatus
Otu0383	24.9866	1.89854	0.0407961	0.227665	0.642703	FALSE	Haemophilus	sp._HMT_908
Otu0399	12.3554	0.122187	0.848788	0.917021	0.0376206	FALSE	Saccharibacteria_(TM7)_[G-1]	(TM7)_[G-1]_bacterium_HMT_347
Otu0403	28.7589	0.0331004	0.95601	0.979779	0.00887201	FALSE	Prevotella	oulorum
Otu0404	14.2356	0.666014	0.205783	0.487447	0.312072	FALSE	Corynebacterium	durum
Otu0408	8.92876	-4.10994	0.0194148	0.148525	0.828199	FALSE	Treponema	sp._HMT_262
Otu0410	17.1265	-0.0979146	0.914248	0.956839	0.0191609	FALSE	Prevotella	sp._HMT_475
Otu0417	7.46774	-2.22614	0.000543551	0.0201658	1.69539	TRUE	Anaeroglobus	geminatus
Otu0420	32.9518	-0.489896	0.647796	0.793176	0.100631	FALSE	Prevotella	sp._HMT_305
Otu0422	3.83566	-0.0304379	0.982246	0.990253	0.00425377	FALSE	Treponema	sp._HMT_951
Otu0426	12.3386	1.28575	0.371613	0.596603	0.224314	FALSE	Capnocytophaga	sp._HMT_863
Otu0439	14.9896	4.27513	0.00677212	0.081047	1.09126	FALSE	Simonsiella	muelleri
Otu0442	3.07038	2.04779	0.125859	0.402037	0.395734	FALSE	Absconditabacteria_(SR1)_[G-1]	Absconditabacteria_(SR1)_[G-1]_unclassified
Otu0445	3.14862	-3.13612	0.00031355	0.0166182	1.77942	TRUE	Selenomonas	flueggei
Otu0446	6.88584	-0.910915	0.324111	0.583673	0.23383	FALSE	Peptostreptococcaceae_[XI][G-7]	[XI][G-7]_bacterium_HMT_081
Otu0448	4.11258	-0.774602	0.336976	0.583844	0.233703	FALSE	Prevotella	oralis
Otu0450	9.97147	-0.81049	0.165684	0.445425	0.351225	FALSE	Cardiobacterium	valvarum
Otu0451	5.00012	-0.140695	0.870662	0.924023	0.034317	FALSE	Bulleidia	extructa
Otu0452	4.97762	-0.657937	0.282374	0.557238	0.253959	FALSE	Prevotella	micans
Otu0455	4.40249	-1.17084	0.264067	0.532345	0.273806	FALSE	Johnsonella	sp._HMT_166
Otu0456	2.48492	-2.43603	0.0460571	0.237322	0.624662	FALSE	Mobiluncus	mulieris
Otu0458	6.92258	0.404357	0.587275	0.748725	0.125677	FALSE	Mycoplasma	salivarium
Otu0462	5.74178	-0.933632	0.14068	0.414225	0.382764	FALSE	Bacteroidetes_[G-3]	[G-3]_bacterium_HMT_280
Otu0463	7.11466	-0.151569	0.776621	0.882836	0.0541201	FALSE	Prevotella	sp._HMT_315
Otu0464	16.6511	0.199884	0.741485	0.862354	0.0643144	FALSE	Treponema	maltophilum
Otu0469	2.97833	0.454407	0.736002	0.862354	0.0643144	FALSE	Alloprevotella	Alloprevotella_unclassified
Otu0474	3.59731	-2.9181	0.000541609	0.0201658	1.69539	TRUE	Veillonellaceae_[G-1]	[G-1]_bacterium_HMT_155
Otu0482	4.17076	-0.928206	0.139021	0.414225	0.382764	FALSE	Peptostreptococcaceae_[XI][G-4]	[XI][G-4]_bacterium_HMT_369
Otu0487	0.919948	1.98942	0.535069	0.723612	0.140494	FALSE	Bacteroidetes_[G-6]	[G-6]_bacterium_HMT_516
Otu0489	4.82923	-1.90905	0.0783892	0.326768	0.48576	FALSE	Scardovia	wiggsiae
Otu0494	7.73035	0.158793	0.807681	0.902559	0.0445245	FALSE	Peptostreptococcaceae_[XI][G-7]	[XI][G-7]_yurii_subspp._yurii_&_margaretiae
Otu0497	14.1997	0.769098	0.287132	0.560663	0.251298	FALSE	Bergeyella	sp._HMT_931
Otu0501	20.8286	1.12121	0.0398919	0.227665	0.642703	FALSE	Prevotella	sp._HMT_472
Otu0504	33.7537	-2.27225	0.0256869	0.17327	0.761278	FALSE	Prevotella	sp._HMT_526
Otu0512	6.91742	-1.39097	0.207519	0.487447	0.312072	FALSE	Atopobium	rimae
Otu0518	9.29347	-0.254543	0.850284	0.917021	0.0376206	FALSE	Treponema	amylovorum
Otu0525	8.4124	-1.66722	0.0206708	0.148525	0.828199	FALSE	Shuttleworthia	satelles
Otu0526	5.27029	-2.65492	4.46732e-05	0.00666069	2.17648	TRUE	Veillonella	dispar
Otu0527	1.08817	-3.93542	0.335124	0.583844	0.233703	FALSE	Treponema	sp._HMT_263
Otu0529	0.542331	2.84554	0.308931	0.575627	0.239859	FALSE	Fusobacterium	necrophorum
Otu0531	6.50926	-0.20911	0.833757	0.912459	0.0397864	FALSE	Leptotrichia	sp._HMT_212
Otu0537	8.77405	-4.56991	0.00461257	0.0633801	1.19805	FALSE	Lactobacillus	ultunensis
Otu0538	3.70858	0.151079	0.87172	0.924023	0.034317	FALSE	Streptococcus	intermedius
Otu0541	3.17334	-1.71297	0.0174065	0.147738	0.830508	FALSE	Peptostreptococcaceae_[XI][G-1]	[XI][G-1]_infirmum
Otu0544	3.03883	-0.731159	0.408199	0.625792	0.20357	FALSE	Desulfobulbus	sp._HMT_041
Otu0551	6.97089	-1.23462	0.122599	0.402037	0.395734	FALSE	Clostridiales_[F-1][G-1]	[F-1][G-1]_bacterium_HMT_093
Otu0553	1.21347	-1.6906	0.216255	0.489211	0.310504	FALSE	Ottowia	sp._HMT_894
Otu0559	3.85888	0.836338	0.304712	0.573848	0.241203	FALSE	Leptotrichia	goodfellowii
Otu0567	3.62868	1.13681	0.236671	0.507544	0.294527	FALSE	Butyrivibrio	sp._HMT_080
Otu0570	3.80338	-1.02361	0.227929	0.502231	0.299097	FALSE	Selenomonas	artemidis
Otu0577	6.04475	0.200455	0.863688	0.922537	0.0350163	FALSE	Neisseria	bacilliformis
Otu0578	0.517987	-1.89941	0.245546	0.514676	0.288466	FALSE	Haemophilus	influenzae
Otu0580	4.29797	-0.624892	0.356124	0.595144	0.225378	FALSE	Leptotrichia	sp._HMT_417
Otu0583	5.71937	1.57476	0.180862	0.45323	0.343681	FALSE	Aggregatibacter	sp._HMT_898
Otu0586	9.64163	-2.55505	0.00636527	0.0799361	1.09726	FALSE	Selenomonas	dianae
Otu0593	2.56743	-1.88462	0.169212	0.446358	0.350317	FALSE	Gracilibacteria_(GN02)_[G-1]	(GN02)_[G-1]_bacterium_HMT_871
Otu0601	1.7893	-1.82467	0.0850011	0.331952	0.478925	FALSE	Lachnoanaerobaculum	saburreum
Otu0604	4.10919	-1.05445	0.25255	0.520534	0.283551	FALSE	Prevotella	marshii
Otu0608	4.70289	0.310885	0.55168	0.729523	0.136961	FALSE	Peptostreptococcaceae_[XI][G-2]	[XI][G-2]_bacterium_HMT_091
Otu0611	3.65722	-4.11786	0.000360323	0.01671	1.77702	TRUE	Bifidobacterium	dentium
Otu0614	3.34503	1.25524	0.327235	0.583673	0.23383	FALSE	Saccharibacteria_(TM7)_[G-1]	(TM7)_[G-1]_bacterium_HMT_488
Otu0617	4.11614	4.56442	7.18134e-05	0.00666069	2.17648	TRUE	Lachnospiraceae_[G-2]	[G-2]_bacterium_HMT_088
Otu0620	1.95938	-3.09412	0.000203853	0.0143211	1.84402	TRUE	Anaerolineae_[G-1]	[G-1]_bacterium_HMT_439
Otu0621	1.40602	-1.78732	0.22973	0.502231	0.299097	FALSE	Prevotella	sp._HMT_515
Otu0641	2.63687	2.36263	0.121766	0.402037	0.395734	FALSE	Prevotella	sp._HMT_376
Otu0649	6.44689	-0.217793	0.669434	0.811418	0.0907554	FALSE	Prevotella	saccharolytica
Otu0650	0.914152	-2.48836	0.364143	0.596603	0.224314	FALSE	Prevotella	fusca
Otu0653	2.91152	0.525711	0.611201	0.75838	0.120113	FALSE	Mycoplasma	orale
Otu0659	2.20397	1.45072	0.156153	0.432333	0.364181	FALSE	Saccharibacteria_(TM7)_[G-1]	(TM7)_[G-1]_bacterium_HMT_869
Otu0665	3.14811	-2.3947	0.140407	0.414225	0.382764	FALSE	Mitsuokella	sp._HMT_131
Otu0666	5.9397	0.686256	0.39689	0.621905	0.206276	FALSE	Leptotrichia	sp._HMT_219
Otu0670	1.57413	-4.31592	0.126788	0.402037	0.395734	FALSE	Treponema	sp._HMT_242
Otu0673	1.81645	0.405188	0.597764	0.749225	0.125388	FALSE	Peptidiphaga	sp._HMT_183
Otu0674	1.86223	2.53026	0.020504	0.148525	0.828199	FALSE	Saccharibacteria_(TM7)_[G-8]	(TM7)_[G-8]_bacterium_HMT_955
Otu0679	1.26559	-2.75079	0.111832	0.387754	0.411443	FALSE	Kingella	sp._HMT_459
Otu0687	2.24242	0.698839	0.402311	0.621905	0.206276	FALSE	Bacteroidetes_[F-1]_unclassified	Bacteroidetes_[F-1]_unclassified
Otu0688	1.26215	1.73883	0.373078	0.596603	0.224314	FALSE	Treponema	sp._HMT_235
Otu0689	12.1523	-0.654934	0.310971	0.575627	0.239859	FALSE	Prevotella	sp._HMT_300
Otu0690	1.46197	-3.20438	0.00304258	0.0470332	1.3276	TRUE	Treponema	sp._HMT_268
Otu0702	3.12039	-1.35984	0.338003	0.583844	0.233703	FALSE	Lachnospiraceae_[XIV]_unclassified	Lachnospiraceae_[XIV]_unclassified
Otu0712	2.30005	-3.86028	0.00430289	0.0613989	1.21184	FALSE	Dialister	micraerophilus
Otu0715	0.579923	0.304588	0.929628	0.963385	0.0162	FALSE	Haemophilus	pittmaniae
Otu0731	3.80542	-3.32326	0.0177177	0.147738	0.830508	FALSE	Atopobium	sp._HMT_199
Otu0734	1.9373	-0.556897	0.454647	0.656574	0.182716	FALSE	Leptotrichia	sp._HMT_223
Otu0742	1.55696	-0.300914	0.759871	0.875503	0.0577422	FALSE	Prevotella	sp._HMT_301
Otu0748	3.89714	-0.361009	0.596099	0.749225	0.125388	FALSE	Tannerella	sp._HMT_808
Otu0758	0.910117	0.903727	0.734069	0.862354	0.0643144	FALSE	Gardnerella	vaginalis
Otu0763	2.46974	-0.559701	0.822381	0.905351	0.0431829	FALSE	Proteobacteria_unclassified	Proteobacteria_unclassified
Otu0767	1.37349	1.4719	0.37111	0.596603	0.224314	FALSE	Parascardovia	denticolens
Otu0772	1.15389	-0.413905	0.782892	0.882836	0.0541201	FALSE	Capnocytophaga	sp._HMT_412
Otu0776	1.58487	-2.27345	0.00275558	0.0444487	1.35214	TRUE	Actinomyces	sp._HMT_178
Otu0779	1.57472	-3.06528	0.00219483	0.0370128	1.43165	TRUE	Veillonellaceae_[G-1]	Veillonellaceae_[G-1]_unclassified
Otu0786	1.72862	-2.03058	0.0880889	0.333479	0.476931	FALSE	Bacteroidetes_unclassified	Bacteroidetes_unclassified
Otu0790	1.42454	-1.242	0.372118	0.596603	0.224314	FALSE	Propionibacterium	acidifaciens
Otu0793	2.02438	-0.987784	0.538542	0.723612	0.140494	FALSE	Lachnospiraceae_[G-2]	Lachnospiraceae_[G-2]_unclassified
Otu0796	2.55687	0.930251	0.198358	0.47478	0.323508	FALSE	Capnocytophaga	sp._HMT_338
Otu0798	1.66996	3.11777	0.0585618	0.275018	0.560639	FALSE	Capnocytophaga	sp._HMT_878
Otu0805	1.4844	-1.89379	0.143221	0.418386	0.378423	FALSE	Mollicutes_[G-2]	[G-2]_bacterium_HMT_906
Otu0807	1.72605	2.23041	0.159343	0.434677	0.361833	FALSE	Haemophilus	paraphrohaemolyticus
Otu0813	1.31748	-1.02356	0.210664	0.488244	0.311363	FALSE	Treponema	parvum
Otu0832	1.12368	0.690674	0.431298	0.642617	0.192048	FALSE	Peptidiphaga	gingivicola
Otu0834	1.86476	-3.94441	0.0656762	0.297145	0.527032	FALSE	Treponema	sp._HMT_239
Otu0841	4.39046	-0.131151	0.813973	0.905351	0.0431829	FALSE	Actinomyces	naeslundii
Otu0844	2.03941	-0.0475919	0.94714	0.97608	0.0105144	FALSE	Pseudopropionibacterium	propionicum
Otu0849	0.584083	3.37226	0.183247	0.45323	0.343681	FALSE	Lactococcus	lactis
Otu0862	1.20013	1.05262	0.221665	0.495408	0.305037	FALSE	Staphylococcus	capitis
Otu0865	1.00711	-1.1052	0.372344	0.596603	0.224314	FALSE	Leptotrichia	sp._HMT_847
Otu0866	1.40251	1.2884	0.0827026	0.331952	0.478925	FALSE	Actinomyces	massiliensis
Otu0869	3.39775	2.30623	0.245028	0.514676	0.288466	FALSE	Treponema	sp._HMT_226
Otu0875	1.67294	-0.428285	0.717613	0.853316	0.0688902	FALSE	Campylobacter	curvus
Otu0876	1.18707	-0.922719	0.456593	0.656574	0.182716	FALSE	Cryptobacterium	curtum
Otu0877	1.35143	0.880178	0.360804	0.595866	0.224851	FALSE	Johnsonella	ignava
Otu0888	2.73996	0.957516	0.243151	0.514676	0.288466	FALSE	Peptococcus	sp._HMT_167
Otu0898	1.37168	0.0450185	0.979179	0.989851	0.00443017	FALSE	Lactobacillus	oris
Otu0906	0.746609	-2.52274	0.265455	0.532345	0.273806	FALSE	Treponema	sp._HMT_254
Otu0912	1.93804	-0.833199	0.440161	0.650596	0.186688	FALSE	Tannerella	sp._HMT_916
Otu0916	0.980225	-2.10085	0.00792246	0.0849693	1.07074	FALSE	Olsenella	uli
Otu0918	1.12865	-1.46203	0.365483	0.596603	0.224314	FALSE	Capnocytophaga	haemolytica
Otu0927	1.395	2.43744	0.178527	0.45323	0.343681	FALSE	Neisseria	sp._HMT_020
Otu0939	2.65452	-2.11923	0.0438087	0.228916	0.640324	FALSE	Bergeyella	sp._HMT_907
Otu0950	1.19616	0.793673	0.688398	0.829207	0.0813371	FALSE	Treponema	sp._HMT_256
Otu0964	0.50432	0.43666	0.842284	0.917021	0.0376206	FALSE	Prevotella	enoeca
Otu0966	1.84142	-2.56256	0.0560869	0.266772	0.573859	FALSE	Fretibacterium	sp._HMT_361
Otu0985	1.92888	-3.48815	0.000901651	0.0240872	1.61821	TRUE	Lachnospiraceae_[G-7]	[G-7]_bacterium_HMT_163
Otu0993	0.573185	0.13486	0.969527	0.988172	0.00516734	FALSE	Leptotrichia	sp._HMT_879
Otu0996	1.25	-0.28274	0.819404	0.905351	0.0431829	FALSE	Actinomyces	cardiffensis
Otu0999	1.98304	-1.41342	0.528138	0.723612	0.140494	FALSE	Bacteroidetes_[G-5]	Bacteroidetes_[G-5]_unclassified
Otu1001	2.37961	-1.02991	0.122027	0.402037	0.395734	FALSE	Veillonellaceae_[G-1]	[G-1]_bacterium_HMT_150
Otu1003	0.529099	1.32879	0.475563	0.675992	0.170059	FALSE	Veillonellaceae_[G-1]	[G-1]_bacterium_HMT_135
Otu1006	0.451797	-0.402605	0.899477	0.945343	0.0244107	FALSE	Peptoniphilus	lacrimalis
Otu1013	0.741031	-1.34187	0.241202	0.514287	0.288794	FALSE	Prevotellaceae_unclassified	Prevotellaceae_unclassified
Otu1023	0.792993	-1.06793	0.503214	0.704853	0.151901	FALSE	Helicobacter	pylori
Otu1024	0.729423	-3.45228	0.179656	0.45323	0.343681	FALSE	Selenomonas	sp._HMT_388
Otu1026	0.749195	-0.238009	0.792023	0.890426	0.0504022	FALSE	Erysipelotrichaceae_[G-1]	[G-1]_bacterium_HMT_905
Otu1028	1.15558	-3.55023	0.23284	0.502231	0.299097	FALSE	Treponema	sp._HMT_508
Otu1029	3.40568	-0.893683	0.581752	0.746029	0.127244	FALSE	Bacteroidetes_[G-3]	Bacteroidetes_[G-3]_unclassified
Otu1040	0.709474	-0.561796	0.562815	0.734695	0.133893	FALSE	Lachnospiraceae_[G-7]	[G-7]_bacterium_HMT_086
Otu1044	2.06288	-2.1867	0.170229	0.446358	0.350317	FALSE	Megasphaera	sp._HMT_123
Otu1050	1.91644	-3.75822	0.000839461	0.0240872	1.61821	TRUE	Oribacterium	sp._HMT_102
Otu1062	4.2394	-1.00814	0.157676	0.433316	0.363195	FALSE	Prevotella	buccae
Otu1066	0.737911	0.782629	0.550212	0.729523	0.136961	FALSE	Pseudopropionibacterium	sp._HMT_194
Otu1068	1.33668	-1.61134	0.144899	0.419981	0.37677	FALSE	Stomatobaculum	sp._HMT_373
Otu1086	0.509449	-1.42719	0.308815	0.575627	0.239859	FALSE	Actinomyces	sp._HMT_448
Otu1094	1.61045	0.658654	0.750334	0.869918	0.0605217	FALSE	Aggregatibacter	actinomycetemcomitans
Otu1098	0.671747	-2.3482	0.500451	0.704853	0.151901	FALSE	Peptoniphilaceae_[G-2]	[G-2]_bacterium_HMT_790
Otu1131	0.835693	-1.94329	0.0328452	0.205552	0.687079	FALSE	Olsenella	sp._HMT_807
Otu1132	1.04875	4.69905	0.152317	0.43137	0.36515	FALSE	Mycoplasma	fermentans
Otu1155	0.814625	-2.61604	0.0301911	0.194165	0.711829	FALSE	Treponema	pectinovorum
Otu1164	0.620866	-0.576331	0.55255	0.729523	0.136961	FALSE	Peptostreptococcaceae_[XI][G-6]	[XI][G-6]_minutum
Otu1168	0.687952	-2.19241	0.412128	0.626081	0.203369	FALSE	Neisseria	sp._HMT_499
Otu1284	0.828828	-1.25578	0.422936	0.632728	0.198783	FALSE	Peptoniphilaceae_[G-1]	[G-1]_bacterium_HMT_113
Otu1346	0.487138	-0.916777	0.338346	0.583844	0.233703	FALSE	Slackia	exigua
Otu1363	0.538928	-2.693	0.44876	0.656574	0.182716	FALSE	Treponema	sp._HMT_490
Otu1421	0.645095	0.852162	0.736527	0.862354	0.0643144	FALSE	Bergeyella	sp._HMT_900
Otu1582	1.27719	0.751951	0.535963	0.723612	0.140494	FALSE	Prevotella	sp._HMT_313
Otu1639	0.53703	-0.311762	0.781352	0.882836	0.0541201	FALSE	Veillonellaceae_[G-1]	[G-1]_bacterium_HMT_145
Otu1775	0.448682	-0.0126739	0.994934	0.995579	0.00192431	FALSE	Scardovia	inopinata

## Sheet: 0 vs 23 Diff Abundance
OTUs	baseMean	log2FoldChange	pvalue	padj	log_padj	threshold	Genus	Species
Otu0001	4129.05	-0.0399782	0.897436	0.946021	0.0240993	FALSE	Prevotella	melaninogenica
Otu0002	3651.96	1.10885	0.00984554	0.048369	1.31543	TRUE	Porphyromonas	pasteri
Otu0003	3545.84	-0.0588243	0.833208	0.917303	0.0374874	FALSE	Streptococcus	oralis_subsp._dentisani_clade_058
Otu0004	2827.76	-0.725497	0.165021	0.321217	0.493201	FALSE	Prevotella	Prevotella_unclassified
Otu0005	2643.45	0.880548	0.0082077	0.0448034	1.34869	TRUE	Haemophilus	parainfluenzae
Otu0006	2523.55	1.21232	0.0143343	0.0584771	1.23301	FALSE	Fusobacterium	periodonticum
Otu0007	1860.9	0.608032	0.579814	0.725266	0.139503	FALSE	Neisseria	perflava
Otu0008	1661.58	-0.0485583	0.890388	0.944902	0.0246133	FALSE	Veillonella	Veillonella_unclassified
Otu0009	1309.37	-0.182076	0.686548	0.808762	0.0921791	FALSE	Prevotella	pallens
Otu0010	1710.62	0.342004	0.606711	0.74862	0.125739	FALSE	Neisseria	Neisseria_unclassified
Otu0011	1231.1	0.347332	0.447047	0.643182	0.191666	FALSE	Saccharibacteria_(TM7)_[G-1]	(TM7)_[G-1]_bacterium_HMT_352
Otu0012	1107.4	0.646383	0.0153344	0.0593799	1.22636	FALSE	Streptococcus	Streptococcus_unclassified
Otu0013	1154.17	0.17419	0.662905	0.793741	0.100321	FALSE	Leptotrichia	Leptotrichia_unclassified
Otu0014	966.253	-0.776734	0.167657	0.322894	0.49094	FALSE	Streptococcus	salivarius
Otu0015	873.273	0.031712	0.929285	0.950168	0.0221996	FALSE	Rothia	mucilaginosa
Otu0016	922.264	-1.11639	0.056746	0.14754	0.831092	FALSE	Veillonella	atypica
Otu0017	745.924	1.62772	3.82727e-06	0.000464376	3.33313	TRUE	Veillonella	parvula
Otu0018	748.71	1.38599	0.0243018	0.0814316	1.08921	FALSE	Alloprevotella	sp._HMT_473
Otu0019	793.224	-1.78593	0.00407792	0.0258018	1.58835	TRUE	Alloprevotella	sp._HMT_308
Otu0020	755.218	-0.56777	0.129257	0.2704	0.567993	FALSE	Granulicatella	adiacens
Otu0021	551.353	0.72759	0.0989106	0.222244	0.653171	FALSE	Alloprevotella	tannerae
Otu0022	584.399	-1.20814	0.0427812	0.118873	0.924917	FALSE	Streptococcus	parasanguinis_clade_411
Otu0023	594.441	1.54906	0.0489909	0.130736	0.883605	FALSE	Gemella	sanguinis
Otu0024	570.402	1.71333	0.000810989	0.0101931	1.99169	TRUE	Capnocytophaga	leadbetteri
Otu0025	504.35	0.498163	0.285116	0.476065	0.322334	FALSE	Campylobacter	Campylobacter_unclassified
Otu0026	411.382	-0.514862	0.0745453	0.180142	0.744386	FALSE	Fusobacterium	Fusobacterium_unclassified
Otu0027	518.951	-0.506124	0.308633	0.494189	0.306107	FALSE	Prevotella	salivae
Otu0028	450.527	-1.76564	0.0108978	0.0502128	1.29919	FALSE	Prevotella	veroralis
Otu0029	461.178	1.84871	0.0343198	0.103243	0.98614	FALSE	Alloprevotella	sp._HMT_914
Otu0030	441.816	-1.30607	0.00329724	0.0235394	1.62821	TRUE	Atopobium	Atopobium_unclassified
Otu0032	363.415	-1.3323	0.00391775	0.0258018	1.58835	TRUE	Fusobacterium	nucleatum_subsp._vincentii
Otu0033	337.997	-1.12677	0.0969555	0.220574	0.656446	FALSE	Prevotella	intermedia
Otu0034	368.282	0.724962	0.0753266	0.180387	0.743794	FALSE	Saccharibacteria_(TM7)_[G-3]	(TM7)_[G-3]_bacterium_HMT_351
Otu0035	425.258	-0.935611	0.158246	0.314763	0.502016	FALSE	Neisseria	macacae
Otu0036	748.039	0.938533	0.123739	0.260816	0.583667	FALSE	Prevotella	nanceiensis
Otu0037	284.796	1.24056	0.000780001	0.0101931	1.99169	TRUE	Oribacterium	Oribacterium_unclassified
Otu0038	259.304	1.60338	0.175707	0.334856	0.475143	FALSE	Veillonella	rogosae
Otu0039	243.817	0.624896	0.234529	0.410425	0.386766	FALSE	Ruminococcaceae_[G-1]	[G-1]_bacterium_HMT_075
Otu0040	225.221	-0.565571	0.301664	0.486339	0.313061	FALSE	Porphyromonas	Porphyromonas_unclassified
Otu0041	325.976	0.0354458	0.940166	0.9586	0.0183625	FALSE	Actinomyces	graevenitzii
Otu0042	273.666	1.38736	0.0980608	0.221703	0.654229	FALSE	Leptotrichia	sp._HMT_221
Otu0043	286.765	-0.524873	0.345514	0.535678	0.271096	FALSE	Leptotrichia	sp._HMT_215
Otu0044	234.777	0.956212	0.105754	0.234723	0.629445	FALSE	Saccharibacteria_(TM7)_[G-6]	(TM7)_[G-6]_bacterium_HMT_870
Otu0045	287.119	1.31232	0.000450242	0.00744947	2.12787	TRUE	Campylobacter	rectus
Otu0046	286.266	-0.809024	0.157167	0.314334	0.502608	FALSE	Gemella	Gemella_unclassified
Otu0048	277.488	-2.86098	0.00286626	0.0221028	1.65555	TRUE	Porphyromonas	gingivalis
Otu0049	193.523	3.31751	0.077526	0.184441	0.734142	FALSE	Prevotella	aurantiaca
Otu0050	201.9	0.13525	0.922031	0.950168	0.0221996	FALSE	Leptotrichia	sp._HMT_218
Otu0051	231.16	4.03993	0.0226117	0.0776476	1.10987	FALSE	Neisseria	subflava
Otu0052	401.831	-0.507653	0.37274	0.56065	0.251308	FALSE	Porphyromonas	endodontalis
Otu0053	179.179	1.22121	0.0145544	0.0584771	1.23301	FALSE	Stomatobaculum	sp._HMT_097
Otu0054	238.899	-6.03065	6.47379e-05	0.00211727	2.67422	TRUE	Sneathia	Sneathia_unclassified
Otu0055	224.451	1.04927	0.0533613	0.14075	0.851551	FALSE	Capnocytophaga	sputigena
Otu0057	161.359	3.59959	0.000125536	0.00268795	2.57058	TRUE	Prevotella	shahii
Otu0058	201.758	2.79076	0.00616715	0.0350757	1.45499	TRUE	Absconditabacteria_(SR1)_[G-1]	(SR1)_[G-1]_bacterium_HMT_875
Otu0059	169.792	1.12567	0.00291465	0.0221028	1.65555	TRUE	Bergeyella	sp._HMT_322
Otu0060	205.487	-1.39728	0.00100376	0.0114178	1.94242	TRUE	Solobacterium	moorei
Otu0061	144.157	-0.170189	0.732771	0.846758	0.0722408	FALSE	Oribacterium	asaccharolyticum
Otu0063	143.63	1.18742	0.0730132	0.180142	0.744386	FALSE	Oribacterium	parvum
Otu0064	114.37	-1.57213	0.0243847	0.0814316	1.08921	FALSE	Treponema	sp._HMT_237
Otu0065	360.257	-1.3058	0.0175367	0.0664932	1.17722	FALSE	Megasphaera	micronuciformis
Otu0066	114.149	0.78746	0.0638328	0.160242	0.795223	FALSE	Rothia	Rothia_unclassified
Otu0067	529.057	-0.197838	0.546317	0.705175	0.151703	FALSE	Actinomyces	sp._HMT_180
Otu0068	129.571	0.22153	0.668384	0.797497	0.0982709	FALSE	Peptostreptococcus	stomatis
Otu0069	97.4753	-0.200302	0.710601	0.826386	0.082817	FALSE	Peptostreptococcaceae_[XI][G-1]	[XI][G-1]_sulci
Otu0070	107.322	-1.92904	0.00336774	0.0235394	1.62821	TRUE	Stomatobaculum	longum
Otu0072	147.701	1.21333	8.97246e-05	0.00233284	2.63212	TRUE	Catonella	morbi
Otu0073	100.866	-0.340918	0.490279	0.675991	0.170059	FALSE	Ruminococcaceae_[G-2]	[G-2]_bacterium_HMT_085
Otu0074	89.0619	0.463272	0.55661	0.7105	0.148436	FALSE	Campylobacter	sp._HMT_044
Otu0075	120.971	0.637572	0.233992	0.410425	0.386766	FALSE	Selenomonas	sp._HMT_136
Otu0076	102.016	0.471458	0.759107	0.860794	0.0651008	FALSE	Bergeyella	sp._HMT_206
Otu0078	120.204	-1.00078	0.0409114	0.11544	0.937644	FALSE	Aggregatibacter	Aggregatibacter_unclassified
Otu0079	95.6469	-0.635208	0.226926	0.402932	0.394768	FALSE	Leptotrichia	sp._HMT_225
Otu0080	132.783	-1.14237	0.00933925	0.0470427	1.32751	TRUE	Prevotella	nigrescens
Otu0084	67.4797	-1.3372	0.0284307	0.0899893	1.04581	FALSE	Filifactor	alocis
Otu0085	200.118	1.54492	0.000586361	0.00889315	2.05094	TRUE	Capnocytophaga	Capnocytophaga_unclassified
Otu0086	78.583	0.587266	0.371949	0.56065	0.251308	FALSE	Butyrivibrio	sp._HMT_455
Otu0088	233.92	-1.39539	0.0230254	0.0783292	1.10608	FALSE	Alloprevotella	rava
Otu0089	85.2986	1.25051	0.00142346	0.014804	1.82962	TRUE	Lachnoanaerobaculum	Lachnoanaerobaculum_unclassified
Otu0090	76.3509	1.98686	0.00183566	0.0171328	1.76617	TRUE	Absconditabacteria_(SR1)_[G-1]	(SR1)_[G-1]_bacterium_HMT_345
Otu0094	57.3992	-1.60435	0.0361078	0.107732	0.967657	FALSE	Saccharibacteria_(TM7)_[G-5]	(TM7)_[G-5]_bacterium_HMT_356
Otu0098	115.697	0.274905	0.590932	0.73163	0.135709	FALSE	Treponema	Treponema_unclassified
Otu0099	68.1234	0.100605	0.869126	0.931765	0.0306935	FALSE	Granulicatella	elegans
Otu0100	77.1511	0.496733	0.535625	0.696313	0.157196	FALSE	Aggregatibacter	sp._HMT_512
Otu0101	155.387	1.3036	0.010736	0.0501012	1.30015	FALSE	Capnocytophaga	granulosa
Otu0102	72.6846	2.88827	3.23176e-06	0.000464376	3.33313	TRUE	Lachnospiraceae_[G-3]	[G-3]_bacterium_HMT_100
Otu0103	70.7461	0.0563719	0.92625	0.950168	0.0221996	FALSE	Lachnoanaerobaculum	orale
Otu0105	90.6999	-1.24229	0.00527366	0.03047	1.51613	TRUE	Saccharibacteria_(TM7)_[G-1]	Saccharibacteria_(TM7)_[G-1]_unclassified
Otu0106	193.419	0.468472	0.41028	0.604623	0.218516	FALSE	Haemophilus	Haemophilus_unclassified
Otu0107	142.995	-0.0435836	0.926615	0.950168	0.0221996	FALSE	Gemella	morbillorum
Otu0108	56.1675	-1.49044	0.00289472	0.0221028	1.65555	TRUE	Tannerella	forsythia
Otu0109	99.9381	-1.9071	0.00155342	0.0157068	1.80391	TRUE	Treponema	denticola
Otu0110	22.6725	0.816995	0.290933	0.477025	0.321459	FALSE	Lachnospiraceae_[G-2]	[G-2]_bacterium_HMT_096
Otu0113	60.0784	1.57088	0.00824678	0.0448034	1.34869	TRUE	Absconditabacteria_(SR1)_[G-1]	(SR1)_[G-1]_bacterium_HMT_874
Otu0114	52.9364	-2.80963	0.000168089	0.00339914	2.46863	TRUE	Mycoplasma	faucium
Otu0116	59.2148	-0.768533	0.180863	0.342887	0.464849	FALSE	Prevotella	denticola
Otu0117	40.3335	-0.249733	0.686956	0.808762	0.0921791	FALSE	Haemophilus	sp._HMT_036
Otu0118	66.4326	0.304206	0.49559	0.677647	0.168997	FALSE	Bacteroidales_[G-2]	[G-2]_bacterium_HMT_274
Otu0119	59.3023	-0.995209	0.112698	0.242875	0.614617	FALSE	Abiotrophia	defectiva
Otu0120	38.7218	-2.84538	2.1738e-05	0.0012887	2.88985	TRUE	Leptotrichia	wadei
Otu0121	75.4811	0.309525	0.560202	0.7105	0.148436	FALSE	Lautropia	mirabilis
Otu0123	47.9096	-0.805246	0.107306	0.236723	0.62576	FALSE	Leptotrichia	hongkongensis
Otu0124	62.1908	-0.920151	0.0257961	0.0841973	1.0747	FALSE	Saccharibacteria_(TM7)_[G-1]	(TM7)_[G-1]_bacterium_HMT_346
Otu0125	44.8963	-0.247904	0.525485	0.695551	0.157671	FALSE	Treponema	socranskii
Otu0126	38.9259	0.480874	0.254966	0.437771	0.358753	FALSE	Selenomonas	sputigena
Otu0127	72.5753	-0.358026	0.650959	0.784599	0.105352	FALSE	Veillonella	sp._HMT_780
Otu0128	79.5291	-0.65506	0.261931	0.445527	0.351126	FALSE	Capnocytophaga	gingivalis
Otu0130	50.2993	1.98259	0.108079	0.236992	0.625267	FALSE	Tannerella	Tannerella_unclassified
Otu0131	55.8582	0.128634	0.804394	0.894779	0.048284	FALSE	Neisseria	elongata
Otu0132	45.2409	-0.461807	0.250286	0.431773	0.364745	FALSE	Campylobacter	gracilis
Otu0136	60.6129	-0.475896	0.327184	0.51334	0.289595	FALSE	Tannerella	sp._HMT_286
Otu0137	87.8541	-0.247312	0.615127	0.751363	0.12415	FALSE	Parvimonas	micra
Otu0139	50.3845	-2.06133	0.0957629	0.219231	0.659098	FALSE	Prevotella	sp._HMT_304
Otu0140	77.9315	0.156243	0.696321	0.814986	0.0888497	FALSE	Actinomyces	Actinomyces_unclassified
Otu0141	37.112	-0.872932	0.0402135	0.115257	0.938331	FALSE	Prevotella	sp._HMT_317
Otu0143	26.7598	-2.32043	0.0018251	0.0171328	1.76617	TRUE	Bacteroidetes_[G-5]	[G-5]_bacterium_HMT_511
Otu0145	39.4843	0.243363	0.487831	0.675174	0.170585	FALSE	Mogibacterium	vescum
Otu0146	38.6222	1.24588	0.0191105	0.070975	1.14889	FALSE	Rothia	aeria
Otu0149	38.2362	-2.23268	0.0146634	0.0584771	1.23301	FALSE	Peptostreptococcaceae_[XI][G-5]	[XI][G-5]_saphenum
Otu0151	36.648	-1.21054	0.361267	0.55296	0.257306	FALSE	Gracilibacteria_(GN02)_[G-2]	(GN02)_[G-2]_bacterium_HMT_873
Otu0153	41.6055	-0.236333	0.750668	0.856561	0.0672416	FALSE	Leptotrichia	sp._HMT_498
Otu0155	36.2632	-1.41058	0.082238	0.194381	0.711347	FALSE	Peptostreptococcaceae_[XI][G-6]	[XI][G-6]_nodatum
Otu0157	14.0845	-2.7119	0.0867811	0.202489	0.693598	FALSE	Prevotella	scopos
Otu0158	45.946	-1.89273	0.0199314	0.0720073	1.14262	FALSE	Prevotella	pleuritidis
Otu0160	25.4975	-0.269136	0.517182	0.692863	0.159353	FALSE	Dialister	invisus
Otu0162	41.7724	0.748397	0.534903	0.696313	0.157196	FALSE	Haemophilus	sputorum
Otu0164	5.7875	-0.00897688	0.996669	0.999346	0.000284167	FALSE	Moraxella	sp._HMT_276
Otu0165	69.3782	-1.32854	0.218656	0.394013	0.40449	FALSE	Fusobacterium	sp._HMT_203
Otu0168	28.5639	0.688993	0.484858	0.675174	0.170585	FALSE	Leptotrichiaceae_unclassified	Leptotrichiaceae_unclassified
Otu0172	36.1709	-0.232608	0.549256	0.705281	0.151638	FALSE	Selenomonas	Selenomonas_unclassified
Otu0174	124.98	0.386408	0.389471	0.581015	0.235813	FALSE	Prevotella	oris
Otu0178	6.91965	0.151941	0.898978	0.946021	0.0240993	FALSE	Fusobacterium	sp._HMT_248
Otu0181	21.2866	1.00501	0.0259069	0.0841973	1.0747	FALSE	Cardiobacterium	hominis
Otu0182	28.4705	-2.52276	2.91623e-05	0.0012887	2.88985	TRUE	Leptotrichia	shahii
Otu0183	23.4176	-0.0994852	0.904231	0.946021	0.0240993	FALSE	Kingella	Kingella_unclassified
Otu0185	80.4894	-2.56084	0.0145148	0.0584771	1.23301	FALSE	Treponema	sp._HMT_257
Otu0186	44.212	2.30992	0.0121421	0.0532498	1.27368	FALSE	Treponema	sp._HMT_230
Otu0191	18.9405	0.24454	0.611634	0.751363	0.12415	FALSE	Kingella	oralis
Otu0193	49.5346	0.171044	0.829476	0.917303	0.0374874	FALSE	Neisseria	oralis
Otu0194	60.4236	-0.302975	0.742702	0.852819	0.0691432	FALSE	Porphyromonas	sp._HMT_930
Otu0197	16.2859	-0.876771	0.558254	0.7105	0.148436	FALSE	Treponema	sp._HMT_238
Otu0199	21.5384	1.38805	0.0275886	0.0888693	1.05125	FALSE	Bergeyella	Bergeyella_unclassified
Otu0200	21.2131	-0.53717	0.468923	0.662862	0.178577	FALSE	Saccharibacteria_(TM7)_[G-1]	(TM7)_[G-1]_bacterium_HMT_349
Otu0202	17.0203	3.08581	0.0323395	0.0997591	1.00105	FALSE	Capnocytophaga	sp._HMT_332
Otu0204	18.1692	-1.172	0.188807	0.35084	0.454891	FALSE	Treponema	lecithinolyticum
Otu0211	8.80949	2.24755	3.18635e-05	0.0012887	2.88985	TRUE	Campylobacter	concisus
Otu0212	4.15116	-0.448156	0.539168	0.698423	0.155881	FALSE	Selenomonas	sp._HMT_478
Otu0213	18.4594	-1.65714	0.0022153	0.0197456	1.70453	TRUE	Peptostreptococcaceae_[XI][G-9]	[XI][G-9]_brachy
Otu0214	10.6458	-0.738005	0.498015	0.677647	0.168997	FALSE	Kingella	sp._HMT_012
Otu0217	27.2152	1.31973	0.00456177	0.0272211	1.5651	TRUE	Eikenella	corrodens
Otu0218	15.5983	-1.60766	0.00411128	0.0258018	1.58835	TRUE	Fretibacterium	fastidiosum
Otu0219	8.14548	-0.773622	0.621221	0.753748	0.122774	FALSE	Bacteroidetes_[G-5]	[G-5]_bacterium_HMT_505
Otu0220	13.6597	-4.63669	0.000202742	0.00368991	2.43298	TRUE	Lactobacillus	gasseri
Otu0222	1.80169	0.524529	0.770118	0.867873	0.0615437	FALSE	Lactobacillus	fermentum
Otu0224	12.703	-2.11902	0.0390056	0.112683	0.948142	FALSE	Treponema	sp._HMT_258
Otu0227	32.636	1.10759	0.031738	0.0995917	1.00178	FALSE	Leptotrichia	sp._HMT_392
Otu0228	15.7228	5.00101	6.98003e-05	0.00211727	2.67422	TRUE	Peptostreptococcaceae_[XI][G-5]	[XI][G-5]_bacterium_HMT_493
Otu0234	11.7918	-0.314376	0.46888	0.662862	0.178577	FALSE	Prevotella	maculosa
Otu0239	10.6501	-5.95322	0.0001108	0.00252069	2.59848	TRUE	Treponema	sp._HMT_927
Otu0241	1.46221	0.00308003	0.999346	0.999346	0.000284167	FALSE	Corynebacterium	Corynebacterium_unclassified
Otu0244	21.1725	3.66216	0.000178028	0.00341065	2.46716	TRUE	Peptostreptococcaceae_[XI][G-7]	Peptostreptococcaceae_[XI][G-7]_unclassified
Otu0246	30.1932	-9.24697	1.22949e-06	0.000447535	3.34917	TRUE	Veillonella	sp._HMT_917
Otu0247	2.24881	-1.37062	0.232526	0.410425	0.386766	FALSE	Prevotella	multisaccharivorax
Otu0249	14.4391	-1.42562	0.000843747	0.0102375	1.98981	TRUE	Dialister	pneumosintes
Otu0250	11.989	1.72877	0.0380135	0.110695	0.955871	FALSE	Peptococcus	Peptococcus_unclassified
Otu0251	17.0405	0.107998	0.861949	0.931765	0.0306935	FALSE	Capnocytophaga	sp._HMT_336
Otu0253	14.6738	0.0306673	0.966402	0.97714	0.0100434	FALSE	Alloprevotella	sp._HMT_912
Otu0255	10.6411	-1.01565	0.425208	0.61976	0.207776	FALSE	Leptotrichia	sp._HMT_463
Otu0259	10.2345	-3.22366	0.0471704	0.128135	0.892334	FALSE	Saccharibacteria_(TM7)_[G-1]	(TM7)_[G-1]_bacterium_HMT_348
Otu0261	26.7737	0.417191	0.535205	0.696313	0.157196	FALSE	Neisseriaceae_unclassified	Neisseriaceae_unclassified
Otu0264	28.8166	-1.71363	0.00273358	0.0221028	1.65555	TRUE	Fretibacterium	Fretibacterium_unclassified
Otu0265	4.71831	-1.07065	0.458069	0.656446	0.182801	FALSE	Pasteurellaceae_unclassified	Pasteurellaceae_unclassified
Otu0266	0.928174	-2.52195	0.220889	0.396078	0.40222	FALSE	Atopobium	parvulum
Otu0269	3.32517	-5.06342	0.000747973	0.0101931	1.99169	TRUE	Atopobium	sp._HMT_416
Otu0272	10.8996	-2.23463	0.00354161	0.0238731	1.62209	TRUE	Prevotella	dentalis
Otu0274	10.3162	0.241762	0.841126	0.918677	0.036837	FALSE	Leptotrichia	hofstadii
Otu0276	6.97912	0.549322	0.613973	0.751363	0.12415	FALSE	Actinomyces	sp._HMT_169
Otu0278	6.05204	-5.69119	0.00938358	0.0470427	1.32751	TRUE	Mollicutes_[G-1]	[G-1]_bacterium_HMT_504
Otu0279	69.1571	0.10215	0.87289	0.931765	0.0306935	FALSE	Porphyromonas	catoniae
Otu0280	69.6976	0.477461	0.585517	0.728685	0.13746	FALSE	Prevotella	sp._HMT_443
Otu0281	21.2651	0.591367	0.469831	0.662862	0.178577	FALSE	Prevotella	sp._HMT_396
Otu0284	16.1797	-1.96613	0.00239077	0.02072	1.68361	TRUE	Streptococcus	anginosus
Otu0289	5.45669	-2.15745	0.0448054	0.123554	0.908143	FALSE	Treponema	sp._HMT_270
Otu0290	8.9529	-1.6321	0.0740307	0.180142	0.744386	FALSE	Saccharibacteria_(TM7)_[G-2]	(TM7)_[G-2]_bacterium_HMT_350
Otu0297	22.7788	1.26909	0.0461598	0.126332	0.898487	FALSE	Bacteria_unclassified	Bacteria_unclassified
Otu0301	12.1376	-2.92137	0.00943438	0.0470427	1.32751	TRUE	Porphyromonas	uenonis
Otu0302	19.6808	-0.484751	0.685084	0.808762	0.0921791	FALSE	Aggregatibacter	aphrophilus
Otu0303	6.3718	-4.28566	0.010174	0.0487279	1.31222	TRUE	Bifidobacterium	longum
Otu0304	2.27147	-3.46322	0.0832535	0.195511	0.708828	FALSE	Lactobacillus	salivarius
Otu0307	8.15605	-2.91708	1.23659e-05	0.0011253	2.94873	TRUE	Bacteroidaceae_[G-1]	[G-1]_bacterium_HMT_272
Otu0308	13.6586	1.58856	0.0741546	0.180142	0.744386	FALSE	Gracilibacteria_(GN02)_[G-1]	(GN02)_[G-1]_bacterium_HMT_872
Otu0311	8.5262	-2.43534	0.0138443	0.0579235	1.23715	FALSE	Streptococcus	mutans
Otu0313	2.6092	-3.28293	0.00328137	0.0235394	1.62821	TRUE	Mitsuokella	sp._HMT_521
Otu0317	22.0541	-2.46924	0.0130017	0.0556779	1.25432	FALSE	Prevotella	sp._HMT_309
Otu0319	9.19948	1.36321	0.300218	0.486339	0.313061	FALSE	Prevotella	sp._HMT_942
Otu0323	16.4065	-1.90888	0.112548	0.242875	0.614617	FALSE	Saccharibacteria_(TM7)_[G-1]	(TM7)_[G-1]_bacterium_HMT_952
Otu0324	13.9857	-1.54516	0.00342743	0.0235394	1.62821	TRUE	Prevotella	baroniae
Otu0326	3.06641	-2.04501	0.00753625	0.042203	1.37466	TRUE	Pseudoramibacter	alactolyticus
Otu0328	2.51069	-2.39352	0.0149406	0.0584771	1.23301	FALSE	Alloscardovia	omnicolens
Otu0332	6.04933	-4.16628	0.0322869	0.0997591	1.00105	FALSE	Moraxella	Moraxella_unclassified
Otu0336	32.7831	-0.0654181	0.858744	0.931765	0.0306935	FALSE	Corynebacterium	matruchotii
Otu0338	15.9483	-0.59699	0.246967	0.429509	0.367027	FALSE	Capnocytophaga	sp._HMT_326
Otu0344	9.21498	-0.66318	0.351112	0.541545	0.266365	FALSE	Selenomonas	sp._HMT_481
Otu0353	19.5924	-1.14796	0.163306	0.319588	0.49541	FALSE	Bacteroidetes_[G-3]	[G-3]_bacterium_HMT_365
Otu0354	7.69188	1.58234	0.188914	0.35084	0.454891	FALSE	Saccharibacteria_(TM7)_[G-4]	(TM7)_[G-4]_bacterium_HMT_355
Otu0358	19.1125	0.844632	0.209854	0.381934	0.418011	FALSE	Lachnospiraceae_[G-8]	[G-8]_bacterium_HMT_500
Otu0359	6.75224	-4.49975	0.000775059	0.0101931	1.99169	TRUE	Lactobacillus	Lactobacillus_unclassified
Otu0361	47.5003	-1.023	0.0203638	0.0724995	1.13966	FALSE	Actinomyces	lingnae_[Not_Validly_Published]
Otu0362	7.41824	-1.39727	0.0112541	0.0509508	1.29285	FALSE	Mogibacterium	timidum
Otu0364	18.8953	-0.493726	0.309984	0.494189	0.306107	FALSE	Selenomonas	noxia
Otu0367	5.44658	-1.65825	0.00118826	0.0127214	1.89547	TRUE	Oribacterium	sp._HMT_078
Otu0369	7.09732	-1.22127	0.141775	0.288737	0.539497	FALSE	Catonella	sp._HMT_451
Otu0373	3.14055	-2.34617	0.32044	0.504936	0.296763	FALSE	Bacteroidetes_[G-5]	[G-5]_bacterium_HMT_507
Otu0375	5.37569	-3.74585	0.0184753	0.06933	1.15908	FALSE	Bacteroidetes_[G-3]	[G-3]_bacterium_HMT_503
Otu0382	7.01873	-2.51862	2.2118e-05	0.0012887	2.88985	TRUE	Streptococcus	constellatus
Otu0383	24.9866	1.57471	0.0633562	0.16015	0.795472	FALSE	Haemophilus	sp._HMT_908
Otu0399	12.3554	0.0559917	0.92707	0.950168	0.0221996	FALSE	Saccharibacteria_(TM7)_[G-1]	(TM7)_[G-1]_bacterium_HMT_347
Otu0403	28.7589	-0.606337	0.287757	0.477025	0.321459	FALSE	Prevotella	oulorum
Otu0404	14.2356	0.688744	0.153322	0.308338	0.510973	FALSE	Corynebacterium	durum
Otu0408	8.92876	-3.02167	0.0592839	0.151967	0.81825	FALSE	Treponema	sp._HMT_262
Otu0410	17.1265	1.59213	0.056604	0.14754	0.831092	FALSE	Prevotella	sp._HMT_475
Otu0417	7.46774	-1.31222	0.0338683	0.102743	0.988248	FALSE	Anaeroglobus	geminatus
Otu0420	32.9518	-0.919807	0.345836	0.535678	0.271096	FALSE	Prevotella	sp._HMT_305
Otu0422	3.83566	-1.05376	0.396006	0.58596	0.232132	FALSE	Treponema	sp._HMT_951
Otu0426	5.70813	-0.650588	0.619624	0.753748	0.122774	FALSE	Capnocytophaga	sp._HMT_863
Otu0439	14.9896	-0.103737	0.943647	0.959463	0.0179719	FALSE	Simonsiella	muelleri
Otu0442	3.07038	2.07316	0.0877632	0.203476	0.691486	FALSE	Absconditabacteria_(SR1)_[G-1]	Absconditabacteria_(SR1)_[G-1]_unclassified
Otu0445	3.14862	-1.96202	0.020515	0.0724995	1.13966	FALSE	Selenomonas	flueggei
Otu0446	6.88584	-0.169284	0.842962	0.918677	0.036837	FALSE	Peptostreptococcaceae_[XI][G-7]	[XI][G-7]_bacterium_HMT_081
Otu0448	4.11258	-0.122358	0.869324	0.931765	0.0306935	FALSE	Prevotella	oralis
Otu0450	9.97147	-0.793683	0.141989	0.288737	0.539497	FALSE	Cardiobacterium	valvarum
Otu0451	5.00012	-0.95161	0.223437	0.398682	0.399373	FALSE	Bulleidia	extructa
Otu0452	4.97762	-0.38165	0.499698	0.677647	0.168997	FALSE	Prevotella	micans
Otu0455	4.40249	-2.90967	0.00222409	0.0197456	1.70453	TRUE	Johnsonella	sp._HMT_166
Otu0456	2.48492	-0.138393	0.905075	0.946021	0.0240993	FALSE	Mobiluncus	mulieris
Otu0458	6.92258	0.166837	0.806285	0.894779	0.048284	FALSE	Mycoplasma	salivarium
Otu0462	5.74178	-1.92754	0.000812086	0.0101931	1.99169	TRUE	Bacteroidetes_[G-3]	[G-3]_bacterium_HMT_280
Otu0463	7.11466	0.171144	0.730362	0.846661	0.0722903	FALSE	Prevotella	sp._HMT_315
Otu0464	16.6511	-1.33699	0.0148123	0.0584771	1.23301	FALSE	Treponema	maltophilum
Otu0469	2.97833	1.86811	0.134117	0.275812	0.559387	FALSE	Alloprevotella	Alloprevotella_unclassified
Otu0474	3.59731	-2.31096	0.00441778	0.0268012	1.57185	TRUE	Veillonellaceae_[G-1]	[G-1]_bacterium_HMT_155
Otu0482	4.17076	-1.81717	0.00180713	0.0171328	1.76617	TRUE	Peptostreptococcaceae_[XI][G-4]	[XI][G-4]_bacterium_HMT_369
Otu0487	1.43592	-0.976206	0.747432	0.855551	0.0677539	FALSE	Bacteroidetes_[G-6]	[G-6]_bacterium_HMT_516
Otu0489	4.82923	-4.21341	2.63933e-05	0.0012887	2.88985	TRUE	Scardovia	wiggsiae
Otu0494	7.73035	0.0693355	0.907036	0.946021	0.0240993	FALSE	Peptostreptococcaceae_[XI][G-7]	[XI][G-7]_yurii_subspp._yurii_&_margaretiae
Otu0497	14.1997	0.651329	0.336225	0.525262	0.279624	FALSE	Bergeyella	sp._HMT_931
Otu0501	20.8286	0.512898	0.300625	0.486339	0.313061	FALSE	Prevotella	sp._HMT_472
Otu0504	33.7537	-2.64488	0.00440481	0.0268012	1.57185	TRUE	Prevotella	sp._HMT_526
Otu0512	6.91742	-1.30394	0.198247	0.362831	0.440296	FALSE	Atopobium	rimae
Otu0518	9.29347	-0.318219	0.79472	0.890087	0.0505677	FALSE	Treponema	amylovorum
Otu0525	8.4124	-0.881984	0.183993	0.345224	0.461899	FALSE	Shuttleworthia	satelles
Otu0526	5.27029	-2.39336	8.75244e-05	0.00233284	2.63212	TRUE	Veillonella	dispar
Otu0527	0.787258	-2.62194	0.48434	0.675174	0.170585	FALSE	Treponema	sp._HMT_263
Otu0529	0.542331	1.51462	0.53444	0.696313	0.157196	FALSE	Fusobacterium	necrophorum
Otu0531	6.50926	-0.512061	0.576848	0.725266	0.139503	FALSE	Leptotrichia	sp._HMT_212
Otu0537	3.67267	-4.67806	0.000487626	0.00771722	2.11254	TRUE	Lactobacillus	ultunensis
Otu0538	3.70858	0.53055	0.533593	0.696313	0.157196	FALSE	Streptococcus	intermedius
Otu0541	3.17334	-1.19224	0.0747291	0.180142	0.744386	FALSE	Peptostreptococcaceae_[XI][G-1]	[XI][G-1]_infirmum
Otu0544	3.03883	-1.84262	0.0209432	0.0726032	1.13904	FALSE	Desulfobulbus	sp._HMT_041
Otu0551	6.97089	-1.68181	0.0209405	0.0726032	1.13904	FALSE	Clostridiales_[F-1][G-1]	[F-1][G-1]_bacterium_HMT_093
Otu0553	1.82422	-1.97513	0.13341	0.275812	0.559387	FALSE	Ottowia	sp._HMT_894
Otu0559	3.85888	0.202175	0.783162	0.879849	0.0555919	FALSE	Leptotrichia	goodfellowii
Otu0567	3.62868	0.0231123	0.97871	0.986844	0.00575164	FALSE	Butyrivibrio	sp._HMT_080
Otu0570	4.87287	-2.51887	0.00248334	0.0210218	1.67733	TRUE	Selenomonas	artemidis
Otu0577	6.04475	0.124635	0.90689	0.946021	0.0240993	FALSE	Neisseria	bacilliformis
Otu0580	4.29797	-0.109128	0.863438	0.931765	0.0306935	FALSE	Leptotrichia	sp._HMT_417
Otu0583	5.71937	-0.448226	0.670423	0.797497	0.0982709	FALSE	Aggregatibacter	sp._HMT_898
Otu0586	9.64163	-3.54211	6.47133e-05	0.00211727	2.67422	TRUE	Selenomonas	dianae
Otu0593	2.58785	-1.21686	0.368952	0.56065	0.251308	FALSE	Gracilibacteria_(GN02)_[G-1]	(GN02)_[G-1]_bacterium_HMT_871
Otu0601	1.7893	-1.06494	0.277571	0.465603	0.331985	FALSE	Lachnoanaerobaculum	saburreum
Otu0604	4.10919	-1.08036	0.198361	0.362831	0.440296	FALSE	Prevotella	marshii
Otu0608	4.70289	1.08987	0.0258459	0.0841973	1.0747	FALSE	Peptostreptococcaceae_[XI][G-2]	[XI][G-2]_bacterium_HMT_091
Otu0611	5.10023	-2.89749	0.00882368	0.0470427	1.32751	TRUE	Bifidobacterium	dentium
Otu0614	2.53854	0.256356	0.834492	0.917303	0.0374874	FALSE	Saccharibacteria_(TM7)_[G-1]	(TM7)_[G-1]_bacterium_HMT_488
Otu0617	4.11614	3.94404	0.000106396	0.00252069	2.59848	TRUE	Lachnospiraceae_[G-2]	[G-2]_bacterium_HMT_088
Otu0620	1.40171	-2.02094	0.00399447	0.0258018	1.58835	TRUE	Anaerolineae_[G-1]	[G-1]_bacterium_HMT_439
Otu0621	0.848355	-0.272508	0.836661	0.917303	0.0374874	FALSE	Prevotella	sp._HMT_515
Otu0641	2.63687	-0.218882	0.870707	0.931765	0.0306935	FALSE	Prevotella	sp._HMT_376
Otu0649	6.44689	0.26091	0.579554	0.725266	0.139503	FALSE	Prevotella	saccharolytica
Otu0650	0.914152	-2.73585	0.260069	0.444437	0.35219	FALSE	Prevotella	fusca
Otu0653	2.91152	1.88506	0.0574174	0.148227	0.829074	FALSE	Mycoplasma	orale
Otu0659	2.20397	1.73962	0.0605407	0.154104	0.812187	FALSE	Saccharibacteria_(TM7)_[G-1]	(TM7)_[G-1]_bacterium_HMT_869
Otu0665	1.18197	-2.94259	0.0492055	0.130736	0.883605	FALSE	Mitsuokella	sp._HMT_131
Otu0666	5.9397	1.2134	0.102756	0.229467	0.63928	FALSE	Leptotrichia	sp._HMT_219
Otu0670	0.968482	-0.39951	0.88451	0.941408	0.0262219	FALSE	Treponema	sp._HMT_242
Otu0673	1.81645	0.212904	0.762418	0.861864	0.0645614	FALSE	Peptidiphaga	sp._HMT_183
Otu0674	1.08547	-0.0892725	0.92768	0.950168	0.0221996	FALSE	Saccharibacteria_(TM7)_[G-8]	(TM7)_[G-8]_bacterium_HMT_955
Otu0679	1.26559	-1.67112	0.290313	0.477025	0.321459	FALSE	Kingella	sp._HMT_459
Otu0687	2.24242	2.06607	0.00914319	0.0470427	1.32751	TRUE	Bacteroidetes_[F-1]_unclassified	Bacteroidetes_[F-1]_unclassified
Otu0688	1.26215	1.24288	0.487246	0.675174	0.170585	FALSE	Treponema	sp._HMT_235
Otu0689	12.1523	-0.39155	0.519647	0.692863	0.159353	FALSE	Prevotella	sp._HMT_300
Otu0690	1.46197	-2.47668	0.013468	0.0570042	1.24409	FALSE	Treponema	sp._HMT_268
Otu0702	3.12039	-1.17396	0.361551	0.55296	0.257306	FALSE	Lachnospiraceae_[XIV]_unclassified	Lachnospiraceae_[XIV]_unclassified
Otu0712	2.30005	-3.72339	0.00341102	0.0235394	1.62821	TRUE	Dialister	micraerophilus
Otu0715	0.579923	-2.47243	0.417357	0.612573	0.212842	FALSE	Haemophilus	pittmaniae
Otu0731	2.59451	-2.86415	0.0199801	0.0720073	1.14262	FALSE	Atopobium	sp._HMT_199
Otu0734	1.9373	0.00659219	0.992434	0.997917	0.000905725	FALSE	Leptotrichia	sp._HMT_223
Otu0742	1.55696	-0.899353	0.312148	0.494189	0.306107	FALSE	Prevotella	sp._HMT_301
Otu0748	3.89714	-0.195567	0.754156	0.857853	0.0665872	FALSE	Tannerella	sp._HMT_808
Otu0758	0.910117	-1.3729	0.568515	0.71854	0.143549	FALSE	Gardnerella	vaginalis
Otu0763	2.04048	-3.46401	0.123959	0.260816	0.583667	FALSE	Proteobacteria_unclassified	Proteobacteria_unclassified
Otu0767	0.913815	1.93958	0.192684	0.356026	0.448519	FALSE	Parascardovia	denticolens
Otu0772	1.15389	-3.1988	0.0193036	0.070975	1.14889	FALSE	Capnocytophaga	sp._HMT_412
Otu0776	1.58487	-2.34759	0.00107405	0.011847	1.92639	TRUE	Actinomyces	sp._HMT_178
Otu0779	1.57472	-2.7936	0.0027032	0.0221028	1.65555	TRUE	Veillonellaceae_[G-1]	Veillonellaceae_[G-1]_unclassified
Otu0786	1.37374	-1.64457	0.115125	0.245062	0.610724	FALSE	Bacteroidetes_unclassified	Bacteroidetes_unclassified
Otu0790	1.42454	-3.44105	0.00517087	0.030358	1.51773	TRUE	Propionibacterium	acidifaciens
Otu0793	2.02438	-2.93405	0.0416178	0.11653	0.933563	FALSE	Lachnospiraceae_[G-2]	Lachnospiraceae_[G-2]_unclassified
Otu0796	2.55687	0.899664	0.168975	0.32372	0.48983	FALSE	Capnocytophaga	sp._HMT_338
Otu0798	1.66996	0.973668	0.500788	0.677647	0.168997	FALSE	Capnocytophaga	sp._HMT_878
Otu0805	1.4844	-2.93852	0.011873	0.0527045	1.27815	FALSE	Mollicutes_[G-2]	[G-2]_bacterium_HMT_906
Otu0807	2.10069	0.934326	0.519537	0.692863	0.159353	FALSE	Haemophilus	paraphrohaemolyticus
Otu0813	1.31748	-1.81057	0.0159573	0.0611415	1.21366	FALSE	Treponema	parvum
Otu0832	1.12368	0.260395	0.740816	0.852819	0.0691432	FALSE	Peptidiphaga	gingivicola
Otu0834	2.36209	-4.03883	0.0338713	0.102743	0.988248	FALSE	Treponema	sp._HMT_239
Otu0841	4.39046	-0.581979	0.273778	0.461367	0.335953	FALSE	Actinomyces	naeslundii
Otu0844	2.03941	-0.855957	0.182366	0.343944	0.463512	FALSE	Pseudopropionibacterium	propionicum
Otu0849	0.584083	1.91103	0.393281	0.584304	0.233361	FALSE	Lactococcus	lactis
Otu0862	1.20013	-0.358614	0.656025	0.788097	0.103421	FALSE	Staphylococcus	capitis
Otu0865	1.00711	-0.0649924	0.955413	0.968719	0.0138021	FALSE	Leptotrichia	sp._HMT_847
Otu0866	1.40251	1.49563	0.028416	0.0899893	1.04581	FALSE	Actinomyces	massiliensis
Otu0869	0.786801	-1.27744	0.505841	0.681949	0.166248	FALSE	Treponema	sp._HMT_226
Otu0875	1.37765	0.649495	0.550274	0.705281	0.151638	FALSE	Campylobacter	curvus
Otu0876	1.18707	-2.7321	0.0128858	0.0556779	1.25432	FALSE	Cryptobacterium	curtum
Otu0877	1.35143	0.218631	0.797848	0.890848	0.0501962	FALSE	Johnsonella	ignava
Otu0888	2.73996	-0.563775	0.437571	0.634565	0.197524	FALSE	Peptococcus	sp._HMT_167
Otu0898	0.685593	-2.67488	0.132517	0.275636	0.559664	FALSE	Lactobacillus	oris
Otu0906	0.746609	-1.09998	0.586551	0.728685	0.13746	FALSE	Treponema	sp._HMT_254
Otu0912	1.93804	-1.3989	0.153311	0.308338	0.510973	FALSE	Tannerella	sp._HMT_916
Otu0916	0.980225	-2.4371	0.000919374	0.0107952	1.96677	TRUE	Olsenella	uli
Otu0918	1.12865	-1.03754	0.481502	0.675174	0.170585	FALSE	Capnocytophaga	haemolytica
Otu0927	1.395	1.23495	0.440775	0.636675	0.196082	FALSE	Neisseria	sp._HMT_020
Otu0939	2.65452	-2.00572	0.0377473	0.110695	0.955871	FALSE	Bergeyella	sp._HMT_907
Otu0950	1.19616	-1.91213	0.272821	0.461367	0.335953	FALSE	Treponema	sp._HMT_256
Otu0966	1.84142	-2.54816	0.0375585	0.110695	0.955871	FALSE	Fretibacterium	sp._HMT_361
Otu0985	1.92888	-3.55883	0.000250636	0.00434435	2.36208	TRUE	Lachnospiraceae_[G-7]	[G-7]_bacterium_HMT_163
Otu0993	0.799594	-3.13524	0.247794	0.429509	0.367027	FALSE	Leptotrichia	sp._HMT_879
Otu0996	1.25	-0.118587	0.915943	0.950168	0.0221996	FALSE	Actinomyces	cardiffensis
Otu0999	1.98304	-2.0456	0.312262	0.494189	0.306107	FALSE	Bacteroidetes_[G-5]	Bacteroidetes_[G-5]_unclassified
Otu1001	2.37961	-0.537521	0.387951	0.581015	0.235813	FALSE	Veillonellaceae_[G-1]	[G-1]_bacterium_HMT_150
Otu1003	0.630399	-1.021	0.523709	0.695551	0.157671	FALSE	Veillonellaceae_[G-1]	[G-1]_bacterium_HMT_135
Otu1013	0.741031	-1.49224	0.162461	0.319588	0.49541	FALSE	Prevotellaceae_unclassified	Prevotellaceae_unclassified
Otu1023	0.792993	-1.2822	0.369773	0.56065	0.251308	FALSE	Helicobacter	pylori
Otu1026	0.749195	-0.308482	0.708262	0.826305	0.0828596	FALSE	Erysipelotrichaceae_[G-1]	[G-1]_bacterium_HMT_905
Otu1028	1.4491	-3.10193	0.21807	0.394013	0.40449	FALSE	Treponema	sp._HMT_508
Otu1029	3.40568	-0.683168	0.643392	0.778055	0.10899	FALSE	Bacteroidetes_[G-3]	Bacteroidetes_[G-3]_unclassified
Otu1040	0.709474	-1.37465	0.112919	0.242875	0.614617	FALSE	Lachnospiraceae_[G-7]	[G-7]_bacterium_HMT_086
Otu1044	2.06288	-3.67625	0.0105359	0.0498059	1.30272	TRUE	Megasphaera	sp._HMT_123
Otu1050	1.91644	-2.64728	0.0113379	0.0509508	1.29285	FALSE	Oribacterium	sp._HMT_102
Otu1062	4.2394	-1.70292	0.00996613	0.048369	1.31543	TRUE	Prevotella	buccae
Otu1066	0.550389	1.6482	0.160196	0.31691	0.499064	FALSE	Pseudopropionibacterium	sp._HMT_194
Otu1068	1.33668	-1.72798	0.092823	0.213845	0.6699	FALSE	Stomatobaculum	sp._HMT_373
Otu1094	1.61045	-1.34406	0.465294	0.662862	0.178577	FALSE	Aggregatibacter	actinomycetemcomitans
Otu1131	0.835693	-2.3006	0.00941444	0.0470427	1.32751	TRUE	Olsenella	sp._HMT_807
Otu1132	0.584688	3.41596	0.301958	0.486339	0.313061	FALSE	Mycoplasma	fermentans
Otu1155	0.595355	-2.11544	0.0406511	0.11544	0.937644	FALSE	Treponema	pectinovorum
Otu1164	0.620866	-1.56144	0.0683182	0.170328	0.768715	FALSE	Peptostreptococcaceae_[XI][G-6]	[XI][G-6]_minutum
Otu1168	0.687952	-1.60962	0.494595	0.677647	0.168997	FALSE	Neisseria	sp._HMT_499
Otu1258	0.662319	-2.23131	0.42566	0.61976	0.207776	FALSE	Prevotella	bivia
Otu1284	0.828828	-2.74669	0.0486649	0.130736	0.883605	FALSE	Peptoniphilaceae_[G-1]	[G-1]_bacterium_HMT_113
Otu1363	0.538928	-1.24936	0.688781	0.808762	0.0921791	FALSE	Treponema	sp._HMT_490
Otu1421	0.645095	3.07279	0.167547	0.322894	0.49094	FALSE	Bergeyella	sp._HMT_900
Otu1582	1.27719	-1.12827	0.288629	0.477025	0.321459	FALSE	Prevotella	sp._HMT_313
Otu1639	0.53703	-1.56635	0.113431	0.242875	0.614617	FALSE	Veillonellaceae_[G-1]	[G-1]_bacterium_HMT_145

## Sheet: 1 vs 23 Diff Abundance
OTUs	baseMean	log2FoldChange	pvalue	padj	log_padj	threshold	Genus	Species
Otu0001	4129.05	0.229475	0.414226	0.747166	0.126583	FALSE	Prevotella	melaninogenica
Otu0002	3651.96	0.65736	0.0913143	0.412693	0.384373	FALSE	Porphyromonas	pasteri
Otu0003	3545.84	-0.160002	0.527344	0.804538	0.0944535	FALSE	Streptococcus	oralis_subsp._dentisani_clade_058
Otu0004	2827.76	-0.148758	0.75341	0.92974	0.0316387	FALSE	Prevotella	Prevotella_unclassified
Otu0005	2643.45	0.498499	0.0986873	0.435279	0.361232	FALSE	Haemophilus	parainfluenzae
Otu0006	2523.55	0.608662	0.174909	0.582641	0.234599	FALSE	Fusobacterium	periodonticum
Otu0007	1860.9	0.536688	0.589711	0.847081	0.0720752	FALSE	Neisseria	perflava
Otu0008	1661.58	0.0372564	0.907113	0.969396	0.0134987	FALSE	Veillonella	Veillonella_unclassified
Otu0009	1309.37	0.816315	0.0458513	0.332422	0.47831	FALSE	Prevotella	pallens
Otu0010	1710.62	-0.139898	0.816264	0.956793	0.019182	FALSE	Neisseria	Neisseria_unclassified
Otu0011	1231.1	0.255484	0.53714	0.809198	0.0919451	FALSE	Saccharibacteria_(TM7)_[G-1]	(TM7)_[G-1]_bacterium_HMT_352
Otu0012	1107.4	0.433597	0.0727551	0.382564	0.417296	FALSE	Streptococcus	Streptococcus_unclassified
Otu0013	1154.17	0.502209	0.165473	0.581664	0.235328	FALSE	Leptotrichia	Leptotrichia_unclassified
Otu0014	966.253	-0.350454	0.492074	0.768291	0.114475	FALSE	Streptococcus	salivarius
Otu0015	873.273	0.141329	0.662514	0.886224	0.0524566	FALSE	Rothia	mucilaginosa
Otu0016	922.264	0.0938225	0.859722	0.956793	0.019182	FALSE	Veillonella	atypica
Otu0017	745.924	0.94396	0.00311656	0.154937	0.809844	FALSE	Veillonella	parvula
Otu0018	748.71	0.028146	0.959754	0.976591	0.0102871	FALSE	Alloprevotella	sp._HMT_473
Otu0019	793.224	-0.335785	0.551111	0.823188	0.0845009	FALSE	Alloprevotella	sp._HMT_308
Otu0020	755.218	-0.168415	0.619427	0.861127	0.0649327	FALSE	Granulicatella	adiacens
Otu0021	551.353	0.330103	0.408796	0.747166	0.126583	FALSE	Alloprevotella	tannerae
Otu0022	584.399	-0.458788	0.395812	0.747166	0.126583	FALSE	Streptococcus	parasanguinis_clade_411
Otu0023	594.441	1.51232	0.033939	0.31036	0.508134	FALSE	Gemella	sanguinis
Otu0024	570.402	-0.0330355	0.94322	0.976591	0.0102871	FALSE	Capnocytophaga	leadbetteri
Otu0025	504.35	0.758359	0.0725449	0.382564	0.417296	FALSE	Campylobacter	Campylobacter_unclassified
Otu0026	411.382	-0.0566096	0.828584	0.956793	0.019182	FALSE	Fusobacterium	Fusobacterium_unclassified
Otu0027	518.951	0.0840224	0.852015	0.956793	0.019182	FALSE	Prevotella	salivae
Otu0028	450.527	-0.598957	0.340363	0.735298	0.133537	FALSE	Prevotella	veroralis
Otu0029	461.178	0.407802	0.606516	0.861127	0.0649327	FALSE	Alloprevotella	sp._HMT_914
Otu0030	441.816	-0.532526	0.185842	0.582641	0.234599	FALSE	Atopobium	Atopobium_unclassified
Otu0032	363.415	-0.666903	0.110836	0.463211	0.334221	FALSE	Fusobacterium	nucleatum_subsp._vincentii
Otu0033	337.997	-0.690938	0.261289	0.658904	0.181178	FALSE	Prevotella	intermedia
Otu0034	368.282	0.293422	0.427145	0.747166	0.126583	FALSE	Saccharibacteria_(TM7)_[G-3]	(TM7)_[G-3]_bacterium_HMT_351
Otu0035	425.258	-1.54023	0.0103859	0.194692	0.710652	FALSE	Neisseria	macacae
Otu0036	748.039	-0.00491035	0.992911	0.992911	0.00308989	FALSE	Prevotella	nanceiensis
Otu0037	284.796	1.08073	0.00124239	0.0996279	1.00162	FALSE	Oribacterium	Oribacterium_unclassified
Otu0038	259.304	1.9354	0.0712925	0.382564	0.417296	FALSE	Veillonella	rogosae
Otu0039	243.817	0.514672	0.280004	0.701018	0.154271	FALSE	Ruminococcaceae_[G-1]	[G-1]_bacterium_HMT_075
Otu0040	225.221	-0.35876	0.469598	0.766272	0.115617	FALSE	Porphyromonas	Porphyromonas_unclassified
Otu0041	325.976	0.342062	0.424022	0.747166	0.126583	FALSE	Actinomyces	graevenitzii
Otu0042	273.666	1.12664	0.13825	0.528691	0.276798	FALSE	Leptotrichia	sp._HMT_221
Otu0043	286.765	-0.0119265	0.981124	0.987673	0.0053866	FALSE	Leptotrichia	sp._HMT_215
Otu0044	234.777	-0.169799	0.7514	0.92974	0.0316387	FALSE	Saccharibacteria_(TM7)_[G-6]	(TM7)_[G-6]_bacterium_HMT_870
Otu0045	287.119	0.699193	0.039241	0.31036	0.508134	FALSE	Campylobacter	rectus
Otu0046	286.266	-1.70368	0.00101829	0.0996279	1.00162	FALSE	Gemella	Gemella_unclassified
Otu0048	277.488	-1.4796	0.088591	0.405653	0.391845	FALSE	Porphyromonas	gingivalis
Otu0049	193.523	0.421737	0.804464	0.954657	0.0201527	FALSE	Prevotella	aurantiaca
Otu0050	201.9	-2.44847	0.0506782	0.359919	0.443795	FALSE	Leptotrichia	sp._HMT_218
Otu0051	231.16	-2.12976	0.185379	0.582641	0.234599	FALSE	Neisseria	subflava
Otu0052	401.831	-0.848878	0.100064	0.435279	0.361232	FALSE	Porphyromonas	endodontalis
Otu0053	179.179	0.940179	0.0379825	0.31036	0.508134	FALSE	Stomatobaculum	sp._HMT_097
Otu0054	238.899	-2.64909	0.0519187	0.361354	0.442067	FALSE	Sneathia	Sneathia_unclassified
Otu0055	224.451	0.487011	0.322573	0.735298	0.133537	FALSE	Capnocytophaga	sputigena
Otu0057	161.359	2.13799	0.0119915	0.194692	0.710652	FALSE	Prevotella	shahii
Otu0058	201.758	-0.20172	0.827198	0.956793	0.019182	FALSE	Absconditabacteria_(SR1)_[G-1]	(SR1)_[G-1]_bacterium_HMT_875
Otu0059	169.792	0.930048	0.00667488	0.178682	0.74792	FALSE	Bergeyella	sp._HMT_322
Otu0060	205.487	-0.518816	0.176971	0.582641	0.234599	FALSE	Solobacterium	moorei
Otu0061	144.157	0.336189	0.456427	0.760605	0.118841	FALSE	Oribacterium	asaccharolyticum
Otu0063	143.63	0.712975	0.235044	0.624481	0.204481	FALSE	Oribacterium	parvum
Otu0064	114.37	-1.49169	0.0183928	0.246181	0.608745	FALSE	Treponema	sp._HMT_237
Otu0065	360.257	0.113133	0.820211	0.956793	0.019182	FALSE	Megasphaera	micronuciformis
Otu0066	114.149	-0.0431546	0.910898	0.969396	0.0134987	FALSE	Rothia	Rothia_unclassified
Otu0067	529.057	0.251248	0.397696	0.747166	0.126583	FALSE	Actinomyces	sp._HMT_180
Otu0068	129.571	-0.278151	0.553064	0.823188	0.0845009	FALSE	Peptostreptococcus	stomatis
Otu0069	97.4753	0.279148	0.56796	0.830463	0.0806797	FALSE	Peptostreptococcaceae_[XI][G-1]	[XI][G-1]_sulci
Otu0070	107.322	-0.280011	0.637631	0.870179	0.0603915	FALSE	Stomatobaculum	longum
Otu0072	147.701	0.798823	0.00448116	0.174919	0.757163	FALSE	Catonella	morbi
Otu0073	100.866	-0.136375	0.760617	0.930522	0.0312732	FALSE	Ruminococcaceae_[G-2]	[G-2]_bacterium_HMT_085
Otu0074	89.0619	0.452931	0.525939	0.804538	0.0944535	FALSE	Campylobacter	sp._HMT_044
Otu0075	120.971	0.911423	0.060417	0.364582	0.438205	FALSE	Selenomonas	sp._HMT_136
Otu0076	102.016	-3.64665	0.00901542	0.194692	0.710652	FALSE	Bergeyella	sp._HMT_206
Otu0078	120.204	-1.15418	0.00927823	0.194692	0.710652	FALSE	Aggregatibacter	Aggregatibacter_unclassified
Otu0079	95.6469	-0.28117	0.554727	0.823188	0.0845009	FALSE	Leptotrichia	sp._HMT_225
Otu0080	132.783	0.109116	0.783473	0.940167	0.026795	FALSE	Prevotella	nigrescens
Otu0084	67.4797	-0.502701	0.36218	0.735298	0.133537	FALSE	Filifactor	alocis
Otu0085	200.118	0.279944	0.492324	0.768291	0.114475	FALSE	Capnocytophaga	Capnocytophaga_unclassified
Otu0086	78.583	1.12528	0.0589369	0.364582	0.438205	FALSE	Butyrivibrio	sp._HMT_455
Otu0088	233.92	-0.706099	0.204089	0.59032	0.228913	FALSE	Alloprevotella	rava
Otu0089	85.2986	0.896981	0.0116744	0.194692	0.710652	FALSE	Lachnoanaerobaculum	Lachnoanaerobaculum_unclassified
Otu0090	76.3509	0.873884	0.131003	0.512238	0.290528	FALSE	Absconditabacteria_(SR1)_[G-1]	(SR1)_[G-1]_bacterium_HMT_345
Otu0094	57.3992	0.559124	0.418169	0.747166	0.126583	FALSE	Saccharibacteria_(TM7)_[G-5]	(TM7)_[G-5]_bacterium_HMT_356
Otu0098	115.697	-0.353577	0.445936	0.753328	0.123016	FALSE	Treponema	Treponema_unclassified
Otu0099	68.1234	-0.960599	0.0831507	0.39639	0.401878	FALSE	Granulicatella	elegans
Otu0100	77.1511	-0.901171	0.215534	0.600047	0.221815	FALSE	Aggregatibacter	sp._HMT_512
Otu0101	155.387	0.187728	0.685485	0.8968	0.0473042	FALSE	Capnocytophaga	granulosa
Otu0102	72.6846	1.32994	0.0182495	0.246181	0.608745	FALSE	Lachnospiraceae_[G-3]	[G-3]_bacterium_HMT_100
Otu0103	70.7461	-0.31251	0.571428	0.832037	0.0798571	FALSE	Lachnoanaerobaculum	orale
Otu0105	90.6999	-0.388049	0.334657	0.735298	0.133537	FALSE	Saccharibacteria_(TM7)_[G-1]	Saccharibacteria_(TM7)_[G-1]_unclassified
Otu0106	193.419	-0.988733	0.0554192	0.363885	0.439036	FALSE	Haemophilus	Haemophilus_unclassified
Otu0107	142.995	-0.55024	0.199733	0.589042	0.229854	FALSE	Gemella	morbillorum
Otu0108	56.1675	-1.14417	0.0114156	0.194692	0.710652	FALSE	Tannerella	forsythia
Otu0109	99.9381	-1.54366	0.00465273	0.174919	0.757163	FALSE	Treponema	denticola
Otu0110	22.6725	-0.579655	0.41034	0.747166	0.126583	FALSE	Lachnospiraceae_[G-2]	[G-2]_bacterium_HMT_096
Otu0113	60.0784	0.488508	0.365536	0.735298	0.133537	FALSE	Absconditabacteria_(SR1)_[G-1]	(SR1)_[G-1]_bacterium_HMT_874
Otu0114	52.9364	-1.42808	0.0336873	0.31036	0.508134	FALSE	Mycoplasma	faucium
Otu0116	59.2148	0.457782	0.377545	0.746509	0.126965	FALSE	Prevotella	denticola
Otu0117	40.3335	0.41506	0.458986	0.760605	0.118841	FALSE	Haemophilus	sp._HMT_036
Otu0118	66.4326	-0.101738	0.801663	0.954657	0.0201527	FALSE	Bacteroidales_[G-2]	[G-2]_bacterium_HMT_274
Otu0119	59.3023	-1.1963	0.0354171	0.31036	0.508134	FALSE	Abiotrophia	defectiva
Otu0120	38.7218	-0.571199	0.339338	0.735298	0.133537	FALSE	Leptotrichia	wadei
Otu0121	75.4811	0.388181	0.420081	0.747166	0.126583	FALSE	Lautropia	mirabilis
Otu0123	47.9096	-0.637763	0.15876	0.581664	0.235328	FALSE	Leptotrichia	hongkongensis
Otu0124	62.1908	0.545337	0.141816	0.536434	0.270483	FALSE	Saccharibacteria_(TM7)_[G-1]	(TM7)_[G-1]_bacterium_HMT_346
Otu0125	44.8963	0.0322569	0.927205	0.9698	0.013318	FALSE	Treponema	socranskii
Otu0126	38.9259	0.722065	0.0590025	0.364582	0.438205	FALSE	Selenomonas	sputigena
Otu0127	72.5753	-1.27442	0.0758532	0.382564	0.417296	FALSE	Veillonella	sp._HMT_780
Otu0128	79.5291	0.391357	0.458671	0.760605	0.118841	FALSE	Capnocytophaga	gingivalis
Otu0130	50.2993	2.02148	0.0706585	0.382564	0.417296	FALSE	Tannerella	Tannerella_unclassified
Otu0131	55.8582	-0.39221	0.405322	0.747166	0.126583	FALSE	Neisseria	elongata
Otu0132	45.2409	0.484547	0.180458	0.582641	0.234599	FALSE	Campylobacter	gracilis
Otu0136	60.6129	0.319971	0.466044	0.766272	0.115617	FALSE	Tannerella	sp._HMT_286
Otu0137	87.8541	-0.793592	0.0753507	0.382564	0.417296	FALSE	Parvimonas	micra
Otu0139	50.3845	-1.1647	0.298425	0.725021	0.139649	FALSE	Prevotella	sp._HMT_304
Otu0140	77.9315	0.0638297	0.860366	0.956793	0.019182	FALSE	Actinomyces	Actinomyces_unclassified
Otu0141	37.112	-0.316194	0.40973	0.747166	0.126583	FALSE	Prevotella	sp._HMT_317
Otu0143	26.7598	-0.228544	0.731319	0.92312	0.034742	FALSE	Bacteroidetes_[G-5]	[G-5]_bacterium_HMT_511
Otu0145	39.4843	0.517791	0.102614	0.44086	0.355699	FALSE	Mogibacterium	vescum
Otu0146	38.6222	0.190513	0.693572	0.903981	0.0438406	FALSE	Rothia	aeria
Otu0149	38.2362	-0.832626	0.313117	0.735298	0.133537	FALSE	Peptostreptococcaceae_[XI][G-5]	[XI][G-5]_saphenum
Otu0151	36.648	-3.01685	0.0123081	0.194692	0.710652	FALSE	Gracilibacteria_(GN02)_[G-2]	(GN02)_[G-2]_bacterium_HMT_873
Otu0153	41.6055	0.852051	0.205255	0.59032	0.228913	FALSE	Leptotrichia	sp._HMT_498
Otu0155	36.2632	-0.861306	0.240709	0.634597	0.197502	FALSE	Peptostreptococcaceae_[XI][G-6]	[XI][G-6]_nodatum
Otu0157	14.0845	-1.03694	0.467373	0.766272	0.115617	FALSE	Prevotella	scopos
Otu0158	45.946	-0.579229	0.430151	0.747166	0.126583	FALSE	Prevotella	pleuritidis
Otu0160	25.4975	0.963307	0.00961376	0.194692	0.710652	FALSE	Dialister	invisus
Otu0162	41.7724	-0.496786	0.649719	0.880376	0.055332	FALSE	Haemophilus	sputorum
Otu0164	5.7875	-1.87865	0.337021	0.735298	0.133537	FALSE	Moraxella	sp._HMT_276
Otu0165	69.3782	-0.689128	0.481105	0.767096	0.11515	FALSE	Fusobacterium	sp._HMT_203
Otu0168	28.5639	-0.379792	0.671401	0.888393	0.0513947	FALSE	Leptotrichiaceae_unclassified	Leptotrichiaceae_unclassified
Otu0172	36.1709	-0.3079	0.381706	0.747166	0.126583	FALSE	Selenomonas	Selenomonas_unclassified
Otu0174	124.98	0.125066	0.758662	0.930522	0.0312732	FALSE	Prevotella	oris
Otu0178	6.91965	-0.419003	0.699905	0.904079	0.0437936	FALSE	Fusobacterium	sp._HMT_248
Otu0181	21.2866	0.539682	0.188635	0.586117	0.232016	FALSE	Cardiobacterium	hominis
Otu0182	28.4705	-1.22755	0.0227328	0.272776	0.564195	FALSE	Leptotrichia	shahii
Otu0183	23.4176	-0.65532	0.382493	0.747166	0.126583	FALSE	Kingella	Kingella_unclassified
Otu0185	80.4894	-1.55979	0.0999143	0.435279	0.361232	FALSE	Treponema	sp._HMT_257
Otu0186	44.212	1.16253	0.164157	0.581664	0.235328	FALSE	Treponema	sp._HMT_230
Otu0191	18.9405	0.44518	0.306878	0.732243	0.135345	FALSE	Kingella	oralis
Otu0193	49.5346	-0.619744	0.389683	0.747166	0.126583	FALSE	Neisseria	oralis
Otu0194	60.4236	-0.757112	0.365521	0.735298	0.133537	FALSE	Porphyromonas	sp._HMT_930
Otu0197	16.2859	1.07066	0.428852	0.747166	0.126583	FALSE	Treponema	sp._HMT_238
Otu0199	21.5384	0.451144	0.431276	0.747166	0.126583	FALSE	Bergeyella	Bergeyella_unclassified
Otu0200	21.2131	0.778361	0.244317	0.639265	0.194319	FALSE	Saccharibacteria_(TM7)_[G-1]	(TM7)_[G-1]_bacterium_HMT_349
Otu0202	17.0203	0.268853	0.837546	0.956793	0.019182	FALSE	Capnocytophaga	sp._HMT_332
Otu0204	18.1692	-0.559869	0.48715	0.767096	0.11515	FALSE	Treponema	lecithinolyticum
Otu0211	8.80949	0.459366	0.360076	0.735298	0.133537	FALSE	Campylobacter	concisus
Otu0212	4.15116	0.867271	0.177357	0.582641	0.234599	FALSE	Selenomonas	sp._HMT_478
Otu0213	18.4594	-1.32184	0.00667226	0.178682	0.74792	FALSE	Peptostreptococcaceae_[XI][G-9]	[XI][G-9]_brachy
Otu0214	10.6458	-1.84113	0.0635679	0.368694	0.433334	FALSE	Kingella	sp._HMT_012
Otu0217	27.2152	1.02675	0.0151227	0.219813	0.657947	FALSE	Eikenella	corrodens
Otu0218	15.5983	-0.351924	0.479703	0.767096	0.11515	FALSE	Fretibacterium	fastidiosum
Otu0219	8.14548	-0.622566	0.660594	0.886224	0.0524566	FALSE	Bacteroidetes_[G-5]	[G-5]_bacterium_HMT_505
Otu0220	13.6597	-3.52032	0.00143144	0.0996279	1.00162	FALSE	Lactobacillus	gasseri
Otu0222	1.80169	2.07798	0.197378	0.587338	0.231112	FALSE	Lactobacillus	fermentum
Otu0224	12.703	-0.955963	0.300009	0.725021	0.139649	FALSE	Treponema	sp._HMT_258
Otu0227	32.636	0.367414	0.433218	0.747166	0.126583	FALSE	Leptotrichia	sp._HMT_392
Otu0228	15.7228	2.36606	0.0389795	0.31036	0.508134	FALSE	Peptostreptococcaceae_[XI][G-5]	[XI][G-5]_bacterium_HMT_493
Otu0234	11.7918	0.192966	0.619797	0.861127	0.0649327	FALSE	Prevotella	maculosa
Otu0239	10.6501	-0.922961	0.486423	0.767096	0.11515	FALSE	Treponema	sp._HMT_927
Otu0241	1.46221	4.69125	0.165275	0.581664	0.235328	FALSE	Corynebacterium	Corynebacterium_unclassified
Otu0244	21.1725	0.383788	0.667214	0.886224	0.0524566	FALSE	Peptostreptococcaceae_[XI][G-7]	Peptostreptococcaceae_[XI][G-7]_unclassified
Otu0246	30.1932	-0.837785	0.615786	0.861127	0.0649327	FALSE	Veillonella	sp._HMT_917
Otu0247	2.24881	-1.65204	0.113141	0.463211	0.334221	FALSE	Prevotella	multisaccharivorax
Otu0249	14.4391	0.284879	0.441715	0.751079	0.124315	FALSE	Dialister	pneumosintes
Otu0250	11.989	0.0612733	0.935808	0.974015	0.0114345	FALSE	Peptococcus	Peptococcus_unclassified
Otu0251	17.0405	0.977362	0.0809559	0.39639	0.401878	FALSE	Capnocytophaga	sp._HMT_336
Otu0253	14.6738	-0.0390145	0.952854	0.976591	0.0102871	FALSE	Alloprevotella	sp._HMT_912
Otu0255	10.6411	1.40846	0.218513	0.603512	0.219314	FALSE	Leptotrichia	sp._HMT_463
Otu0259	10.2345	-0.779858	0.591496	0.847081	0.0720752	FALSE	Saccharibacteria_(TM7)_[G-1]	(TM7)_[G-1]_bacterium_HMT_348
Otu0261	26.7737	0.52848	0.385939	0.747166	0.126583	FALSE	Neisseriaceae_unclassified	Neisseriaceae_unclassified
Otu0264	28.8166	-1.07741	0.0364225	0.31036	0.508134	FALSE	Fretibacterium	Fretibacterium_unclassified
Otu0265	4.71831	-2.4882	0.0600425	0.364582	0.438205	FALSE	Pasteurellaceae_unclassified	Pasteurellaceae_unclassified
Otu0266	0.928174	-2.95775	0.112367	0.463211	0.334221	FALSE	Atopobium	parvulum
Otu0269	3.32517	-2.8113	0.0336473	0.31036	0.508134	FALSE	Atopobium	sp._HMT_416
Otu0272	10.8996	-0.914234	0.178752	0.582641	0.234599	FALSE	Prevotella	dentalis
Otu0274	10.3162	0.234336	0.830232	0.956793	0.019182	FALSE	Leptotrichia	hofstadii
Otu0276	6.97912	0.288731	0.77013	0.930573	0.0312493	FALSE	Actinomyces	sp._HMT_169
Otu0278	6.05204	-1.13122	0.559772	0.823188	0.0845009	FALSE	Mollicutes_[G-1]	[G-1]_bacterium_HMT_504
Otu0279	69.1571	-1.40916	0.0151595	0.219813	0.657947	FALSE	Porphyromonas	catoniae
Otu0280	69.6976	0.157467	0.842717	0.956793	0.019182	FALSE	Prevotella	sp._HMT_443
Otu0281	21.2651	0.674857	0.362708	0.735298	0.133537	FALSE	Prevotella	sp._HMT_396
Otu0284	16.1797	-0.26052	0.650162	0.880376	0.055332	FALSE	Streptococcus	anginosus
Otu0289	5.45669	-0.368766	0.697685	0.904079	0.0437936	FALSE	Treponema	sp._HMT_270
Otu0290	8.9529	0.39913	0.623021	0.861127	0.0649327	FALSE	Saccharibacteria_(TM7)_[G-2]	(TM7)_[G-2]_bacterium_HMT_350
Otu0297	22.7788	0.746167	0.196773	0.587338	0.231112	FALSE	Bacteria_unclassified	Bacteria_unclassified
Otu0301	12.1376	0.778345	0.431151	0.747166	0.126583	FALSE	Porphyromonas	uenonis
Otu0302	19.6808	1.15274	0.285944	0.710775	0.148268	FALSE	Aggregatibacter	aphrophilus
Otu0303	6.3718	-5.6942	0.000175738	0.0611567	1.21356	FALSE	Bifidobacterium	longum
Otu0304	2.27147	-4.72991	0.00890264	0.194692	0.710652	FALSE	Lactobacillus	salivarius
Otu0307	8.15605	0.102602	0.85026	0.956793	0.019182	FALSE	Bacteroidaceae_[G-1]	[G-1]_bacterium_HMT_272
Otu0308	13.6586	-0.330403	0.684072	0.8968	0.0473042	FALSE	Gracilibacteria_(GN02)_[G-1]	(GN02)_[G-1]_bacterium_HMT_872
Otu0311	8.5262	-0.814111	0.353951	0.735298	0.133537	FALSE	Streptococcus	mutans
Otu0313	2.6092	-0.479165	0.606378	0.861127	0.0649327	FALSE	Mitsuokella	sp._HMT_521
Otu0317	22.0541	0.0881169	0.921172	0.9698	0.013318	FALSE	Prevotella	sp._HMT_309
Otu0319	9.19948	-3.46497	0.0050959	0.174919	0.757163	FALSE	Prevotella	sp._HMT_942
Otu0323	16.4065	0.380249	0.725224	0.922666	0.0349556	FALSE	Saccharibacteria_(TM7)_[G-1]	(TM7)_[G-1]_bacterium_HMT_952
Otu0324	13.9857	-0.201735	0.665452	0.886224	0.0524566	FALSE	Prevotella	baroniae
Otu0326	3.06641	0.68618	0.254231	0.655351	0.183526	FALSE	Pseudoramibacter	alactolyticus
Otu0328	2.51069	0.197471	0.80652	0.954657	0.0201527	FALSE	Alloscardovia	omnicolens
Otu0332	6.04933	-1.37124	0.425382	0.747166	0.126583	FALSE	Moraxella	Moraxella_unclassified
Otu0336	32.7831	0.454613	0.170171	0.582641	0.234599	FALSE	Corynebacterium	matruchotii
Otu0338	15.9483	0.0795485	0.863675	0.956793	0.019182	FALSE	Capnocytophaga	sp._HMT_326
Otu0344	9.21498	-0.987755	0.126322	0.499546	0.301425	FALSE	Selenomonas	sp._HMT_481
Otu0353	19.5924	-0.747555	0.315287	0.735298	0.133537	FALSE	Bacteroidetes_[G-3]	[G-3]_bacterium_HMT_365
Otu0354	7.69188	-2.46059	0.0286761	0.302402	0.519415	FALSE	Saccharibacteria_(TM7)_[G-4]	(TM7)_[G-4]_bacterium_HMT_355
Otu0358	19.1125	-1.18982	0.0539441	0.363885	0.439036	FALSE	Lachnospiraceae_[G-8]	[G-8]_bacterium_HMT_500
Otu0359	6.75224	-0.716686	0.529039	0.804538	0.0944535	FALSE	Lactobacillus	Lactobacillus_unclassified
Otu0361	47.5003	0.0389526	0.921824	0.9698	0.013318	FALSE	Actinomyces	lingnae_[Not_Validly_Published]
Otu0362	7.41824	-0.472409	0.329437	0.735298	0.133537	FALSE	Mogibacterium	timidum
Otu0364	18.8953	0.218255	0.617609	0.861127	0.0649327	FALSE	Selenomonas	noxia
Otu0367	5.44658	-0.122637	0.773873	0.931861	0.0306487	FALSE	Oribacterium	sp._HMT_078
Otu0369	7.09732	-1.37469	0.0680253	0.382564	0.417296	FALSE	Catonella	sp._HMT_451
Otu0373	3.14055	-2.42357	0.256952	0.657496	0.182107	FALSE	Bacteroidetes_[G-5]	[G-5]_bacterium_HMT_507
Otu0375	5.37569	-1.88086	0.179329	0.582641	0.234599	FALSE	Bacteroidetes_[G-3]	[G-3]_bacterium_HMT_503
Otu0382	7.01873	-0.497821	0.310531	0.735134	0.133634	FALSE	Streptococcus	constellatus
Otu0383	24.9866	-0.323838	0.674818	0.889533	0.0508378	FALSE	Haemophilus	sp._HMT_908
Otu0399	12.3554	-0.066214	0.904986	0.969396	0.0134987	FALSE	Saccharibacteria_(TM7)_[G-1]	(TM7)_[G-1]_bacterium_HMT_347
Otu0403	28.7589	-0.640228	0.215307	0.600047	0.221815	FALSE	Prevotella	oulorum
Otu0404	14.2356	0.0227274	0.958838	0.976591	0.0102871	FALSE	Corynebacterium	durum
Otu0408	8.92876	1.0873	0.442446	0.751079	0.124315	FALSE	Treponema	sp._HMT_262
Otu0410	17.1265	1.69004	0.0256231	0.278651	0.55494	FALSE	Prevotella	sp._HMT_475
Otu0417	7.46774	0.915752	0.0856557	0.402813	0.394896	FALSE	Anaeroglobus	geminatus
Otu0420	32.9518	-0.429778	0.626569	0.861842	0.0645725	FALSE	Prevotella	sp._HMT_305
Otu0422	3.83566	-1.0237	0.362045	0.735298	0.133537	FALSE	Treponema	sp._HMT_951
Otu0426	5.70813	-0.142528	0.904198	0.969396	0.0134987	FALSE	Capnocytophaga	sp._HMT_863
Otu0439	14.9896	-4.37792	0.001293	0.0996279	1.00162	FALSE	Simonsiella	muelleri
Otu0442	3.07038	0.0252622	0.981997	0.987673	0.0053866	FALSE	Absconditabacteria_(SR1)_[G-1]	Absconditabacteria_(SR1)_[G-1]_unclassified
Otu0445	3.14862	1.16959	0.0831484	0.39639	0.401878	FALSE	Selenomonas	flueggei
Otu0446	6.88584	0.741681	0.334483	0.735298	0.133537	FALSE	Peptostreptococcaceae_[XI][G-7]	[XI][G-7]_bacterium_HMT_081
Otu0448	4.11258	0.652333	0.326154	0.735298	0.133537	FALSE	Prevotella	oralis
Otu0450	9.97147	0.0169041	0.972029	0.983775	0.00710411	FALSE	Cardiobacterium	valvarum
Otu0451	5.00012	-0.811672	0.249366	0.647608	0.188687	FALSE	Bulleidia	extructa
Otu0452	4.97762	0.276274	0.582267	0.841709	0.0748382	FALSE	Prevotella	micans
Otu0455	4.40249	-1.73905	0.0347106	0.31036	0.508134	FALSE	Johnsonella	sp._HMT_166
Otu0456	2.48492	2.29852	0.0234841	0.272776	0.564195	FALSE	Mobiluncus	mulieris
Otu0458	6.92258	-0.237441	0.701441	0.904079	0.0437936	FALSE	Mycoplasma	salivarium
Otu0462	5.74178	-0.994383	0.0455255	0.332422	0.47831	FALSE	Bacteroidetes_[G-3]	[G-3]_bacterium_HMT_280
Otu0463	7.11466	0.322936	0.471213	0.766272	0.115617	FALSE	Prevotella	sp._HMT_315
Otu0464	16.6511	-1.53682	0.00200779	0.116452	0.933854	FALSE	Treponema	maltophilum
Otu0469	2.97833	1.41366	0.213012	0.600047	0.221815	FALSE	Alloprevotella	Alloprevotella_unclassified
Otu0474	3.59731	0.612073	0.346052	0.735298	0.133537	FALSE	Veillonellaceae_[G-1]	[G-1]_bacterium_HMT_155
Otu0482	4.17076	-0.887051	0.073789	0.382564	0.417296	FALSE	Peptostreptococcaceae_[XI][G-4]	[XI][G-4]_bacterium_HMT_369
Otu0487	1.43592	-1.72726	0.530549	0.804538	0.0944535	FALSE	Bacteroidetes_[G-6]	[G-6]_bacterium_HMT_516
Otu0489	4.82923	-2.30442	0.00552905	0.174919	0.757163	FALSE	Scardovia	wiggsiae
Otu0494	7.73035	-0.0895216	0.868063	0.956793	0.019182	FALSE	Peptostreptococcaceae_[XI][G-7]	[XI][G-7]_yurii_subspp._yurii_&_margaretiae
Otu0497	14.1997	-0.117533	0.848813	0.956793	0.019182	FALSE	Bergeyella	sp._HMT_931
Otu0501	20.8286	-0.608295	0.179408	0.582641	0.234599	FALSE	Prevotella	sp._HMT_472
Otu0504	33.7537	-0.372715	0.655185	0.883738	0.0536764	FALSE	Prevotella	sp._HMT_526
Otu0512	6.91742	0.0870394	0.923536	0.9698	0.013318	FALSE	Atopobium	rimae
Otu0518	9.29347	-0.0637788	0.954065	0.976591	0.0102871	FALSE	Treponema	amylovorum
Otu0525	8.4124	0.785118	0.181045	0.582641	0.234599	FALSE	Shuttleworthia	satelles
Otu0526	5.27029	0.261636	0.582907	0.841709	0.0748382	FALSE	Veillonella	dispar
Otu0527	0.787258	-0.54895	0.871199	0.956793	0.019182	FALSE	Treponema	sp._HMT_263
Otu0531	6.50926	-0.302805	0.715048	0.91517	0.038498	FALSE	Leptotrichia	sp._HMT_212
Otu0537	3.67267	-2.6995	0.020764	0.267625	0.572474	FALSE	Lactobacillus	ultunensis
Otu0538	3.70858	0.379852	0.623575	0.861127	0.0649327	FALSE	Streptococcus	intermedius
Otu0541	3.17334	0.520704	0.354502	0.735298	0.133537	FALSE	Peptostreptococcaceae_[XI][G-1]	[XI][G-1]_infirmum
Otu0544	3.03883	-1.10981	0.110744	0.463211	0.334221	FALSE	Desulfobulbus	sp._HMT_041
Otu0551	6.97089	-0.447234	0.486642	0.767096	0.11515	FALSE	Clostridiales_[F-1][G-1]	[F-1][G-1]_bacterium_HMT_093
Otu0553	1.82422	-0.281221	0.805568	0.954657	0.0201527	FALSE	Ottowia	sp._HMT_894
Otu0559	3.85888	-0.633771	0.348796	0.735298	0.133537	FALSE	Leptotrichia	goodfellowii
Otu0567	3.62868	-1.11395	0.163761	0.581664	0.235328	FALSE	Butyrivibrio	sp._HMT_080
Otu0570	4.87287	-1.50625	0.0379237	0.31036	0.508134	FALSE	Selenomonas	artemidis
Otu0577	6.04475	-0.0756365	0.937629	0.974015	0.0114345	FALSE	Neisseria	bacilliformis
Otu0580	4.29797	0.51642	0.361401	0.735298	0.133537	FALSE	Leptotrichia	sp._HMT_417
Otu0583	5.71937	-2.02338	0.0369743	0.31036	0.508134	FALSE	Aggregatibacter	sp._HMT_898
Otu0586	9.64163	-0.984725	0.194389	0.587338	0.231112	FALSE	Selenomonas	dianae
Otu0593	2.58785	-0.22998	0.849317	0.956793	0.019182	FALSE	Gracilibacteria_(GN02)_[G-1]	(GN02)_[G-1]_bacterium_HMT_871
Otu0601	1.7893	0.760184	0.362687	0.735298	0.133537	FALSE	Lachnoanaerobaculum	saburreum
Otu0604	4.10919	-0.0256905	0.972467	0.983775	0.00710411	FALSE	Prevotella	marshii
Otu0608	4.70289	0.778872	0.0820302	0.39639	0.401878	FALSE	Peptostreptococcaceae_[XI][G-2]	[XI][G-2]_bacterium_HMT_091
Otu0611	5.10023	-0.650418	0.497412	0.772765	0.111953	FALSE	Bifidobacterium	dentium
Otu0614	2.53854	-1.00158	0.3747	0.745118	0.127775	FALSE	Saccharibacteria_(TM7)_[G-1]	(TM7)_[G-1]_bacterium_HMT_488
Otu0617	4.11614	-0.619481	0.531735	0.804538	0.0944535	FALSE	Lachnospiraceae_[G-2]	[G-2]_bacterium_HMT_088
Otu0620	1.40171	-0.0921273	0.859768	0.956793	0.019182	FALSE	Anaerolineae_[G-1]	[G-1]_bacterium_HMT_439
Otu0621	0.848355	-0.223638	0.851044	0.956793	0.019182	FALSE	Prevotella	sp._HMT_515
Otu0641	2.63687	-2.58087	0.0406164	0.3141	0.502932	FALSE	Prevotella	sp._HMT_376
Otu0649	6.44689	0.4788	0.258981	0.65785	0.181873	FALSE	Prevotella	saccharolytica
Otu0650	0.914152	-0.24654	0.909834	0.969396	0.0134987	FALSE	Prevotella	fusca
Otu0653	2.91152	1.36233	0.132725	0.513202	0.289711	FALSE	Mycoplasma	orale
Otu0659	2.20397	0.289129	0.737435	0.92312	0.034742	FALSE	Saccharibacteria_(TM7)_[G-1]	(TM7)_[G-1]_bacterium_HMT_869
Otu0665	1.18197	-1.87038	0.16168	0.581664	0.235328	FALSE	Mitsuokella	sp._HMT_131
Otu0666	5.9397	0.527182	0.437554	0.750092	0.124885	FALSE	Leptotrichia	sp._HMT_219
Otu0670	0.968482	3.12309	0.204745	0.59032	0.228913	FALSE	Treponema	sp._HMT_242
Otu0673	1.81645	-0.19271	0.765867	0.930522	0.0312732	FALSE	Peptidiphaga	sp._HMT_183
Otu0674	1.08547	-0.632158	0.485046	0.767096	0.11515	FALSE	Saccharibacteria_(TM7)_[G-8]	(TM7)_[G-8]_bacterium_HMT_955
Otu0679	1.26559	1.07988	0.4337	0.747166	0.126583	FALSE	Kingella	sp._HMT_459
Otu0687	2.24242	1.36742	0.061767	0.364582	0.438205	FALSE	Bacteroidetes_[F-1]_unclassified	Bacteroidetes_[F-1]_unclassified
Otu0688	1.26215	-0.49592	0.763324	0.930522	0.0312732	FALSE	Treponema	sp._HMT_235
Otu0689	12.1523	0.263203	0.630508	0.863846	0.0635636	FALSE	Prevotella	sp._HMT_300
Otu0690	1.46197	0.729285	0.372434	0.744868	0.127921	FALSE	Treponema	sp._HMT_268
Otu0702	3.12039	0.185474	0.871562	0.956793	0.019182	FALSE	Lachnospiraceae_[XIV]_unclassified	Lachnospiraceae_[XIV]_unclassified
Otu0712	2.30005	0.137007	0.898806	0.969396	0.0134987	FALSE	Dialister	micraerophilus
Otu0731	2.59451	-1.3169	0.215149	0.600047	0.221815	FALSE	Atopobium	sp._HMT_199
Otu0734	1.9373	0.563485	0.358893	0.735298	0.133537	FALSE	Leptotrichia	sp._HMT_223
Otu0742	1.55696	-0.598162	0.449463	0.755619	0.121697	FALSE	Prevotella	sp._HMT_301
Otu0748	3.89714	0.165383	0.767413	0.930522	0.0312732	FALSE	Tannerella	sp._HMT_808
Otu0758	0.910117	-2.2764	0.29716	0.725021	0.139649	FALSE	Gardnerella	vaginalis
Otu0763	2.04048	0.339329	0.865257	0.956793	0.019182	FALSE	Proteobacteria_unclassified	Proteobacteria_unclassified
Otu0767	0.913815	0.469021	0.733994	0.92312	0.034742	FALSE	Parascardovia	denticolens
Otu0772	1.15389	-2.7848	0.0235151	0.272776	0.564195	FALSE	Capnocytophaga	sp._HMT_412
Otu0776	1.58487	-0.0742391	0.888341	0.966071	0.014991	FALSE	Actinomyces	sp._HMT_178
Otu0779	1.57472	0.272411	0.715306	0.91517	0.038498	FALSE	Veillonellaceae_[G-1]	Veillonellaceae_[G-1]_unclassified
Otu0786	1.37374	-0.625768	0.485882	0.767096	0.11515	FALSE	Bacteroidetes_unclassified	Bacteroidetes_unclassified
Otu0790	1.42454	-2.19526	0.0440749	0.332422	0.47831	FALSE	Propionibacterium	acidifaciens
Otu0793	2.02438	-1.94567	0.125782	0.499546	0.301425	FALSE	Lachnospiraceae_[G-2]	Lachnospiraceae_[G-2]_unclassified
Otu0796	2.55687	-0.0317967	0.958475	0.976591	0.0102871	FALSE	Capnocytophaga	sp._HMT_338
Otu0798	1.66996	-2.14512	0.115589	0.467731	0.330004	FALSE	Capnocytophaga	sp._HMT_878
Otu0805	1.4844	-1.04404	0.297642	0.725021	0.139649	FALSE	Mollicutes_[G-2]	[G-2]_bacterium_HMT_906
Otu0807	2.10069	-1.29668	0.335387	0.735298	0.133537	FALSE	Haemophilus	paraphrohaemolyticus
Otu0813	1.31748	-0.785612	0.197467	0.587338	0.231112	FALSE	Treponema	parvum
Otu0832	1.12368	-0.428393	0.560147	0.823188	0.0845009	FALSE	Peptidiphaga	gingivicola
Otu0834	2.36209	-0.0944504	0.955072	0.976591	0.0102871	FALSE	Treponema	sp._HMT_239
Otu0841	4.39046	-0.451481	0.34391	0.735298	0.133537	FALSE	Actinomyces	naeslundii
Otu0844	2.03941	-0.808783	0.158025	0.581664	0.235328	FALSE	Pseudopropionibacterium	propionicum
Otu0862	1.20013	-1.38833	0.070218	0.382564	0.417296	FALSE	Staphylococcus	capitis
Otu0865	1.00711	1.04012	0.307205	0.732243	0.135345	FALSE	Leptotrichia	sp._HMT_847
Otu0866	1.40251	0.207148	0.752943	0.92974	0.0316387	FALSE	Actinomyces	massiliensis
Otu0869	0.786801	-1.39061	0.422787	0.747166	0.126583	FALSE	Treponema	sp._HMT_226
Otu0875	1.37765	0.332935	0.737139	0.92312	0.034742	FALSE	Campylobacter	curvus
Otu0876	1.18707	-1.80901	0.0618113	0.364582	0.438205	FALSE	Cryptobacterium	curtum
Otu0877	1.35143	-0.661998	0.407242	0.747166	0.126583	FALSE	Johnsonella	ignava
Otu0888	2.73996	-1.52184	0.0252058	0.278651	0.55494	FALSE	Peptococcus	sp._HMT_167
Otu0906	0.746609	1.42295	0.428878	0.747166	0.126583	FALSE	Treponema	sp._HMT_254
Otu0912	1.93804	-0.566718	0.508999	0.787252	0.103886	FALSE	Tannerella	sp._HMT_916
Otu0916	0.980225	-0.33626	0.56062	0.823188	0.0845009	FALSE	Olsenella	uli
Otu0918	1.12865	0.426162	0.742181	0.925731	0.0335153	FALSE	Capnocytophaga	haemolytica
Otu0927	1.395	-1.20146	0.420753	0.747166	0.126583	FALSE	Neisseria	sp._HMT_020
Otu0939	2.65452	0.114097	0.888249	0.966071	0.014991	FALSE	Bergeyella	sp._HMT_907
Otu0950	1.19616	-2.70581	0.0869918	0.403642	0.394004	FALSE	Treponema	sp._HMT_256
Otu0966	1.84142	0.0153328	0.988235	0.991082	0.00389022	FALSE	Fretibacterium	sp._HMT_361
Otu0985	1.92888	-0.0709929	0.927998	0.9698	0.013318	FALSE	Lachnospiraceae_[G-7]	[G-7]_bacterium_HMT_163
Otu0993	0.799594	-3.27025	0.18291	0.582641	0.234599	FALSE	Leptotrichia	sp._HMT_879
Otu0996	1.25	0.163687	0.871135	0.956793	0.019182	FALSE	Actinomyces	cardiffensis
Otu0999	1.98304	-0.632071	0.726467	0.922666	0.0349556	FALSE	Bacteroidetes_[G-5]	Bacteroidetes_[G-5]_unclassified
Otu1001	2.37961	0.492415	0.356344	0.735298	0.133537	FALSE	Veillonellaceae_[G-1]	[G-1]_bacterium_HMT_150
Otu1023	0.792993	-0.213528	0.865936	0.956793	0.019182	FALSE	Helicobacter	pylori
Otu1026	0.749195	-0.07111	0.921763	0.9698	0.013318	FALSE	Erysipelotrichaceae_[G-1]	[G-1]_bacterium_HMT_905
Otu1028	1.4491	0.448285	0.841987	0.956793	0.019182	FALSE	Treponema	sp._HMT_508
Otu1029	3.40568	0.21017	0.874321	0.956804	0.0191771	FALSE	Bacteroidetes_[G-3]	Bacteroidetes_[G-3]_unclassified
Otu1044	2.06288	-1.48937	0.235078	0.624481	0.204481	FALSE	Megasphaera	sp._HMT_123
Otu1050	1.91644	1.1116	0.192909	0.587338	0.231112	FALSE	Oribacterium	sp._HMT_102
Otu1062	4.2394	-0.693588	0.224883	0.616216	0.210267	FALSE	Prevotella	buccae
Otu1068	1.33668	-0.116716	0.892786	0.96788	0.0141786	FALSE	Stomatobaculum	sp._HMT_373
Otu1094	1.61045	-2.00361	0.232201	0.624481	0.204481	FALSE	Aggregatibacter	actinomycetemcomitans
Otu1131	0.835693	-0.365995	0.620635	0.861127	0.0649327	FALSE	Olsenella	sp._HMT_807
Otu1284	0.828828	-1.49034	0.231626	0.624481	0.204481	FALSE	Peptoniphilaceae_[G-1]	[G-1]_bacterium_HMT_113
Otu1582	1.27719	-1.88109	0.0549665	0.363885	0.439036	FALSE	Prevotella	sp._HMT_313
