# Supplementary material for: Relationship between dental and periodontal health status and the salivary microbiome: bacterial diversity, co-occurrence networks and predictive models
Source: Sci Rep. 2021 Jan 13;11:929. doi: 10.1038/s41598-020-79875-x (PMC7806737; doi:10.1038/s41598-020-79875-x)
Supplement: Supplementary file 5 — Supplementary Table S5. [file 41598_2020_79875_MOESM5_ESM.xlsx]

## Sheet: Title_Authors
Title	Relationship between dental and periodontal health status and the salivary microbiome: bacterial diversity, co-occurrence networks and predictive models
Authors	Relvas M1, Regueira-Iglesias A2, Balsa-Castro C2, Salazar F1, Pacheco JJ1, Cabral C1, Henriques C1, Tomás I2*

## Sheet: Dental Subscale_Comp2
DENTAL SUBSCALE	COEFFICIENT VALUE	COEFFICIENT ABSOLUTE VALUE
Otu0035	-0.389539	0.389539
Otu0037	0.258311	0.258311
Otu0160	0.219275	0.219275
Otu0013	0.216081	0.216081
Otu0106	-0.21332	0.21332
Otu0023	0.210947	0.210947
Otu0324	0.209228	0.209228
Otu0046	-0.201879	0.201879
Otu0354	-0.192519	0.192519
Otu0417	0.187533	0.187533
Otu0259	0.186995	0.186995
Otu0174	0.179696	0.179696
Otu0383	-0.171812	0.171812
Otu0100	-0.171731	0.171731
Otu0168	-0.159976	0.159976
Otu0234	0.153517	0.153517
Otu0249	0.144985	0.144985
Otu0143	0.144201	0.144201
Otu0302	0.141985	0.141985
Otu0178	-0.138947	0.138947
Otu0151	-0.134781	0.134781
Otu0080	0.120972	0.120972
Otu0076	-0.119523	0.119523
Otu0497	-0.105297	0.105297
Otu0099	-0.104435	0.104435
Otu0127	-0.10205	0.10205
Otu0301	0.101797	0.101797
Otu0040	-0.0947287	0.0947287
Otu0117	-0.0921363	0.0921363
Otu0018	-0.088788	0.088788
Otu0067	0.0845496	0.0845496
Otu0304	-0.0808417	0.0808417
Otu0464	-0.0792303	0.0792303
Otu0251	0.0773043	0.0773043
Otu0145	0.0710288	0.0710288
Otu0194	-0.0616032	0.0616032
Otu0041	0.0581254	0.0581254
Otu0124	0.0564878	0.0564878
Otu0042	0.0564497	0.0564497
Otu0284	0.0540513	0.0540513
Otu0501	-0.0532211	0.0532211
Otu0043	0.0513844	0.0513844
Otu0126	0.0486388	0.0486388
Otu0075	0.0449696	0.0449696
Otu0032	0.0441011	0.0441011
Otu0033	-0.0412583	0.0412583
Otu0319	-0.0402703	0.0402703
Otu0061	0.0387431	0.0387431
Otu0353	0.0355028	0.0355028
Otu0119	-0.0331149	0.0331149
Otu0153	0.0300827	0.0300827
Otu0012	0.0142353	0.0142353
Otu0303	-0.013142	0.013142
Otu0121	-0.0103157	0.0103157
Otu0125	0.0101158	0.0101158
Otu0469	-0.00835572	0.00835572
Otu0065	0.00697438	0.00697438
Otu0025	0.00452823	0.00452823
Otu0439	-0.00341276	0.00341276
Otu0191	0.000296888	0.000296888

## Sheet: Periodontal Subscale_Comp2
PERIODONTAL SUBSCALE	COEFFICJENT VALUE	COEFFICIENT ABSOLUTE VALUE
Otu0009	0.24088	0.24088
Otu0358	-0.215065	0.215065
Otu0064	-0.202369	0.202369
Otu0323	0.182382	0.182382
Otu0249	0.181151	0.181151
Otu0241	0.177945	0.177945
Otu0001	0.169317	0.169317
Otu0439	-0.164618	0.164618
Otu0149	-0.152879	0.152879
Otu0181	0.141485	0.141485
Otu0200	0.140985	0.140985
Otu0151	-0.138813	0.138813
Otu0065	0.138436	0.138436
Otu0185	-0.133298	0.133298
Otu0023	0.131361	0.131361
Otu0336	0.131168	0.131168
Otu0060	0.126183	0.126183
Otu0099	-0.120647	0.120647
Otu0025	0.114115	0.114115
Otu0202	-0.113334	0.113334
Otu0160	0.113207	0.113207
Otu0501	-0.111564	0.111564
Otu0116	0.111036	0.111036
Otu0251	0.109673	0.109673
Otu0098	-0.109112	0.109112
Otu0158	-0.109061	0.109061
Otu0145	0.10758	0.10758
Otu0317	0.10727	0.10727
Otu0265	-0.106063	0.106063
Otu0027	0.102353	0.102353
Otu0016	0.102331	0.102331
Otu0052	-0.101454	0.101454
Otu0264	-0.101328	0.101328
Otu0067	0.101045	0.101045
Otu0364	0.10079	0.10079
Otu0108	-0.100338	0.100338
Otu0019	0.0975882	0.0975882
Otu0101	-0.0962169	0.0962169
Otu0469	0.0958273	0.0958273
Otu0244	-0.0957318	0.0957318
Otu0074	-0.0948614	0.0948614
Otu0049	-0.0947398	0.0947398
Otu0063	0.0928241	0.0928241
Otu0279	-0.0923115	0.0923115
Otu0222	0.0891396	0.0891396
Otu0002	0.0871462	0.0871462
Otu0308	-0.0869675	0.0869675
Otu0137	-0.0862173	0.0862173
Otu0046	-0.0848487	0.0848487
Otu0032	-0.0843246	0.0843246
Otu0085	-0.0840311	0.0840311
Otu0280	-0.0823476	0.0823476
Otu0132	0.0817683	0.0817683
Otu0030	0.0813033	0.0813033
Otu0004	0.081222	0.081222
Otu0157	0.0804426	0.0804426
Otu0165	-0.0796366	0.0796366
Otu0034	0.0768648	0.0768648
Otu0191	-0.0749058	0.0749058
Otu0172	-0.0734257	0.0734257
Otu0008	0.0721461	0.0721461
Otu0361	0.0704911	0.0704911
Otu0204	-0.0696286	0.0696286
Otu0136	-0.0672034	0.0672034
Otu0128	0.0642739	0.0642739
Otu0069	0.063926	0.063926
Otu0026	0.0638125	0.0638125
Otu0073	-0.0636105	0.0636105
Otu0075	0.0628623	0.0628623
Otu0302	-0.0617075	0.0617075
Otu0059	0.0614019	0.0614019
Otu0036	0.0609502	0.0609502
Otu0035	-0.0594268	0.0594268
Otu0403	-0.0594066	0.0594066
Otu0018	-0.0568926	0.0568926
Otu0464	-0.0567876	0.0567876
Otu0022	0.0562679	0.0562679
Otu0076	-0.0560233	0.0560233
Otu0284	-0.0553899	0.0553899
Otu0005	0.0542093	0.0542093
Otu0117	0.0539014	0.0539014
Otu0013	0.0526275	0.0526275
Otu0214	-0.0525115	0.0525115
Otu0126	0.0519897	0.0519897
Otu0319	-0.049715	0.049715
Otu0007	0.0491797	0.0491797
Otu0227	-0.0483081	0.0483081
Otu0006	0.0470029	0.0470029
Otu0012	0.0462659	0.0462659
Otu0504	-0.0458843	0.0458843
Otu0212	0.045162	0.045162
Otu0113	-0.0424686	0.0424686
Otu0080	0.041839	0.041839
Otu0072	0.039757	0.039757
Otu0078	-0.0389521	0.0389521
Otu0213	-0.0370108	0.0370108
Otu0084	-0.0359657	0.0359657
Otu0058	-0.0351816	0.0351816
Otu0043	0.0326986	0.0326986
Otu0061	0.0323834	0.0323834
Otu0281	0.0316641	0.0316641
Otu0089	0.0313159	0.0313159
Otu0029	0.0311144	0.0311144
Otu0114	-0.0306227	0.0306227
Otu0011	0.0292746	0.0292746
Otu0125	-0.0291179	0.0291179
Otu0041	0.0284376	0.0284376
Otu0021	-0.0279278	0.0279278
Otu0070	0.0274744	0.0274744
Otu0121	0.0270444	0.0270444
Otu0404	0.0261543	0.0261543
Otu0420	0.0249737	0.0249737
Otu0037	0.0222356	0.0222356
Otu0010	0.0205159	0.0205159
Otu0228	-0.0186731	0.0186731
Otu0218	-0.0179686	0.0179686
Otu0186	0.0177334	0.0177334
Otu0194	-0.0175936	0.0175936
Otu0146	-0.0169258	0.0169258
Otu0107	-0.0168339	0.0168339
Otu0033	-0.0160634	0.0160634
Otu0048	-0.0158725	0.0158725
Otu0140	0.0147629	0.0147629
Otu0014	0.0144497	0.0144497
Otu0127	-0.0114725	0.0114725
Otu0239	0.00945655	0.00945655
Otu0050	-0.00878556	0.00878556
Otu0332	0.00831056	0.00831056
Otu0090	0.00655528	0.00655528
Otu0102	-0.00627407	0.00627407
Otu0040	0.0054467	0.0054467
Otu0015	0.00539569	0.00539569
Otu0017	0.00439362	0.00439362
Otu0155	-0.00424752	0.00424752
Otu0100	0.00420107	0.00420107
Otu0183	0.00217289	0.00217289
Otu0055	-0.0012726	0.0012726
Otu0068	0.00122141	0.00122141
Otu0139	0.00109799	0.00109799
Otu0217	0.000887608	0.000887608

## Sheet: Oral Scale_Comp2
ORAL SCALE	COEFFICIENT VALUE	COEFFICIENT ABSOLUTE VALUE
Otu0035	-0.455618	0.455618
Otu0439	-0.375679	0.375679
Otu0160	0.362978	0.362978
Otu0417	0.340794	0.340794
Otu0336	0.22218	0.22218
Otu0249	0.221778	0.221778
Otu0251	0.218499	0.218499
Otu0151	-0.21676	0.21676
Otu0065	0.194696	0.194696
Otu0076	-0.176218	0.176218
Otu0009	0.146511	0.146511
Otu0023	0.14511	0.14511
Otu0689	0.112736	0.112736
Otu0046	-0.100507	0.100507
Otu0075	0.100507	0.100507
Otu0116	0.0958854	0.0958854
Otu0525	0.0924448	0.0924448
Otu0064	-0.0903951	0.0903951
Otu0016	0.0890034	0.0890034
Otu0126	0.0882917	0.0882917
Otu0145	0.0817176	0.0817176
Otu0025	0.0798414	0.0798414
Otu0361	0.0681069	0.0681069
Otu0099	-0.0429131	0.0429131
Otu0265	-0.0350741	0.0350741
Otu0319	-0.0316169	0.0316169
Otu0501	-0.0302925	0.0302925
Otu0037	0.0282685	0.0282685
Otu0358	-0.0245541	0.0245541
Otu0132	0.00190744	0.00190744

## Sheet: Taxon Table
	Domain	Phylum	Class	Order	Family	Genus	Species
Otu0001	Bacteria	Bacteroidetes	Bacteroidia	Bacteroidales	Prevotellaceae	Prevotella	melaninogenica
Otu0002	Bacteria	Bacteroidetes	Bacteroidia	Bacteroidales	Porphyromonadaceae	Porphyromonas	pasteri
Otu0003	Bacteria	Firmicutes	Bacilli	Lactobacillales	Streptococcaceae	Streptococcus	oralis_subsp._dentisani_clade_058
Otu0004	Bacteria	Bacteroidetes	Bacteroidia	Bacteroidales	Prevotellaceae	Prevotella	Prevotella_unclassified
Otu0005	Bacteria	Proteobacteria	Gammaproteobacteria	Pasteurellales	Pasteurellaceae	Haemophilus	parainfluenzae
Otu0006	Bacteria	Fusobacteria	Fusobacteriia	Fusobacteriales	Fusobacteriaceae	Fusobacterium	periodonticum
Otu0007	Bacteria	Proteobacteria	Betaproteobacteria	Neisseriales	Neisseriaceae	Neisseria	perflava
Otu0008	Bacteria	Firmicutes	Negativicutes	Veillonellales	Veillonellaceae	Veillonella	Veillonella_unclassified
Otu0009	Bacteria	Bacteroidetes	Bacteroidia	Bacteroidales	Prevotellaceae	Prevotella	pallens
Otu0010	Bacteria	Proteobacteria	Betaproteobacteria	Neisseriales	Neisseriaceae	Neisseria	Neisseria_unclassified
Otu0011	Bacteria	Saccharibacteria_(TM7)	Saccharibacteria_(TM7)_[C-1]	Saccharibacteria_(TM7)_[O-1]	Saccharibacteria_(TM7)_[F-1]	Saccharibacteria_(TM7)_[G-1]	(TM7)_[G-1]_bacterium_HMT_352
Otu0012	Bacteria	Firmicutes	Bacilli	Lactobacillales	Streptococcaceae	Streptococcus	Streptococcus_unclassified
Otu0013	Bacteria	Fusobacteria	Fusobacteriia	Fusobacteriales	Leptotrichiaceae	Leptotrichia	Leptotrichia_unclassified
Otu0014	Bacteria	Firmicutes	Bacilli	Lactobacillales	Streptococcaceae	Streptococcus	salivarius
Otu0015	Bacteria	Actinobacteria	Actinobacteria	Actinomycetales	Micrococcaceae	Rothia	mucilaginosa
Otu0016	Bacteria	Firmicutes	Negativicutes	Veillonellales	Veillonellaceae	Veillonella	atypica
Otu0017	Bacteria	Firmicutes	Negativicutes	Veillonellales	Veillonellaceae	Veillonella	parvula
Otu0018	Bacteria	Bacteroidetes	Bacteroidia	Bacteroidales	Prevotellaceae	Alloprevotella	sp._HMT_473
Otu0019	Bacteria	Bacteroidetes	Bacteroidia	Bacteroidales	Prevotellaceae	Alloprevotella	sp._HMT_308
Otu0020	Bacteria	Firmicutes	Bacilli	Lactobacillales	Carnobacteriaceae	Granulicatella	adiacens
Otu0021	Bacteria	Bacteroidetes	Bacteroidia	Bacteroidales	Prevotellaceae	Alloprevotella	tannerae
Otu0022	Bacteria	Firmicutes	Bacilli	Lactobacillales	Streptococcaceae	Streptococcus	parasanguinis_clade_411
Otu0023	Bacteria	Firmicutes	Bacilli	Bacillales	Gemellaceae	Gemella	sanguinis
Otu0024	Bacteria	Bacteroidetes	Flavobacteriia	Flavobacteriales	Flavobacteriaceae	Capnocytophaga	leadbetteri
Otu0025	Bacteria	Proteobacteria	Epsilonproteobacteria	Campylobacterales	Campylobacteraceae	Campylobacter	Campylobacter_unclassified
Otu0026	Bacteria	Fusobacteria	Fusobacteriia	Fusobacteriales	Fusobacteriaceae	Fusobacterium	Fusobacterium_unclassified
Otu0027	Bacteria	Bacteroidetes	Bacteroidia	Bacteroidales	Prevotellaceae	Prevotella	salivae
Otu0028	Bacteria	Bacteroidetes	Bacteroidia	Bacteroidales	Prevotellaceae	Prevotella	veroralis
Otu0029	Bacteria	Bacteroidetes	Bacteroidia	Bacteroidales	Prevotellaceae	Alloprevotella	sp._HMT_914
Otu0030	Bacteria	Actinobacteria	Coriobacteriia	Coriobacteriales	Coriobacteriaceae	Atopobium	Atopobium_unclassified
Otu0032	Bacteria	Fusobacteria	Fusobacteriia	Fusobacteriales	Fusobacteriaceae	Fusobacterium	nucleatum_subsp._vincentii
Otu0033	Bacteria	Bacteroidetes	Bacteroidia	Bacteroidales	Prevotellaceae	Prevotella	intermedia
Otu0034	Bacteria	Saccharibacteria_(TM7)	Saccharibacteria_(TM7)_[C-1]	Saccharibacteria_(TM7)_[O-1]	Saccharibacteria_(TM7)_[F-1]	Saccharibacteria_(TM7)_[G-3]	(TM7)_[G-3]_bacterium_HMT_351
Otu0035	Bacteria	Proteobacteria	Betaproteobacteria	Neisseriales	Neisseriaceae	Neisseria	macacae
Otu0036	Bacteria	Bacteroidetes	Bacteroidia	Bacteroidales	Prevotellaceae	Prevotella	nanceiensis
Otu0037	Bacteria	Firmicutes	Clostridia	Clostridiales	Lachnospiraceae_[XIV]	Oribacterium	Oribacterium_unclassified
Otu0038	Bacteria	Firmicutes	Negativicutes	Veillonellales	Veillonellaceae	Veillonella	rogosae
Otu0039	Bacteria	Firmicutes	Clostridia	Clostridiales	Ruminococcaceae	Ruminococcaceae_[G-1]	[G-1]_bacterium_HMT_075
Otu0040	Bacteria	Bacteroidetes	Bacteroidia	Bacteroidales	Porphyromonadaceae	Porphyromonas	Porphyromonas_unclassified
Otu0041	Bacteria	Actinobacteria	Actinobacteria	Actinomycetales	Actinomycetaceae	Actinomyces	graevenitzii
Otu0042	Bacteria	Fusobacteria	Fusobacteriia	Fusobacteriales	Leptotrichiaceae	Leptotrichia	sp._HMT_221
Otu0043	Bacteria	Fusobacteria	Fusobacteriia	Fusobacteriales	Leptotrichiaceae	Leptotrichia	sp._HMT_215
Otu0044	Bacteria	Saccharibacteria_(TM7)	Saccharibacteria_(TM7)_[C-1]	Saccharibacteria_(TM7)_[O-1]	Saccharibacteria_(TM7)_[F-1]	Saccharibacteria_(TM7)_[G-6]	(TM7)_[G-6]_bacterium_HMT_870
Otu0045	Bacteria	Proteobacteria	Epsilonproteobacteria	Campylobacterales	Campylobacteraceae	Campylobacter	rectus
Otu0046	Bacteria	Firmicutes	Bacilli	Bacillales	Gemellaceae	Gemella	Gemella_unclassified
Otu0048	Bacteria	Bacteroidetes	Bacteroidia	Bacteroidales	Porphyromonadaceae	Porphyromonas	gingivalis
Otu0049	Bacteria	Bacteroidetes	Bacteroidia	Bacteroidales	Prevotellaceae	Prevotella	aurantiaca
Otu0050	Bacteria	Fusobacteria	Fusobacteriia	Fusobacteriales	Leptotrichiaceae	Leptotrichia	sp._HMT_218
Otu0051	Bacteria	Proteobacteria	Betaproteobacteria	Neisseriales	Neisseriaceae	Neisseria	subflava
Otu0052	Bacteria	Bacteroidetes	Bacteroidia	Bacteroidales	Porphyromonadaceae	Porphyromonas	endodontalis
Otu0053	Bacteria	Firmicutes	Clostridia	Clostridiales	Lachnospiraceae_[XIV]	Stomatobaculum	sp._HMT_097
Otu0054	Bacteria	Fusobacteria	Fusobacteriia	Fusobacteriales	Leptotrichiaceae	Sneathia	Sneathia_unclassified
Otu0055	Bacteria	Bacteroidetes	Flavobacteriia	Flavobacteriales	Flavobacteriaceae	Capnocytophaga	sputigena
Otu0057	Bacteria	Bacteroidetes	Bacteroidia	Bacteroidales	Prevotellaceae	Prevotella	shahii
Otu0058	Bacteria	Absconditabacteria_(SR1)	Absconditabacteria_(SR1)_[C-1]	Absconditabacteria_(SR1)_[O-1]	Absconditabacteria_(SR1)_[F-1]	Absconditabacteria_(SR1)_[G-1]	(SR1)_[G-1]_bacterium_HMT_875
Otu0059	Bacteria	Bacteroidetes	Flavobacteriia	Flavobacteriales	Flavobacteriaceae	Bergeyella	sp._HMT_322
Otu0060	Bacteria	Firmicutes	Erysipelotrichia	Erysipelotrichales	Erysipelotrichaceae	Solobacterium	moorei
Otu0061	Bacteria	Firmicutes	Clostridia	Clostridiales	Lachnospiraceae_[XIV]	Oribacterium	asaccharolyticum
Otu0063	Bacteria	Firmicutes	Clostridia	Clostridiales	Lachnospiraceae_[XIV]	Oribacterium	parvum
Otu0064	Bacteria	Spirochaetes	Spirochaetia	Spirochaetales	Spirochaetaceae	Treponema	sp._HMT_237
Otu0065	Bacteria	Firmicutes	Negativicutes	Veillonellales	Veillonellaceae	Megasphaera	micronuciformis
Otu0066	Bacteria	Actinobacteria	Actinobacteria	Actinomycetales	Micrococcaceae	Rothia	Rothia_unclassified
Otu0067	Bacteria	Actinobacteria	Actinobacteria	Actinomycetales	Actinomycetaceae	Actinomyces	sp._HMT_180
Otu0068	Bacteria	Firmicutes	Clostridia	Clostridiales	Peptostreptococcaceae_[XI]	Peptostreptococcus	stomatis
Otu0069	Bacteria	Firmicutes	Clostridia	Clostridiales	Peptostreptococcaceae_[XI]	Peptostreptococcaceae_[XI][G-1]	[XI][G-1]_sulci
Otu0070	Bacteria	Firmicutes	Clostridia	Clostridiales	Lachnospiraceae_[XIV]	Stomatobaculum	longum
Otu0072	Bacteria	Firmicutes	Clostridia	Clostridiales	Lachnospiraceae_[XIV]	Catonella	morbi
Otu0073	Bacteria	Firmicutes	Clostridia	Clostridiales	Ruminococcaceae	Ruminococcaceae_[G-2]	[G-2]_bacterium_HMT_085
Otu0074	Bacteria	Proteobacteria	Epsilonproteobacteria	Campylobacterales	Campylobacteraceae	Campylobacter	sp._HMT_044
Otu0075	Bacteria	Firmicutes	Negativicutes	Selenomonadales	Selenomonadaceae	Selenomonas	sp._HMT_136
Otu0076	Bacteria	Bacteroidetes	Flavobacteriia	Flavobacteriales	Flavobacteriaceae	Bergeyella	sp._HMT_206
Otu0078	Bacteria	Proteobacteria	Gammaproteobacteria	Pasteurellales	Pasteurellaceae	Aggregatibacter	Aggregatibacter_unclassified
Otu0079	Bacteria	Fusobacteria	Fusobacteriia	Fusobacteriales	Leptotrichiaceae	Leptotrichia	sp._HMT_225
Otu0080	Bacteria	Bacteroidetes	Bacteroidia	Bacteroidales	Prevotellaceae	Prevotella	nigrescens
Otu0084	Bacteria	Firmicutes	Clostridia	Clostridiales	Peptostreptococcaceae_[XI]	Filifactor	alocis
Otu0085	Bacteria	Bacteroidetes	Flavobacteriia	Flavobacteriales	Flavobacteriaceae	Capnocytophaga	Capnocytophaga_unclassified
Otu0086	Bacteria	Firmicutes	Clostridia	Clostridiales	Lachnospiraceae_[XIV]	Butyrivibrio	sp._HMT_455
Otu0088	Bacteria	Bacteroidetes	Bacteroidia	Bacteroidales	Prevotellaceae	Alloprevotella	rava
Otu0089	Bacteria	Firmicutes	Clostridia	Clostridiales	Lachnospiraceae_[XIV]	Lachnoanaerobaculum	Lachnoanaerobaculum_unclassified
Otu0090	Bacteria	Absconditabacteria_(SR1)	Absconditabacteria_(SR1)_[C-1]	Absconditabacteria_(SR1)_[O-1]	Absconditabacteria_(SR1)_[F-1]	Absconditabacteria_(SR1)_[G-1]	(SR1)_[G-1]_bacterium_HMT_345
Otu0094	Bacteria	Saccharibacteria_(TM7)	Saccharibacteria_(TM7)_[C-1]	Saccharibacteria_(TM7)_[O-1]	Saccharibacteria_(TM7)_[F-2]	Saccharibacteria_(TM7)_[G-5]	(TM7)_[G-5]_bacterium_HMT_356
Otu0098	Bacteria	Spirochaetes	Spirochaetia	Spirochaetales	Spirochaetaceae	Treponema	Treponema_unclassified
Otu0099	Bacteria	Firmicutes	Bacilli	Lactobacillales	Carnobacteriaceae	Granulicatella	elegans
Otu0100	Bacteria	Proteobacteria	Gammaproteobacteria	Pasteurellales	Pasteurellaceae	Aggregatibacter	sp._HMT_512
Otu0101	Bacteria	Bacteroidetes	Flavobacteriia	Flavobacteriales	Flavobacteriaceae	Capnocytophaga	granulosa
Otu0102	Bacteria	Firmicutes	Clostridia	Clostridiales	Lachnospiraceae_[XIV]	Lachnospiraceae_[G-3]	[G-3]_bacterium_HMT_100
Otu0103	Bacteria	Firmicutes	Clostridia	Clostridiales	Lachnospiraceae_[XIV]	Lachnoanaerobaculum	orale
Otu0105	Bacteria	Saccharibacteria_(TM7)	Saccharibacteria_(TM7)_[C-1]	Saccharibacteria_(TM7)_[O-1]	Saccharibacteria_(TM7)_[F-1]	Saccharibacteria_(TM7)_[G-1]	Saccharibacteria_(TM7)_[G-1]_unclassified
Otu0106	Bacteria	Proteobacteria	Gammaproteobacteria	Pasteurellales	Pasteurellaceae	Haemophilus	Haemophilus_unclassified
Otu0107	Bacteria	Firmicutes	Bacilli	Bacillales	Gemellaceae	Gemella	morbillorum
Otu0108	Bacteria	Bacteroidetes	Bacteroidia	Bacteroidales	Porphyromonadaceae	Tannerella	forsythia
Otu0109	Bacteria	Spirochaetes	Spirochaetia	Spirochaetales	Spirochaetaceae	Treponema	denticola
Otu0110	Bacteria	Firmicutes	Clostridia	Clostridiales	Lachnospiraceae_[XIV]	Lachnospiraceae_[G-2]	[G-2]_bacterium_HMT_096
Otu0113	Bacteria	Absconditabacteria_(SR1)	Absconditabacteria_(SR1)_[C-1]	Absconditabacteria_(SR1)_[O-1]	Absconditabacteria_(SR1)_[F-1]	Absconditabacteria_(SR1)_[G-1]	(SR1)_[G-1]_bacterium_HMT_874
Otu0114	Bacteria	Firmicutes	Mollicutes	Mycoplasmatales	Mycoplasmataceae	Mycoplasma	faucium
Otu0116	Bacteria	Bacteroidetes	Bacteroidia	Bacteroidales	Prevotellaceae	Prevotella	denticola
Otu0117	Bacteria	Proteobacteria	Gammaproteobacteria	Pasteurellales	Pasteurellaceae	Haemophilus	sp._HMT_036
Otu0118	Bacteria	Bacteroidetes	Bacteroidia	Bacteroidales	Bacteroidales_[F-2]	Bacteroidales_[G-2]	[G-2]_bacterium_HMT_274
Otu0119	Bacteria	Firmicutes	Bacilli	Lactobacillales	Aerococcaceae	Abiotrophia	defectiva
Otu0120	Bacteria	Fusobacteria	Fusobacteriia	Fusobacteriales	Leptotrichiaceae	Leptotrichia	wadei
Otu0121	Bacteria	Proteobacteria	Betaproteobacteria	Burkholderiales	Burkholderiaceae	Lautropia	mirabilis
Otu0123	Bacteria	Fusobacteria	Fusobacteriia	Fusobacteriales	Leptotrichiaceae	Leptotrichia	hongkongensis
Otu0124	Bacteria	Saccharibacteria_(TM7)	Saccharibacteria_(TM7)_[C-1]	Saccharibacteria_(TM7)_[O-1]	Saccharibacteria_(TM7)_[F-1]	Saccharibacteria_(TM7)_[G-1]	(TM7)_[G-1]_bacterium_HMT_346
Otu0125	Bacteria	Spirochaetes	Spirochaetia	Spirochaetales	Spirochaetaceae	Treponema	socranskii
Otu0126	Bacteria	Firmicutes	Negativicutes	Selenomonadales	Selenomonadaceae	Selenomonas	sputigena
Otu0127	Bacteria	Firmicutes	Negativicutes	Veillonellales	Veillonellaceae	Veillonella	sp._HMT_780
Otu0128	Bacteria	Bacteroidetes	Flavobacteriia	Flavobacteriales	Flavobacteriaceae	Capnocytophaga	gingivalis
Otu0130	Bacteria	Bacteroidetes	Bacteroidia	Bacteroidales	Porphyromonadaceae	Tannerella	Tannerella_unclassified
Otu0131	Bacteria	Proteobacteria	Betaproteobacteria	Neisseriales	Neisseriaceae	Neisseria	elongata
Otu0132	Bacteria	Proteobacteria	Epsilonproteobacteria	Campylobacterales	Campylobacteraceae	Campylobacter	gracilis
Otu0136	Bacteria	Bacteroidetes	Bacteroidia	Bacteroidales	Porphyromonadaceae	Tannerella	sp._HMT_286
Otu0137	Bacteria	Firmicutes	Clostridia	Clostridiales	Peptoniphilaceae	Parvimonas	micra
Otu0139	Bacteria	Bacteroidetes	Bacteroidia	Bacteroidales	Prevotellaceae	Prevotella	sp._HMT_304
Otu0140	Bacteria	Actinobacteria	Actinobacteria	Actinomycetales	Actinomycetaceae	Actinomyces	Actinomyces_unclassified
Otu0141	Bacteria	Bacteroidetes	Bacteroidia	Bacteroidales	Prevotellaceae	Prevotella	sp._HMT_317
Otu0143	Bacteria	Bacteroidetes	Bacteroidetes_[C-1]	Bacteroidetes_[O-1]	Bacteroidetes_[F-1]	Bacteroidetes_[G-5]	[G-5]_bacterium_HMT_511
Otu0145	Bacteria	Firmicutes	Clostridia	Clostridiales	Peptostreptococcaceae_[XI]	Mogibacterium	vescum
Otu0146	Bacteria	Actinobacteria	Actinobacteria	Actinomycetales	Micrococcaceae	Rothia	aeria
Otu0149	Bacteria	Firmicutes	Clostridia	Clostridiales	Peptostreptococcaceae_[XI]	Peptostreptococcaceae_[XI][G-5]	[XI][G-5]_saphenum
Otu0151	Bacteria	Gracilibacteria_(GN02)	Gracilibacteria_(GN02)_[C-2]	Gracilibacteria_(GN02)_[O-2]	Gracilibacteria_(GN02)_[F-2]	Gracilibacteria_(GN02)_[G-2]	(GN02)_[G-2]_bacterium_HMT_873
Otu0153	Bacteria	Fusobacteria	Fusobacteriia	Fusobacteriales	Leptotrichiaceae	Leptotrichia	sp._HMT_498
Otu0155	Bacteria	Firmicutes	Clostridia	Clostridiales	Peptostreptococcaceae_[XI]	Peptostreptococcaceae_[XI][G-6]	[XI][G-6]_nodatum
Otu0157	Bacteria	Bacteroidetes	Bacteroidia	Bacteroidales	Prevotellaceae	Prevotella	scopos
Otu0158	Bacteria	Bacteroidetes	Bacteroidia	Bacteroidales	Prevotellaceae	Prevotella	pleuritidis
Otu0160	Bacteria	Firmicutes	Negativicutes	Veillonellales	Veillonellaceae	Dialister	invisus
Otu0162	Bacteria	Proteobacteria	Gammaproteobacteria	Pasteurellales	Pasteurellaceae	Haemophilus	sputorum
Otu0164	Bacteria	Proteobacteria	Gammaproteobacteria	Pseudomonadales	Moraxellaceae	Moraxella	sp._HMT_276
Otu0165	Bacteria	Fusobacteria	Fusobacteriia	Fusobacteriales	Fusobacteriaceae	Fusobacterium	sp._HMT_203
Otu0168	Bacteria	Fusobacteria	Fusobacteriia	Fusobacteriales	Leptotrichiaceae	Leptotrichiaceae_unclassified	Leptotrichiaceae_unclassified
Otu0172	Bacteria	Firmicutes	Negativicutes	Selenomonadales	Selenomonadaceae	Selenomonas	Selenomonas_unclassified
Otu0174	Bacteria	Bacteroidetes	Bacteroidia	Bacteroidales	Prevotellaceae	Prevotella	oris
Otu0178	Bacteria	Fusobacteria	Fusobacteriia	Fusobacteriales	Fusobacteriaceae	Fusobacterium	sp._HMT_248
Otu0181	Bacteria	Proteobacteria	Gammaproteobacteria	Cardiobacteriales	Cardiobacteriaceae	Cardiobacterium	hominis
Otu0182	Bacteria	Fusobacteria	Fusobacteriia	Fusobacteriales	Leptotrichiaceae	Leptotrichia	shahii
Otu0183	Bacteria	Proteobacteria	Betaproteobacteria	Neisseriales	Neisseriaceae	Kingella	Kingella_unclassified
Otu0185	Bacteria	Spirochaetes	Spirochaetia	Spirochaetales	Spirochaetaceae	Treponema	sp._HMT_257
Otu0186	Bacteria	Spirochaetes	Spirochaetia	Spirochaetales	Spirochaetaceae	Treponema	sp._HMT_230
Otu0191	Bacteria	Proteobacteria	Betaproteobacteria	Neisseriales	Neisseriaceae	Kingella	oralis
Otu0193	Bacteria	Proteobacteria	Betaproteobacteria	Neisseriales	Neisseriaceae	Neisseria	oralis
Otu0194	Bacteria	Bacteroidetes	Bacteroidia	Bacteroidales	Porphyromonadaceae	Porphyromonas	sp._HMT_930
Otu0197	Bacteria	Spirochaetes	Spirochaetia	Spirochaetales	Spirochaetaceae	Treponema	sp._HMT_238
Otu0199	Bacteria	Bacteroidetes	Flavobacteriia	Flavobacteriales	Flavobacteriaceae	Bergeyella	Bergeyella_unclassified
Otu0200	Bacteria	Saccharibacteria_(TM7)	Saccharibacteria_(TM7)_[C-1]	Saccharibacteria_(TM7)_[O-1]	Saccharibacteria_(TM7)_[F-1]	Saccharibacteria_(TM7)_[G-1]	(TM7)_[G-1]_bacterium_HMT_349
Otu0202	Bacteria	Bacteroidetes	Flavobacteriia	Flavobacteriales	Flavobacteriaceae	Capnocytophaga	sp._HMT_332
Otu0204	Bacteria	Spirochaetes	Spirochaetia	Spirochaetales	Spirochaetaceae	Treponema	lecithinolyticum
Otu0211	Bacteria	Proteobacteria	Epsilonproteobacteria	Campylobacterales	Campylobacteraceae	Campylobacter	concisus
Otu0212	Bacteria	Firmicutes	Negativicutes	Selenomonadales	Selenomonadaceae	Selenomonas	sp._HMT_478
Otu0213	Bacteria	Firmicutes	Clostridia	Clostridiales	Peptostreptococcaceae_[XI]	Peptostreptococcaceae_[XI][G-9]	[XI][G-9]_brachy
Otu0214	Bacteria	Proteobacteria	Betaproteobacteria	Neisseriales	Neisseriaceae	Kingella	sp._HMT_012
Otu0217	Bacteria	Proteobacteria	Betaproteobacteria	Neisseriales	Neisseriaceae	Eikenella	corrodens
Otu0218	Bacteria	Synergistetes	Synergistia	Synergistales	Synergistaceae	Fretibacterium	fastidiosum
Otu0219	Bacteria	Bacteroidetes	Bacteroidetes_[C-1]	Bacteroidetes_[O-1]	Bacteroidetes_[F-1]	Bacteroidetes_[G-5]	[G-5]_bacterium_HMT_505
Otu0220	Bacteria	Firmicutes	Bacilli	Lactobacillales	Lactobacillaceae	Lactobacillus	gasseri
Otu0222	Bacteria	Firmicutes	Bacilli	Lactobacillales	Lactobacillaceae	Lactobacillus	fermentum
Otu0224	Bacteria	Spirochaetes	Spirochaetia	Spirochaetales	Spirochaetaceae	Treponema	sp._HMT_258
Otu0227	Bacteria	Fusobacteria	Fusobacteriia	Fusobacteriales	Leptotrichiaceae	Leptotrichia	sp._HMT_392
Otu0228	Bacteria	Firmicutes	Clostridia	Clostridiales	Peptostreptococcaceae_[XI]	Peptostreptococcaceae_[XI][G-5]	[XI][G-5]_bacterium_HMT_493
Otu0234	Bacteria	Bacteroidetes	Bacteroidia	Bacteroidales	Prevotellaceae	Prevotella	maculosa
Otu0239	Bacteria	Spirochaetes	Spirochaetia	Spirochaetales	Spirochaetaceae	Treponema	sp._HMT_927
Otu0241	Bacteria	Actinobacteria	Actinobacteria	Corynebacteriales	Corynebacteriaceae	Corynebacterium	Corynebacterium_unclassified
Otu0244	Bacteria	Firmicutes	Clostridia	Clostridiales	Peptostreptococcaceae_[XI]	Peptostreptococcaceae_[XI][G-7]	Peptostreptococcaceae_[XI][G-7]_unclassified
Otu0246	Bacteria	Firmicutes	Negativicutes	Veillonellales	Veillonellaceae	Veillonella	sp._HMT_917
Otu0247	Bacteria	Bacteroidetes	Bacteroidia	Bacteroidales	Prevotellaceae	Prevotella	multisaccharivorax
Otu0249	Bacteria	Firmicutes	Negativicutes	Veillonellales	Veillonellaceae	Dialister	pneumosintes
Otu0250	Bacteria	Firmicutes	Clostridia	Clostridiales	Peptococcaceae	Peptococcus	Peptococcus_unclassified
Otu0251	Bacteria	Bacteroidetes	Flavobacteriia	Flavobacteriales	Flavobacteriaceae	Capnocytophaga	sp._HMT_336
Otu0253	Bacteria	Bacteroidetes	Bacteroidia	Bacteroidales	Prevotellaceae	Alloprevotella	sp._HMT_912
Otu0255	Bacteria	Fusobacteria	Fusobacteriia	Fusobacteriales	Leptotrichiaceae	Leptotrichia	sp._HMT_463
Otu0259	Bacteria	Saccharibacteria_(TM7)	Saccharibacteria_(TM7)_[C-1]	Saccharibacteria_(TM7)_[O-1]	Saccharibacteria_(TM7)_[F-1]	Saccharibacteria_(TM7)_[G-1]	(TM7)_[G-1]_bacterium_HMT_348
Otu0261	Bacteria	Proteobacteria	Betaproteobacteria	Neisseriales	Neisseriaceae	Neisseriaceae_unclassified	Neisseriaceae_unclassified
Otu0264	Bacteria	Synergistetes	Synergistia	Synergistales	Synergistaceae	Fretibacterium	Fretibacterium_unclassified
Otu0265	Bacteria	Proteobacteria	Gammaproteobacteria	Pasteurellales	Pasteurellaceae	Pasteurellaceae_unclassified	Pasteurellaceae_unclassified
Otu0266	Bacteria	Actinobacteria	Coriobacteriia	Coriobacteriales	Coriobacteriaceae	Atopobium	parvulum
Otu0269	Bacteria	Actinobacteria	Coriobacteriia	Coriobacteriales	Coriobacteriaceae	Atopobium	sp._HMT_416
Otu0272	Bacteria	Bacteroidetes	Bacteroidia	Bacteroidales	Prevotellaceae	Prevotella	dentalis
Otu0274	Bacteria	Fusobacteria	Fusobacteriia	Fusobacteriales	Leptotrichiaceae	Leptotrichia	hofstadii
Otu0276	Bacteria	Actinobacteria	Actinobacteria	Actinomycetales	Actinomycetaceae	Actinomyces	sp._HMT_169
Otu0278	Bacteria	Firmicutes	Mollicutes	Mollicutes_[O-1]	Mollicutes_[F-1]	Mollicutes_[G-1]	[G-1]_bacterium_HMT_504
Otu0279	Bacteria	Bacteroidetes	Bacteroidia	Bacteroidales	Porphyromonadaceae	Porphyromonas	catoniae
Otu0280	Bacteria	Bacteroidetes	Bacteroidia	Bacteroidales	Prevotellaceae	Prevotella	sp._HMT_443
Otu0281	Bacteria	Bacteroidetes	Bacteroidia	Bacteroidales	Prevotellaceae	Prevotella	sp._HMT_396
Otu0284	Bacteria	Firmicutes	Bacilli	Lactobacillales	Streptococcaceae	Streptococcus	anginosus
Otu0289	Bacteria	Spirochaetes	Spirochaetia	Spirochaetales	Spirochaetaceae	Treponema	sp._HMT_270
Otu0290	Bacteria	Saccharibacteria_(TM7)	Saccharibacteria_(TM7)_[C-1]	Saccharibacteria_(TM7)_[O-1]	Saccharibacteria_(TM7)_[F-1]	Saccharibacteria_(TM7)_[G-2]	(TM7)_[G-2]_bacterium_HMT_350
Otu0297	Bacteria	Bacteria_unclassified	Bacteria_unclassified	Bacteria_unclassified	Bacteria_unclassified	Bacteria_unclassified	Bacteria_unclassified
Otu0301	Bacteria	Bacteroidetes	Bacteroidia	Bacteroidales	Porphyromonadaceae	Porphyromonas	uenonis
Otu0302	Bacteria	Proteobacteria	Gammaproteobacteria	Pasteurellales	Pasteurellaceae	Aggregatibacter	aphrophilus
Otu0303	Bacteria	Actinobacteria	Actinobacteria	Bifidobacteriales	Bifidobacteriaceae	Bifidobacterium	longum
Otu0304	Bacteria	Firmicutes	Bacilli	Lactobacillales	Lactobacillaceae	Lactobacillus	salivarius
Otu0307	Bacteria	Bacteroidetes	Bacteroidia	Bacteroidales	Bacteroidaceae	Bacteroidaceae_[G-1]	[G-1]_bacterium_HMT_272
Otu0308	Bacteria	Gracilibacteria_(GN02)	Gracilibacteria_(GN02)_[C-1]	Gracilibacteria_(GN02)_[O-1]	Gracilibacteria_(GN02)_[F-1]	Gracilibacteria_(GN02)_[G-1]	(GN02)_[G-1]_bacterium_HMT_872
Otu0311	Bacteria	Firmicutes	Bacilli	Lactobacillales	Streptococcaceae	Streptococcus	mutans
Otu0313	Bacteria	Firmicutes	Negativicutes	Selenomonadales	Selenomonadaceae	Mitsuokella	sp._HMT_521
Otu0317	Bacteria	Bacteroidetes	Bacteroidia	Bacteroidales	Prevotellaceae	Prevotella	sp._HMT_309
Otu0319	Bacteria	Bacteroidetes	Bacteroidia	Bacteroidales	Prevotellaceae	Prevotella	sp._HMT_942
Otu0322	Bacteria	Firmicutes	Bacilli	Lactobacillales	Lactobacillaceae	Lactobacillus	iners
Otu0323	Bacteria	Saccharibacteria_(TM7)	Saccharibacteria_(TM7)_[C-1]	Saccharibacteria_(TM7)_[O-1]	Saccharibacteria_(TM7)_[F-1]	Saccharibacteria_(TM7)_[G-1]	(TM7)_[G-1]_bacterium_HMT_952
Otu0324	Bacteria	Bacteroidetes	Bacteroidia	Bacteroidales	Prevotellaceae	Prevotella	baroniae
Otu0326	Bacteria	Firmicutes	Clostridia	Clostridiales	Eubacteriaceae_[XV]	Pseudoramibacter	alactolyticus
Otu0328	Bacteria	Actinobacteria	Actinobacteria	Bifidobacteriales	Bifidobacteriaceae	Alloscardovia	omnicolens
Otu0332	Bacteria	Proteobacteria	Gammaproteobacteria	Pseudomonadales	Moraxellaceae	Moraxella	Moraxella_unclassified
Otu0336	Bacteria	Actinobacteria	Actinobacteria	Corynebacteriales	Corynebacteriaceae	Corynebacterium	matruchotii
Otu0338	Bacteria	Bacteroidetes	Flavobacteriia	Flavobacteriales	Flavobacteriaceae	Capnocytophaga	sp._HMT_326
Otu0344	Bacteria	Firmicutes	Negativicutes	Selenomonadales	Selenomonadaceae	Selenomonas	sp._HMT_481
Otu0353	Bacteria	Bacteroidetes	Bacteroidetes_[C-1]	Bacteroidetes_[O-1]	Bacteroidetes_[F-1]	Bacteroidetes_[G-3]	[G-3]_bacterium_HMT_365
Otu0354	Bacteria	Saccharibacteria_(TM7)	Saccharibacteria_(TM7)_[C-1]	Saccharibacteria_(TM7)_[O-1]	Saccharibacteria_(TM7)_[F-1]	Saccharibacteria_(TM7)_[G-4]	(TM7)_[G-4]_bacterium_HMT_355
Otu0358	Bacteria	Firmicutes	Clostridia	Clostridiales	Lachnospiraceae_[XIV]	Lachnospiraceae_[G-8]	[G-8]_bacterium_HMT_500
Otu0359	Bacteria	Firmicutes	Bacilli	Lactobacillales	Lactobacillaceae	Lactobacillus	Lactobacillus_unclassified
Otu0361	Bacteria	Actinobacteria	Actinobacteria	Actinomycetales	Actinomycetaceae	Actinomyces	lingnae_[Not_Validly_Published]
Otu0362	Bacteria	Firmicutes	Clostridia	Clostridiales	Peptostreptococcaceae_[XI]	Mogibacterium	timidum
Otu0364	Bacteria	Firmicutes	Negativicutes	Selenomonadales	Selenomonadaceae	Selenomonas	noxia
Otu0367	Bacteria	Firmicutes	Clostridia	Clostridiales	Lachnospiraceae_[XIV]	Oribacterium	sp._HMT_078
Otu0369	Bacteria	Firmicutes	Clostridia	Clostridiales	Lachnospiraceae_[XIV]	Catonella	sp._HMT_451
Otu0373	Bacteria	Bacteroidetes	Bacteroidetes_[C-1]	Bacteroidetes_[O-1]	Bacteroidetes_[F-1]	Bacteroidetes_[G-5]	[G-5]_bacterium_HMT_507
Otu0375	Bacteria	Bacteroidetes	Bacteroidetes_[C-1]	Bacteroidetes_[O-1]	Bacteroidetes_[F-1]	Bacteroidetes_[G-3]	[G-3]_bacterium_HMT_503
Otu0382	Bacteria	Firmicutes	Bacilli	Lactobacillales	Streptococcaceae	Streptococcus	constellatus
Otu0383	Bacteria	Proteobacteria	Gammaproteobacteria	Pasteurellales	Pasteurellaceae	Haemophilus	sp._HMT_908
Otu0399	Bacteria	Saccharibacteria_(TM7)	Saccharibacteria_(TM7)_[C-1]	Saccharibacteria_(TM7)_[O-1]	Saccharibacteria_(TM7)_[F-1]	Saccharibacteria_(TM7)_[G-1]	(TM7)_[G-1]_bacterium_HMT_347
Otu0403	Bacteria	Bacteroidetes	Bacteroidia	Bacteroidales	Prevotellaceae	Prevotella	oulorum
Otu0404	Bacteria	Actinobacteria	Actinobacteria	Corynebacteriales	Corynebacteriaceae	Corynebacterium	durum
Otu0408	Bacteria	Spirochaetes	Spirochaetia	Spirochaetales	Spirochaetaceae	Treponema	sp._HMT_262
Otu0410	Bacteria	Bacteroidetes	Bacteroidia	Bacteroidales	Prevotellaceae	Prevotella	sp._HMT_475
Otu0417	Bacteria	Firmicutes	Negativicutes	Veillonellales	Veillonellaceae	Anaeroglobus	geminatus
Otu0420	Bacteria	Bacteroidetes	Bacteroidia	Bacteroidales	Prevotellaceae	Prevotella	sp._HMT_305
Otu0421	Bacteria	Firmicutes	Bacilli	Lactobacillales	Streptococcaceae	Streptococcus	sobrinus
Otu0422	Bacteria	Spirochaetes	Spirochaetia	Spirochaetales	Spirochaetaceae	Treponema	sp._HMT_951
Otu0426	Bacteria	Bacteroidetes	Flavobacteriia	Flavobacteriales	Flavobacteriaceae	Capnocytophaga	sp._HMT_863
Otu0439	Bacteria	Proteobacteria	Betaproteobacteria	Neisseriales	Neisseriaceae	Simonsiella	muelleri
Otu0442	Bacteria	Absconditabacteria_(SR1)	Absconditabacteria_(SR1)_[C-1]	Absconditabacteria_(SR1)_[O-1]	Absconditabacteria_(SR1)_[F-1]	Absconditabacteria_(SR1)_[G-1]	Absconditabacteria_(SR1)_[G-1]_unclassified
Otu0445	Bacteria	Firmicutes	Negativicutes	Selenomonadales	Selenomonadaceae	Selenomonas	flueggei
Otu0446	Bacteria	Firmicutes	Clostridia	Clostridiales	Peptostreptococcaceae_[XI]	Peptostreptococcaceae_[XI][G-7]	[XI][G-7]_bacterium_HMT_081
Otu0448	Bacteria	Bacteroidetes	Bacteroidia	Bacteroidales	Prevotellaceae	Prevotella	oralis
Otu0450	Bacteria	Proteobacteria	Gammaproteobacteria	Cardiobacteriales	Cardiobacteriaceae	Cardiobacterium	valvarum
Otu0451	Bacteria	Firmicutes	Erysipelotrichia	Erysipelotrichales	Erysipelotrichaceae	Bulleidia	extructa
Otu0452	Bacteria	Bacteroidetes	Bacteroidia	Bacteroidales	Prevotellaceae	Prevotella	micans
Otu0455	Bacteria	Firmicutes	Clostridia	Clostridiales	Lachnospiraceae_[XIV]	Johnsonella	sp._HMT_166
Otu0456	Bacteria	Actinobacteria	Actinobacteria	Actinomycetales	Actinomycetaceae	Mobiluncus	mulieris
Otu0458	Bacteria	Firmicutes	Mollicutes	Mycoplasmatales	Mycoplasmataceae	Mycoplasma	salivarium
Otu0462	Bacteria	Bacteroidetes	Bacteroidetes_[C-1]	Bacteroidetes_[O-1]	Bacteroidetes_[F-1]	Bacteroidetes_[G-3]	[G-3]_bacterium_HMT_280
Otu0463	Bacteria	Bacteroidetes	Bacteroidia	Bacteroidales	Prevotellaceae	Prevotella	sp._HMT_315
Otu0464	Bacteria	Spirochaetes	Spirochaetia	Spirochaetales	Spirochaetaceae	Treponema	maltophilum
Otu0469	Bacteria	Bacteroidetes	Bacteroidia	Bacteroidales	Prevotellaceae	Alloprevotella	Alloprevotella_unclassified
Otu0474	Bacteria	Firmicutes	Negativicutes	Veillonellales	Veillonellaceae	Veillonellaceae_[G-1]	[G-1]_bacterium_HMT_155
Otu0482	Bacteria	Firmicutes	Clostridia	Clostridiales	Peptostreptococcaceae_[XI]	Peptostreptococcaceae_[XI][G-4]	[XI][G-4]_bacterium_HMT_369
Otu0487	Bacteria	Bacteroidetes	Bacteroidetes_[C-2]	Bacteroidetes_[O-2]	Bacteroidetes_[F-2]	Bacteroidetes_[G-6]	[G-6]_bacterium_HMT_516
Otu0489	Bacteria	Actinobacteria	Actinobacteria	Bifidobacteriales	Bifidobacteriaceae	Scardovia	wiggsiae
Otu0494	Bacteria	Firmicutes	Clostridia	Clostridiales	Peptostreptococcaceae_[XI]	Peptostreptococcaceae_[XI][G-7]	[XI][G-7]_yurii_subspp._yurii_&_margaretiae
Otu0497	Bacteria	Bacteroidetes	Flavobacteriia	Flavobacteriales	Flavobacteriaceae	Bergeyella	sp._HMT_931
Otu0501	Bacteria	Bacteroidetes	Bacteroidia	Bacteroidales	Prevotellaceae	Prevotella	sp._HMT_472
Otu0504	Bacteria	Bacteroidetes	Bacteroidia	Bacteroidales	Prevotellaceae	Prevotella	sp._HMT_526
Otu0512	Bacteria	Actinobacteria	Coriobacteriia	Coriobacteriales	Coriobacteriaceae	Atopobium	rimae
Otu0518	Bacteria	Spirochaetes	Spirochaetia	Spirochaetales	Spirochaetaceae	Treponema	amylovorum
Otu0525	Bacteria	Firmicutes	Clostridia	Clostridiales	Lachnospiraceae_[XIV]	Shuttleworthia	satelles
Otu0526	Bacteria	Firmicutes	Negativicutes	Veillonellales	Veillonellaceae	Veillonella	dispar
Otu0527	Bacteria	Spirochaetes	Spirochaetia	Spirochaetales	Spirochaetaceae	Treponema	sp._HMT_263
Otu0529	Bacteria	Fusobacteria	Fusobacteriia	Fusobacteriales	Fusobacteriaceae	Fusobacterium	necrophorum
Otu0531	Bacteria	Fusobacteria	Fusobacteriia	Fusobacteriales	Leptotrichiaceae	Leptotrichia	sp._HMT_212
Otu0537	Bacteria	Firmicutes	Bacilli	Lactobacillales	Lactobacillaceae	Lactobacillus	ultunensis
Otu0538	Bacteria	Firmicutes	Bacilli	Lactobacillales	Streptococcaceae	Streptococcus	intermedius
Otu0541	Bacteria	Firmicutes	Clostridia	Clostridiales	Peptostreptococcaceae_[XI]	Peptostreptococcaceae_[XI][G-1]	[XI][G-1]_infirmum
Otu0544	Bacteria	Proteobacteria	Deltaproteobacteria	Desulfobacterales	Desulfobulbaceae	Desulfobulbus	sp._HMT_041
Otu0551	Bacteria	Firmicutes	Clostridia	Clostridiales	Clostridiales_[F-1]	Clostridiales_[F-1][G-1]	[F-1][G-1]_bacterium_HMT_093
Otu0553	Bacteria	Proteobacteria	Betaproteobacteria	Burkholderiales	Comamonadaceae	Ottowia	sp._HMT_894
Otu0559	Bacteria	Fusobacteria	Fusobacteriia	Fusobacteriales	Leptotrichiaceae	Leptotrichia	goodfellowii
Otu0567	Bacteria	Firmicutes	Clostridia	Clostridiales	Lachnospiraceae_[XIV]	Butyrivibrio	sp._HMT_080
Otu0570	Bacteria	Firmicutes	Negativicutes	Selenomonadales	Selenomonadaceae	Selenomonas	artemidis
Otu0577	Bacteria	Proteobacteria	Betaproteobacteria	Neisseriales	Neisseriaceae	Neisseria	bacilliformis
Otu0578	Bacteria	Proteobacteria	Gammaproteobacteria	Pasteurellales	Pasteurellaceae	Haemophilus	influenzae
Otu0580	Bacteria	Fusobacteria	Fusobacteriia	Fusobacteriales	Leptotrichiaceae	Leptotrichia	sp._HMT_417
Otu0583	Bacteria	Proteobacteria	Gammaproteobacteria	Pasteurellales	Pasteurellaceae	Aggregatibacter	sp._HMT_898
Otu0586	Bacteria	Firmicutes	Negativicutes	Selenomonadales	Selenomonadaceae	Selenomonas	dianae
Otu0593	Bacteria	Gracilibacteria_(GN02)	Gracilibacteria_(GN02)_[C-1]	Gracilibacteria_(GN02)_[O-1]	Gracilibacteria_(GN02)_[F-1]	Gracilibacteria_(GN02)_[G-1]	(GN02)_[G-1]_bacterium_HMT_871
Otu0601	Bacteria	Firmicutes	Clostridia	Clostridiales	Lachnospiraceae_[XIV]	Lachnoanaerobaculum	saburreum
Otu0604	Bacteria	Bacteroidetes	Bacteroidia	Bacteroidales	Prevotellaceae	Prevotella	marshii
Otu0608	Bacteria	Firmicutes	Clostridia	Clostridiales	Peptostreptococcaceae_[XI]	Peptostreptococcaceae_[XI][G-2]	[XI][G-2]_bacterium_HMT_091
Otu0611	Bacteria	Actinobacteria	Actinobacteria	Bifidobacteriales	Bifidobacteriaceae	Bifidobacterium	dentium
Otu0614	Bacteria	Saccharibacteria_(TM7)	Saccharibacteria_(TM7)_[C-1]	Saccharibacteria_(TM7)_[O-1]	Saccharibacteria_(TM7)_[F-1]	Saccharibacteria_(TM7)_[G-1]	(TM7)_[G-1]_bacterium_HMT_488
Otu0617	Bacteria	Firmicutes	Clostridia	Clostridiales	Lachnospiraceae_[XIV]	Lachnospiraceae_[G-2]	[G-2]_bacterium_HMT_088
Otu0620	Bacteria	Chloroflexi	Anaerolineae	Anaerolineales	Anaerolineaceae	Anaerolineae_[G-1]	[G-1]_bacterium_HMT_439
Otu0621	Bacteria	Bacteroidetes	Bacteroidia	Bacteroidales	Prevotellaceae	Prevotella	sp._HMT_515
Otu0641	Bacteria	Bacteroidetes	Bacteroidia	Bacteroidales	Prevotellaceae	Prevotella	sp._HMT_376
Otu0642	Bacteria	Spirochaetes	Spirochaetia	Spirochaetales	Spirochaetaceae	Treponema	sp._HMT_234
Otu0649	Bacteria	Bacteroidetes	Bacteroidia	Bacteroidales	Prevotellaceae	Prevotella	saccharolytica
Otu0650	Bacteria	Bacteroidetes	Bacteroidia	Bacteroidales	Prevotellaceae	Prevotella	fusca
Otu0653	Bacteria	Firmicutes	Mollicutes	Mycoplasmatales	Mycoplasmataceae	Mycoplasma	orale
Otu0659	Bacteria	Saccharibacteria_(TM7)	Saccharibacteria_(TM7)_[C-1]	Saccharibacteria_(TM7)_[O-1]	Saccharibacteria_(TM7)_[F-1]	Saccharibacteria_(TM7)_[G-1]	(TM7)_[G-1]_bacterium_HMT_869
Otu0665	Bacteria	Firmicutes	Negativicutes	Selenomonadales	Selenomonadaceae	Mitsuokella	sp._HMT_131
Otu0666	Bacteria	Fusobacteria	Fusobacteriia	Fusobacteriales	Leptotrichiaceae	Leptotrichia	sp._HMT_219
Otu0670	Bacteria	Spirochaetes	Spirochaetia	Spirochaetales	Spirochaetaceae	Treponema	sp._HMT_242
Otu0673	Bacteria	Actinobacteria	Actinobacteria	Actinomycetales	Actinomycetaceae	Peptidiphaga	sp._HMT_183
Otu0674	Bacteria	Saccharibacteria_(TM7)	Saccharibacteria_(TM7)_[C-1]	Saccharibacteria_(TM7)_[O-1]	Saccharibacteria_(TM7)_[F-1]	Saccharibacteria_(TM7)_[G-8]	(TM7)_[G-8]_bacterium_HMT_955
Otu0676	Bacteria	Firmicutes	Clostridia	Clostridiales	Peptostreptococcaceae_[XI]	Peptostreptococcaceae_[XI][G-6]	Peptostreptococcaceae_[XI][G-6]_unclassified
Otu0678	Bacteria	Spirochaetes	Spirochaetia	Spirochaetales	Spirochaetaceae	Treponema	sp._HMT_264
Otu0679	Bacteria	Proteobacteria	Betaproteobacteria	Neisseriales	Neisseriaceae	Kingella	sp._HMT_459
Otu0687	Bacteria	Bacteroidetes	Bacteroidetes_[C-1]	Bacteroidetes_[O-1]	Bacteroidetes_[F-1]	Bacteroidetes_[F-1]_unclassified	Bacteroidetes_[F-1]_unclassified
Otu0688	Bacteria	Spirochaetes	Spirochaetia	Spirochaetales	Spirochaetaceae	Treponema	sp._HMT_235
Otu0689	Bacteria	Bacteroidetes	Bacteroidia	Bacteroidales	Prevotellaceae	Prevotella	sp._HMT_300
Otu0690	Bacteria	Spirochaetes	Spirochaetia	Spirochaetales	Spirochaetaceae	Treponema	sp._HMT_268
Otu0702	Bacteria	Firmicutes	Clostridia	Clostridiales	Lachnospiraceae_[XIV]	Lachnospiraceae_[XIV]_unclassified	Lachnospiraceae_[XIV]_unclassified
Otu0712	Bacteria	Firmicutes	Negativicutes	Veillonellales	Veillonellaceae	Dialister	micraerophilus
Otu0715	Bacteria	Proteobacteria	Gammaproteobacteria	Pasteurellales	Pasteurellaceae	Haemophilus	pittmaniae
Otu0731	Bacteria	Actinobacteria	Coriobacteriia	Coriobacteriales	Coriobacteriaceae	Atopobium	sp._HMT_199
Otu0732	Bacteria	Bacteroidetes	Bacteroidetes_[C-1]	Bacteroidetes_[O-1]	Bacteroidetes_[F-1]	Bacteroidetes_[G-3]	[G-3]_bacterium_HMT_436
Otu0734	Bacteria	Fusobacteria	Fusobacteriia	Fusobacteriales	Leptotrichiaceae	Leptotrichia	sp._HMT_223
Otu0742	Bacteria	Bacteroidetes	Bacteroidia	Bacteroidales	Prevotellaceae	Prevotella	sp._HMT_301
Otu0748	Bacteria	Bacteroidetes	Bacteroidia	Bacteroidales	Porphyromonadaceae	Tannerella	sp._HMT_808
Otu0758	Bacteria	Actinobacteria	Actinobacteria	Bifidobacteriales	Bifidobacteriaceae	Gardnerella	vaginalis
Otu0763	Bacteria	Proteobacteria	Proteobacteria_unclassified	Proteobacteria_unclassified	Proteobacteria_unclassified	Proteobacteria_unclassified	Proteobacteria_unclassified
Otu0767	Bacteria	Actinobacteria	Actinobacteria	Bifidobacteriales	Bifidobacteriaceae	Parascardovia	denticolens
Otu0772	Bacteria	Bacteroidetes	Flavobacteriia	Flavobacteriales	Flavobacteriaceae	Capnocytophaga	sp._HMT_412
Otu0776	Bacteria	Actinobacteria	Actinobacteria	Actinomycetales	Actinomycetaceae	Actinomyces	sp._HMT_178
Otu0779	Bacteria	Firmicutes	Negativicutes	Veillonellales	Veillonellaceae	Veillonellaceae_[G-1]	Veillonellaceae_[G-1]_unclassified
Otu0786	Bacteria	Bacteroidetes	Bacteroidetes_unclassified	Bacteroidetes_unclassified	Bacteroidetes_unclassified	Bacteroidetes_unclassified	Bacteroidetes_unclassified
Otu0790	Bacteria	Actinobacteria	Actinobacteria	Propionibacteriales	Propionibacteriaceae	Propionibacterium	acidifaciens
Otu0793	Bacteria	Firmicutes	Clostridia	Clostridiales	Lachnospiraceae_[XIV]	Lachnospiraceae_[G-2]	Lachnospiraceae_[G-2]_unclassified
Otu0796	Bacteria	Bacteroidetes	Flavobacteriia	Flavobacteriales	Flavobacteriaceae	Capnocytophaga	sp._HMT_338
Otu0798	Bacteria	Bacteroidetes	Flavobacteriia	Flavobacteriales	Flavobacteriaceae	Capnocytophaga	sp._HMT_878
Otu0805	Bacteria	Firmicutes	Mollicutes	Mollicutes_[O-2]	Mollicutes_[F-2]	Mollicutes_[G-2]	[G-2]_bacterium_HMT_906
Otu0807	Bacteria	Proteobacteria	Gammaproteobacteria	Pasteurellales	Pasteurellaceae	Haemophilus	paraphrohaemolyticus
Otu0813	Bacteria	Spirochaetes	Spirochaetia	Spirochaetales	Spirochaetaceae	Treponema	parvum
Otu0815	Bacteria	Spirochaetes	Spirochaetia	Spirochaetales	Spirochaetaceae	Treponema	sp._HMT_249
Otu0832	Bacteria	Actinobacteria	Actinobacteria	Actinomycetales	Actinomycetaceae	Peptidiphaga	gingivicola
Otu0834	Bacteria	Spirochaetes	Spirochaetia	Spirochaetales	Spirochaetaceae	Treponema	sp._HMT_239
Otu0841	Bacteria	Actinobacteria	Actinobacteria	Actinomycetales	Actinomycetaceae	Actinomyces	naeslundii
Otu0844	Bacteria	Actinobacteria	Actinobacteria	Propionibacteriales	Propionibacteriaceae	Pseudopropionibacterium	propionicum
Otu0849	Bacteria	Firmicutes	Bacilli	Lactobacillales	Streptococcaceae	Lactococcus	lactis
Otu0862	Bacteria	Firmicutes	Bacilli	Bacillales	Staphylococcaceae	Staphylococcus	capitis
Otu0865	Bacteria	Fusobacteria	Fusobacteriia	Fusobacteriales	Leptotrichiaceae	Leptotrichia	sp._HMT_847
Otu0866	Bacteria	Actinobacteria	Actinobacteria	Actinomycetales	Actinomycetaceae	Actinomyces	massiliensis
Otu0869	Bacteria	Spirochaetes	Spirochaetia	Spirochaetales	Spirochaetaceae	Treponema	sp._HMT_226
Otu0875	Bacteria	Proteobacteria	Epsilonproteobacteria	Campylobacterales	Campylobacteraceae	Campylobacter	curvus
Otu0876	Bacteria	Actinobacteria	Coriobacteriia	Eggerthellales	Eggerthellaceae	Cryptobacterium	curtum
Otu0877	Bacteria	Firmicutes	Clostridia	Clostridiales	Lachnospiraceae_[XIV]	Johnsonella	ignava
Otu0888	Bacteria	Firmicutes	Clostridia	Clostridiales	Peptococcaceae	Peptococcus	sp._HMT_167
Otu0898	Bacteria	Firmicutes	Bacilli	Lactobacillales	Lactobacillaceae	Lactobacillus	oris
Otu0906	Bacteria	Spirochaetes	Spirochaetia	Spirochaetales	Spirochaetaceae	Treponema	sp._HMT_254
Otu0912	Bacteria	Bacteroidetes	Bacteroidia	Bacteroidales	Porphyromonadaceae	Tannerella	sp._HMT_916
Otu0913	Bacteria	Fusobacteria	Fusobacteriia	Fusobacteriales	Fusobacteriaceae	Fusobacterium	nucleatum_subsp._animalis
Otu0916	Bacteria	Actinobacteria	Coriobacteriia	Coriobacteriales	Atopobiaceae	Olsenella	uli
Otu0918	Bacteria	Bacteroidetes	Flavobacteriia	Flavobacteriales	Flavobacteriaceae	Capnocytophaga	haemolytica
Otu0927	Bacteria	Proteobacteria	Betaproteobacteria	Neisseriales	Neisseriaceae	Neisseria	sp._HMT_020
Otu0939	Bacteria	Bacteroidetes	Flavobacteriia	Flavobacteriales	Flavobacteriaceae	Bergeyella	sp._HMT_907
Otu0950	Bacteria	Spirochaetes	Spirochaetia	Spirochaetales	Spirochaetaceae	Treponema	sp._HMT_256
Otu0961	Bacteria	Bacteroidetes	Bacteroidia	Bacteroidales	Prevotellaceae	Prevotella	sp._HMT_820
Otu0964	Bacteria	Bacteroidetes	Bacteroidia	Bacteroidales	Prevotellaceae	Prevotella	enoeca
Otu0966	Bacteria	Synergistetes	Synergistia	Synergistales	Synergistaceae	Fretibacterium	sp._HMT_361
Otu0971	Bacteria	Spirochaetes	Spirochaetia	Spirochaetales	Spirochaetaceae	Treponema	sp._HMT_252
Otu0985	Bacteria	Firmicutes	Clostridia	Clostridiales	Lachnospiraceae_[XIV]	Lachnospiraceae_[G-7]	[G-7]_bacterium_HMT_163
Otu0993	Bacteria	Fusobacteria	Fusobacteriia	Fusobacteriales	Leptotrichiaceae	Leptotrichia	sp._HMT_879
Otu0996	Bacteria	Actinobacteria	Actinobacteria	Actinomycetales	Actinomycetaceae	Actinomyces	cardiffensis
Otu0999	Bacteria	Bacteroidetes	Bacteroidetes_[C-1]	Bacteroidetes_[O-1]	Bacteroidetes_[F-1]	Bacteroidetes_[G-5]	Bacteroidetes_[G-5]_unclassified
Otu1001	Bacteria	Firmicutes	Negativicutes	Veillonellales	Veillonellaceae	Veillonellaceae_[G-1]	[G-1]_bacterium_HMT_150
Otu1003	Bacteria	Firmicutes	Negativicutes	Veillonellales	Veillonellaceae	Veillonellaceae_[G-1]	[G-1]_bacterium_HMT_135
Otu1006	Bacteria	Firmicutes	Clostridia	Clostridiales	Peptoniphilaceae	Peptoniphilus	lacrimalis
Otu1013	Bacteria	Bacteroidetes	Bacteroidia	Bacteroidales	Prevotellaceae	Prevotellaceae_unclassified	Prevotellaceae_unclassified
Otu1019	Bacteria	Spirochaetes	Spirochaetia	Spirochaetales	Spirochaetaceae	Treponema	sp._HMT_227
Otu1023	Bacteria	Proteobacteria	Epsilonproteobacteria	Campylobacterales	Helicobacteraceae	Helicobacter	pylori
Otu1024	Bacteria	Firmicutes	Negativicutes	Selenomonadales	Selenomonadaceae	Selenomonas	sp._HMT_388
Otu1026	Bacteria	Firmicutes	Erysipelotrichia	Erysipelotrichales	Erysipelotrichaceae	Erysipelotrichaceae_[G-1]	[G-1]_bacterium_HMT_905
Otu1028	Bacteria	Spirochaetes	Spirochaetia	Spirochaetales	Spirochaetaceae	Treponema	sp._HMT_508
Otu1029	Bacteria	Bacteroidetes	Bacteroidetes_[C-1]	Bacteroidetes_[O-1]	Bacteroidetes_[F-1]	Bacteroidetes_[G-3]	Bacteroidetes_[G-3]_unclassified
Otu1040	Bacteria	Firmicutes	Clostridia	Clostridiales	Lachnospiraceae_[XIV]	Lachnospiraceae_[G-7]	[G-7]_bacterium_HMT_086
Otu1044	Bacteria	Firmicutes	Negativicutes	Veillonellales	Veillonellaceae	Megasphaera	sp._HMT_123
Otu1050	Bacteria	Firmicutes	Clostridia	Clostridiales	Lachnospiraceae_[XIV]	Oribacterium	sp._HMT_102
Otu1062	Bacteria	Bacteroidetes	Bacteroidia	Bacteroidales	Prevotellaceae	Prevotella	buccae
Otu1066	Bacteria	Actinobacteria	Actinobacteria	Propionibacteriales	Propionibacteriaceae	Pseudopropionibacterium	sp._HMT_194
Otu1068	Bacteria	Firmicutes	Clostridia	Clostridiales	Lachnospiraceae_[XIV]	Stomatobaculum	sp._HMT_373
Otu1086	Bacteria	Actinobacteria	Actinobacteria	Actinomycetales	Actinomycetaceae	Actinomyces	sp._HMT_448
Otu1093	Bacteria	Proteobacteria	Deltaproteobacteria	Desulfovibrionales	Desulfovibrionaceae	Desulfovibrio	fairfieldensis
Otu1094	Bacteria	Proteobacteria	Gammaproteobacteria	Pasteurellales	Pasteurellaceae	Aggregatibacter	actinomycetemcomitans
Otu1098	Bacteria	Firmicutes	Clostridia	Clostridiales	Peptoniphilaceae	Peptoniphilaceae_[G-2]	[G-2]_bacterium_HMT_790
Otu1131	Bacteria	Actinobacteria	Coriobacteriia	Coriobacteriales	Atopobiaceae	Olsenella	sp._HMT_807
Otu1132	Bacteria	Firmicutes	Mollicutes	Mycoplasmatales	Mycoplasmataceae	Mycoplasma	fermentans
Otu1155	Bacteria	Spirochaetes	Spirochaetia	Spirochaetales	Spirochaetaceae	Treponema	pectinovorum
Otu1164	Bacteria	Firmicutes	Clostridia	Clostridiales	Peptostreptococcaceae_[XI]	Peptostreptococcaceae_[XI][G-6]	[XI][G-6]_minutum
Otu1168	Bacteria	Proteobacteria	Betaproteobacteria	Neisseriales	Neisseriaceae	Neisseria	sp._HMT_499
Otu1189	Bacteria	Spirochaetes	Spirochaetia	Spirochaetales	Spirochaetaceae	Treponema	sp._HMT_271
Otu1258	Bacteria	Bacteroidetes	Bacteroidia	Bacteroidales	Prevotellaceae	Prevotella	bivia
Otu1261	Bacteria	Bacteroidetes	Bacteroidia	Bacteroidales	Bacteroidaceae	Bacteroides	Bacteroides_unclassified
Otu1267	Bacteria	Proteobacteria	Alphaproteobacteria	Alphaproteobacteria_unclassified	Alphaproteobacteria_unclassified	Alphaproteobacteria_unclassified	Alphaproteobacteria_unclassified
Otu1276	Bacteria	Firmicutes	Negativicutes	Selenomonadales	Selenomonadaceae	Selenomonas	sp._HMT_919
Otu1284	Bacteria	Firmicutes	Clostridia	Clostridiales	Peptoniphilaceae	Peptoniphilaceae_[G-1]	[G-1]_bacterium_HMT_113
Otu1346	Bacteria	Actinobacteria	Coriobacteriia	Coriobacteriales	Coriobacteriaceae	Slackia	exigua
Otu1350	Bacteria	Firmicutes	Clostridia	Clostridiales	Peptoniphilaceae	Peptoniphilaceae_unclassified	Peptoniphilaceae_unclassified
Otu1358	Bacteria	Firmicutes	Clostridia	Clostridiales	Clostridiales_unclassified	Clostridiales_unclassified	Clostridiales_unclassified
Otu1363	Bacteria	Spirochaetes	Spirochaetia	Spirochaetales	Spirochaetaceae	Treponema	sp._HMT_490
Otu1408	Bacteria	Firmicutes	Bacilli	Lactobacillales	Lactobacillaceae	Lactobacillus	vaginalis
Otu1421	Bacteria	Bacteroidetes	Flavobacteriia	Flavobacteriales	Flavobacteriaceae	Bergeyella	sp._HMT_900
Otu1433	Bacteria	Firmicutes	Negativicutes	Selenomonadales	Selenomonadaceae	Selenomonas	sp._HMT_133
Otu1451	Bacteria	Firmicutes	Mollicutes	Mycoplasmatales	Mycoplasmataceae	Mycoplasma	lipophilum
Otu1467	Bacteria	Firmicutes	Negativicutes	Veillonellales	Veillonellaceae	Dialister	sp._HMT_119
Otu1497	Bacteria	Firmicutes	Erysipelotrichia	Erysipelotrichales	Erysipelotrichaceae	Eggerthia	catenaformis
Otu1561	Bacteria	Firmicutes	Clostridia	Clostridiales	Lachnospiraceae_[XIV]	Lachnoanaerobaculum	sp._HMT_083
Otu1582	Bacteria	Bacteroidetes	Bacteroidia	Bacteroidales	Prevotellaceae	Prevotella	sp._HMT_313
Otu1597	Bacteria	Firmicutes	Negativicutes	Selenomonadales	Selenomonadaceae	Selenomonadaceae_unclassified	Selenomonadaceae_unclassified
Otu1639	Bacteria	Firmicutes	Negativicutes	Veillonellales	Veillonellaceae	Veillonellaceae_[G-1]	[G-1]_bacterium_HMT_145
Otu1645	Bacteria	Proteobacteria	Betaproteobacteria	Betaproteobacteria_unclassified	Betaproteobacteria_unclassified	Betaproteobacteria_unclassified	Betaproteobacteria_unclassified
Otu1663	Bacteria	Firmicutes	Clostridia	Clostridiales	Peptoniphilaceae	Parvimonas	Parvimonas_unclassified
Otu1668	Bacteria	Firmicutes	Erysipelotrichia	Erysipelotrichales	Erysipelotrichaceae	Erysipelotrichaceae_[G-1]	[G-1]_bacterium_HMT_904
Otu1775	Bacteria	Actinobacteria	Actinobacteria	Bifidobacteriales	Bifidobacteriaceae	Scardovia	inopinata
Otu1831	Bacteria	Firmicutes	Negativicutes	Veillonellales	Veillonellaceae	Veillonellaceae_[G-1]	[G-1]_bacterium_HMT_129
Otu1984	Bacteria	Firmicutes	Firmicutes_unclassified	Firmicutes_unclassified	Firmicutes_unclassified	Firmicutes_unclassified	Firmicutes_unclassified
Otu2022	Bacteria	Bacteroidetes	Flavobacteriia	Flavobacteriales	Flavobacteriaceae	Capnocytophaga	sp._HMT_335
